# Supplementary material for: Mapping the temporal and spatial dynamics of the human endometrium in vivo and in vitro
Source: Nat Genet. 2021 Dec 2;53(12):1698–711. doi: 10.1038/s41588-021-00972-2 (PMC8648563; doi:10.1038/s41588-021-00972-2)
Supplement: Supplementary file 3 — Supplementary Tables. Table 1: Metadata of samples, including biopsies and deceased transplant donors, for scRNA-seq, snRNA-seq and Visium analysis. Table 2: Excel file containing the quality control uterine atlas. Table 3a: Relative contribution of single-cell-derived signals from healthy endometrium in explaining bulk transcriptomes of endometrial cancers (430 endometrioid and 122 serous endometrial). Table 3b: Correlations of SOX9+LRG5+ exposures to clinical TCGA data found within the 313 endometrial adenocarcinomas that have an exposure for either SOX9+LRG5+ or SOX9+LRG5− above the intercept value. Statistical significance of these correlations is reported by a two-sided t-test and by a two-sided Wilcoxon test. Table 3c: Table containing metadata of patients with endometriosis from GSE141549 included in our analysis. Table 4a: Table containing differentially expressed genes in the main epithelial subpopulations detected in the scRNA-seq dataset. Statistical significance of differentially expressed genes is reported with DESeq2 and Wilcoxon, where reported P values correspond to two-sided tests before and after FDR correction. Table 4b: Table containing Dorothea TF activities estimated in the epithelial subpopulations in the scRNA-seq dataset. Each row represents a TF/cluster analysis. Table 4c: TFs predicted to be both differentially active and expressed. Table 5: Table containing differentially expressed genes in the main epithelial clusters detected in the Visium dataset. Reported P values correspond to two-sided tests before and after FDR correction. Table 6a: Differentially expressed genes in the main and epithelial subsets in vivo. Statistical significance of differentially expressed genes is reported with DESeq2 and Wilcoxon, where reported P values correspond to two-sided tests before and after FDR correction. Table 6b–f: Table containing CellPhoneDB interactions (epithelial–epithelial & fibroblasts–epithelial) predicted for the lumenal proliferative, lum [file 41588_2021_972_MOESM3_ESM.xlsx]

## Sheet: Table1
Donor ID	Age (yo)	Cycle	Clinical information	10x kit	Cell cycle determination
A13	37	Proliferative		3’ v2	Histology
A30	23	Early secretory		3’ v2	Histology
E1	29	Secretory (mid-late / day 25)		3’ v3	Last menstrual period (LMP)
E2	26	Secretory (mid/ day 20)	Potential endometriosis	3’ v3	Histology + reported LMP
E3	26	Proliferative (day 8)	Potential endometriosis	3’ v3	Histology + reported LMP
Trv2		Unknown		3’ v3
Trv3		Proliferative		3’ v3	Histology
Trv4		Proliferative		3’ v3	Histology
Trv5		Proliferative		3’ v3	Histology
SAMN15049042 *		Proliferative		3’ v3	Computational and LMP
SAMN15049043 *		Secretory (early)		3’ v3	Computational and LMP
SAMN15049044 *		Secretory (early)		3’ v3	Computational and LMP
SAMN15049045 *		Secretory (late)		3’ v3	Computational and LMP
SAMN15049046 *		Secretory (early-mid)		3’ v3	Computational and LMP
SAMN15049047 *		Secretory (early-mid)		3’ v3	Computational and LMP
SAMN15049048 *		Secretory (early-mid)		3’ v3	Computational and LMP
SAMN15049049 *		Secretory (mid)		3’ v3	Computational and LMP
SAMN15049050 *		Proliferative		3’ v3	Computational and LMP
SAMN15049051 *		Secretory (early)		3’ v3	Computational and LMP
* Data downloaded from Wang, W. et al. Single-cell transcriptomic atlas of the human endometrium during the menstrual cycle. Nat. Med. 26, 1644–1653 (2020).

## Sheet: Table2
StudyID	SampleID	BiopsyType	DonorID	Location	Menstrual_Phase	Day_Menstrual	10x kit	Treatment	Nb cells	Mean UMI/cell	Mean genes/cell	Percent mito
Garcia-Alonso	4861STDY7387181	Organ_Donor	A13	endometrium_enriched	proliferative	unknown	3' v2	Collagenase	6382	10073.2	2823.13	0.0580861
Garcia-Alonso	4861STDY7387182	Organ_Donor	A13	endometrium_enriched	proliferative	unknown	3' v2	Collagenase	6356	10593.4	2927.57	0.0591482
Garcia-Alonso	4861STDY7387183	Organ_Donor	A13	myometrium	proliferative	unknown	3' v2	Collagenase	6895	7332.86	2144.06	0.0643703
Garcia-Alonso	4861STDY7771115	Organ_Donor	A30	endometrium_enriched	early-secretory	unknown	3' v2	Collagenase	4591	3601.35	1520.05	0.0220713
Garcia-Alonso	4861STDY7771123	Organ_Donor	A30	endometrium_enriched	early-secretory	unknown	3' v2	Trypsin	13807	2017.82	921.035	0.0347469
Garcia-Alonso	MRC_Endo8625698	Superficial_Biopsy	E1	endometrium_biopsy	late-secretory	day25	3' v3.0	Collagenase	5164	12104.5	2962.13	0.118212
Garcia-Alonso	MRC_Endo8625699	Superficial_Biopsy	E1	endometrium_biopsy	late-secretory	day25	3' v3.0	Trypsin	4400	9375.19	2305.78	0.201434
Garcia-Alonso	MRC_Endo8712024	Superficial_Biopsy	E2	endometrium_biopsy	mid-secretory	day20	3' v3.0	Collagenase	1215	16276.2	3700.56	0.138153
Garcia-Alonso	MRC_Endo8712032	Superficial_Biopsy	E2	endometrium_biopsy	mid-secretory	day20	3' v3.0	Trypsin	1747	22002.9	4391.46	0.129461
Garcia-Alonso	MRC_Endo8715415	Superficial_Biopsy	E3	endometrium_biopsy	proliferative	day8	3' v3.0	Collagenase	1017	4435	1526.42	0.166091
Garcia-Alonso	MRC_Endo8715416	Superficial_Biopsy	E3	endometrium_biopsy	proliferative	day8	3' v3.0	Trypsin	4155	20591.6	4306.64	0.199063
Garcia-Alonso	WSSS_END9372951	Organ_Donor	Trv2	endometrium_enriched	proliferative	unknown	3' v3.0	nuclei	1596	4839.12	2336.72	0.00255256
Garcia-Alonso	WSSS_END9372952	Organ_Donor	Trv3	endometrium_enriched	proliferative	unknown	3' v3.0	nuclei	3370	5445.43	2452.59	0.0365281
Garcia-Alonso	WSSS_END9372953	Organ_Donor	Trv3	endometrium_enriched	proliferative	unknown	3' v3.0	nuclei	3137	5401	2452.8	0.0387951
Garcia-Alonso	WSSS_END9372954	Organ_Donor	Trv4	endometrium_enriched	proliferative	unknown	3' v3.0	nuclei	5133	7486.06	2738.56	0.00414367
Garcia-Alonso	WSSS_END9372955	Organ_Donor	Trv4	endometrium_enriched	proliferative	unknown	3' v3.0	nuclei	4838	6941.77	2681	0.00429426
Garcia-Alonso	WSSS_END9372956	Organ_Donor	Trv5	endometrium_enriched	late-proliferative	unknown	3' v3.0	nuclei	5651	4891.15	2106.28	0.00722223
Garcia-Alonso	WSSS_END9372957	Organ_Donor	Trv5	endometrium_enriched	late-proliferative	unknown	3' v3.0	nuclei	6195	4778.51	2088.6	0.0073193
Wang	GSM4577306	Superficial_Biopsy	SAMN15049051	endometrium_biopsy	early-secretory	day17	3' v3.1	Collagenase + Trypsin	2445	21095.4	4117.17	0.0934888
Wang	GSM4577307	Superficial_Biopsy	SAMN15049050	endometrium_biopsy	proliferative	day22	3' v3.1	Collagenase + Trypsin	2251	22376.9	4343.44	0.109442
Wang	GSM4577308	Superficial_Biopsy	SAMN15049049	endometrium_biopsy	mid-secretory	day22	3' v3.1	Collagenase + Trypsin	7833	17327	3543.03	0.0847303
Wang	GSM4577309	Superficial_Biopsy	SAMN15049048	endometrium_biopsy	early-mid-secretory	day20	3' v3.1	Collagenase + Trypsin	27277	5131.12	1929.85	0.117546
Wang	GSM4577310	Superficial_Biopsy	SAMN15049047	endometrium_biopsy	early-mid-secretory	day23	3' v3.1	Collagenase + Trypsin	8152	10990.1	3054.48	0.081516
Wang	GSM4577311	Superficial_Biopsy	SAMN15049046	endometrium_biopsy	early-mid-secretory	day19	3' v3.1	Collagenase + Trypsin	3889	19443.9	4158.03	0.127148
Wang	GSM4577312	Superficial_Biopsy	SAMN15049045	endometrium_biopsy	late-secretory	day26	3' v3.1	Collagenase + Trypsin	3673	11107.9	3117.68	0.0434558
Wang	GSM4577313	Superficial_Biopsy	SAMN15049044	endometrium_biopsy	early-secretory	day20	3' v3.1	Collagenase + Trypsin	3135	15251.1	3899.55	0.0542065
Wang	GSM4577314	Superficial_Biopsy	SAMN15049043	endometrium_biopsy	early-secretory	day26	3' v3.1	Collagenase + Trypsin	4010	12555.2	3440.18	0.12605
Wang	GSM4577315	Superficial_Biopsy	SAMN15049042	endometrium_biopsy	proliferative	day16	3' v3.1	Collagenase + Trypsin	2416	14235.6	3700.4	0.0934596

## Sheet: Table3a
Fraction of bulk with exposure above the Intercept value
	everything	endometrioid only	serous only
PV STEAP4	0.0035	0.0047	0
Epithelial Lumenal 2	0	0	0
Lymphoid	0	0	0
Epithelial Ciliated	0.0434	0.0488	0.0164
Endothelial artery	0.0035	0.0047	0
Epithelial Glandular	0.0122	0.0163	0
Endothelial vein	0.0243	0.0279	0.0082
PV MYH11	0.0035	0.0047	0
Fibroblast dS	0.0017	0	0.0082
Epithelial Glandular_secretory	0.0069	0	0.0246
Epithelial SOX9+LGR5+	0.3333	0.2442	0.6311
Epithelial Ciliated LGR5	0.0399	0.0535	0
Myeloid	0.2205	0.2233	0.1967
uSMC	0.026	0.0349	0
Fibroblast eS	0.4826	0.4767	0.5164
Epithelial SOX9+LGR5-	0.2465	0.3302	0
Epithelial Pre-ciliated	0	0	0
Fibroblast C7	0.0174	0.0209	0.0082
Epithelial Lumenal 1	0.0069	0.0047	0.0082

## Sheet: Table3b
	Association of SOX9+LGR5+ exposure to clinical data
	Nb samples	Dependency	Regression	T-test	Wilcoxon Test
Criterion	in comparison	Correlation	Factor	P-value	P-value
Cancer Stage
Stage 4 vs 1,2,3	14 vs 299	0.17298	0.23751	0.00273	0.00205
Stage 3,4 vs 1,2	86 vs 227	0.26099	0.17996	6.89e-07	7.54e-06
Stage 2,3,4 vs 1	201 vs 112	0.31981	0.19983	2.35e-09	3.1e-08
IntegrativeCluster
CN high	38 vs 98	0.625217	0.401683	1.73213e-15	6.7204e-13
CN low	57 vs 89	-0.400724	-0.228476	3.82548e-06	5.91248e-06
MSI	32 vs 104	-0.238226	-0.168486	0.00424742	0.00546893
POLE	9 vs 127	0.0733466	0.0819628	0.421528	0.446299
Patients numbers
	CN high	CN low	MSI	POLE
LRG5- / endometrioid	0	40	21	3
LRG5+ / endometrioid	7	16	11	6
LRG5+ / serous	31	1	37	0

## Sheet: Table3c
Sample_title__1	Sample_geo_accession__2	Sample_source_name_ch1__8	Sample_characteristics_ch1__10	Sample_characteristics_ch1__11	Sample_characteristics_ch1__12	Sample_characteristics_ch1__13	Sample_description__21	GROUP
SAMPLE 332 PE	GSM4206293	Endometrium	tissue: Endometrium	age: 31	disease stage: 3	cycle phase: proliferative	Patient endometrium	Patient endometrium
SAMPLE 365 PE	GSM4206332	Endometrium	tissue: Endometrium	age: 35	disease stage: 4	cycle phase: proliferative	Patient endometrium	Patient endometrium
SAMPLE 376 PE	GSM4206346	Endometrium	tissue: Endometrium	age: 27	disease stage: 4	cycle phase: proliferative	Patient endometrium	Patient endometrium
SAMPLE 61 PE	GSM4206018	Endometrium	tissue: Endometrium	age: 31	disease stage: 3	cycle phase: proliferative	Patient endometrium	Patient endometrium
SAMPLE 70 PE	GSM4206027	Endometrium	tissue: Endometrium	age: 35	disease stage: 4	cycle phase: proliferative	Patient endometrium	Patient endometrium
SAMPLE 140 PE	GSM4206098	Endometrium	tissue: Endometrium	age: 36	disease stage: 1	cycle phase: proliferative	Patient endometrium	Patient endometrium
SAMPLE 151 PE	GSM4206109	Endometrium	tissue: Endometrium	age: 31	disease stage: 4	cycle phase: proliferative	Patient endometrium	Patient endometrium
SAMPLE 203 PE	GSM4206161	Endometrium	tissue: Endometrium	age: 29	disease stage: 3	cycle phase: proliferative	Patient endometrium	Patient endometrium
SAMPLE 209 PE	GSM4206167	Endometrium	tissue: Endometrium	age: 41	disease stage: 4	cycle phase: proliferative	Patient endometrium	Patient endometrium
SAMPLE 215 PE	GSM4206173	Endometrium	tissue: Endometrium	age: 48	disease stage: 4	cycle phase: proliferative	Patient endometrium	Patient endometrium
SAMPLE 235 PE	GSM4206194	Endometrium	tissue: Endometrium	age: 39	disease stage: 4	cycle phase: proliferative	Patient endometrium	Patient endometrium
SAMPLE 242 PE	GSM4206201	Endometrium	tissue: Endometrium	age: 40	disease stage: 4	cycle phase: proliferative	Patient endometrium	Patient endometrium
SAMPLE 258 PE	GSM4206218	Endometrium	tissue: Endometrium	age: 33	disease stage: 1	cycle phase: proliferative	Patient endometrium	Patient endometrium
SAMPLE 272 PE	GSM4206232	Endometrium	tissue: Endometrium	age: 31	disease stage: 4	cycle phase: proliferative	Patient endometrium	Patient endometrium
SAMPLE 286 PE	GSM4206246	Endometrium	tissue: Endometrium	age: 29	disease stage: 3	cycle phase: proliferative	Patient endometrium	Patient endometrium
SAMPLE 290 PE	GSM4206250	Endometrium	tissue: Endometrium	age: 39	disease stage: 3	cycle phase: proliferative	Patient endometrium	Patient endometrium
SAMPLE 293 PE	GSM4206254	Endometrium	tissue: Endometrium	age: 21	disease stage: 3	cycle phase: proliferative	Patient endometrium	Patient endometrium
SAMPLE 334 PE	GSM4206295	Endometrium	tissue: Endometrium	age: 27	disease stage: 4	cycle phase: secretory	Patient endometrium	Patient endometrium
SAMPLE 348 PE	GSM4206314	Endometrium	tissue: Endometrium	age: 40	disease stage: 2	cycle phase: secretory	Patient endometrium	Patient endometrium
SAMPLE 355 PE	GSM4206322	Endometrium	tissue: Endometrium	age: 27	disease stage: 4	cycle phase: secretory	Patient endometrium	Patient endometrium
SAMPLE 358 PE	GSM4206325	Endometrium	tissue: Endometrium	age: 25	disease stage: 2	cycle phase: secretory	Patient endometrium	Patient endometrium
SAMPLE 374 PE	GSM4206343	Endometrium	tissue: Endometrium	age: 29	disease stage: 4	cycle phase: secretory	Patient endometrium	Patient endometrium
SAMPLE 379 PE	GSM4206350	Endometrium	tissue: Endometrium	age: 31	disease stage: 3	cycle phase: secretory	Patient endometrium	Patient endometrium
SAMPLE 388 PE	GSM4206360	Endometrium	tissue: Endometrium	age: 37	disease stage: 3	cycle phase: secretory	Patient endometrium	Patient endometrium
SAMPLE 3 PE	GSM4205959	Endometrium	tissue: Endometrium	age: 45	disease stage: 4	cycle phase: secretory	Patient endometrium	Patient endometrium
SAMPLE 14 PE	GSM4205970	Endometrium	tissue: Endometrium	age: 22	disease stage: 4	cycle phase: secretory	Patient endometrium	Patient endometrium
SAMPLE 27 PE	GSM4205983	Endometrium	tissue: Endometrium	age: 38	disease stage: 4	cycle phase: secretory	Patient endometrium	Patient endometrium
SAMPLE 64 PE	GSM4206021	Endometrium	tissue: Endometrium	age: 23	disease stage: 3	cycle phase: secretory	Patient endometrium	Patient endometrium
SAMPLE 78 PE	GSM4206035	Endometrium	tissue: Endometrium	age: 31	disease stage: 3	cycle phase: secretory	Patient endometrium	Patient endometrium
SAMPLE 122 PE	GSM4206080	Endometrium	tissue: Endometrium	age: 33	disease stage: 2	cycle phase: secretory	Patient endometrium	Patient endometrium
SAMPLE 157 PE	GSM4206115	Endometrium	tissue: Endometrium	age: 28	disease stage: 4	cycle phase: secretory	Patient endometrium	Patient endometrium
SAMPLE 176 PE	GSM4206134	Endometrium	tissue: Endometrium	age: 27	disease stage: 4	cycle phase: secretory	Patient endometrium	Patient endometrium
SAMPLE 193 PE	GSM4206151	Endometrium	tissue: Endometrium	age: 32	disease stage: 2	cycle phase: secretory	Patient endometrium	Patient endometrium
SAMPLE 205 PE	GSM4206163	Endometrium	tissue: Endometrium	age: 25	disease stage: 2	cycle phase: secretory	Patient endometrium	Patient endometrium
SAMPLE 214 PE	GSM4206172	Endometrium	tissue: Endometrium	age: 31	disease stage: 4	cycle phase: secretory	Patient endometrium	Patient endometrium
SAMPLE 274 PE	GSM4206234	Endometrium	tissue: Endometrium	age: 31	disease stage: 4	cycle phase: secretory	Patient endometrium	Patient endometrium
SAMPLE 276 PE	GSM4206236	Endometrium	tissue: Endometrium	age: 41	disease stage: 4	cycle phase: secretory	Patient endometrium	Patient endometrium
SAMPLE 281 PE	GSM4206241	Endometrium	tissue: Endometrium	age: 29	disease stage: 3	cycle phase: secretory	Patient endometrium	Patient endometrium
SAMPLE 283 PE	GSM4206243	Endometrium	tissue: Endometrium	age: 26	disease stage: 4	cycle phase: secretory	Patient endometrium	Patient endometrium
SAMPLE 306 PE	GSM4206267	Endometrium	tissue: Endometrium	age: 35	disease stage: 1	cycle phase: secretory	Patient endometrium	Patient endometrium
SAMPLE 321 PE	GSM4206282	Endometrium	tissue: Endometrium	age: 40	disease stage: 2	cycle phase: secretory	Patient endometrium	Patient endometrium
SAMPLE 329 PE	GSM4206290	Endometrium	tissue: Endometrium	age: 40	disease stage: 1	cycle phase: secretory	Patient endometrium	Patient endometrium
SAMPLE 370 PP	GSM4206338	Peritoneum	tissue: Peritoneum	age: 27	disease stage: 4	cycle phase: proliferative	Patient peritoneum	Patient peritoneum
SAMPLE 213 PP	GSM4206171	Peritoneum	tissue: Peritoneum	age: 36	disease stage: 1	cycle phase: proliferative	Patient peritoneum	Patient peritoneum
SAMPLE 270 PP	GSM4206230	Peritoneum	tissue: Peritoneum	age: 39	disease stage: 4	cycle phase: proliferative	Patient peritoneum	Patient peritoneum
SAMPLE 303 PP	GSM4206264	Peritoneum	tissue: Peritoneum	age: 29	disease stage: 3	cycle phase: proliferative	Patient peritoneum	Patient peritoneum
SAMPLE 367 PP	GSM4206334	Peritoneum	tissue: Peritoneum	age: 37	disease stage: 3	cycle phase: secretory	Patient peritoneum	Patient peritoneum
SAMPLE 367 PP Replicate	GSM4206335	Peritoneum	tissue: Peritoneum Replicate	age: 37	disease stage: 3	cycle phase: secretory	Patient peritoneum	Patient peritoneum
SAMPLE 389 PP	GSM4206361	Peritoneum	tissue: Peritoneum	age: 31	disease stage: 4	cycle phase: secretory	Patient peritoneum	Patient peritoneum
SAMPLE 7 PP	GSM4205963	Peritoneum	tissue: Peritoneum	age: 22	disease stage: 4	cycle phase: secretory	Patient peritoneum	Patient peritoneum
SAMPLE 13 PP	GSM4205969	Peritoneum	tissue: Peritoneum	age: 45	disease stage: 4	cycle phase: secretory	Patient peritoneum	Patient peritoneum
SAMPLE 72 PP	GSM4206029	Peritoneum	tissue: Peritoneum	age: 38	disease stage: 4	cycle phase: secretory	Patient peritoneum	Patient peritoneum
SAMPLE 101 PP	GSM4206058	Peritoneum	tissue: Peritoneum	age: 23	disease stage: 3	cycle phase: secretory	Patient peritoneum	Patient peritoneum
SAMPLE 316 PP	GSM4206277	Peritoneum	tissue: Peritoneum	age: 40	disease stage: 2	cycle phase: secretory	Patient peritoneum	Patient peritoneum
SAMPLE 202 PeLB	GSM4206160	Peritoneal	tissue: Peritoneal endometriosis lesion	age: 36	disease stage: 1	cycle phase: proliferative	Peritoneal endometriosis black lesion	Peritoneal endometriosis lesion
SAMPLE 216 PeLB	GSM4206174	Peritoneal	tissue: Peritoneal endometriosis lesion	age: 39	disease stage: 4	cycle phase: proliferative	Peritoneal endometriosis black lesion	Peritoneal endometriosis lesion
SAMPLE 228 PeLB	GSM4206187	Peritoneal	tissue: Peritoneal endometriosis lesion	age: 33	disease stage: 1	cycle phase: proliferative	Peritoneal endometriosis black lesion	Peritoneal endometriosis lesion
SAMPLE 245 PeLB	GSM4206204	Peritoneal	tissue: Peritoneal endometriosis lesion	age: 34	disease stage: 1	cycle phase: proliferative	Peritoneal endometriosis black lesion	Peritoneal endometriosis lesion
SAMPLE 301 PeLB	GSM4206262	Peritoneal	tissue: Peritoneal endometriosis lesion	age: 38	disease stage: 4	cycle phase: proliferative	Peritoneal endometriosis black lesion	Peritoneal endometriosis lesion
SAMPLE 325 PeLB	GSM4206286	Peritoneal	tissue: Peritoneal endometriosis lesion	age: 31	disease stage: 4	cycle phase: proliferative	Peritoneal endometriosis black lesion	Peritoneal endometriosis lesion
SAMPLE 335 PeLB	GSM4206296	Peritoneal	tissue: Peritoneal endometriosis lesion	age: 45	disease stage: 4	cycle phase: secretory	Peritoneal endometriosis black lesion	Peritoneal endometriosis lesion
SAMPLE 335 PeLB Replicate	GSM4206297	Peritoneal	tissue: Peritoneal endometriosis lesion Replicate	age: 45	disease stage: 4	cycle phase: secretory	Peritoneal endometriosis black lesion	Peritoneal endometriosis lesion
SAMPLE 22 PeLB	GSM4205978	Peritoneal	tissue: Peritoneal endometriosis lesion	age: 38	disease stage: 4	cycle phase: secretory	Peritoneal endometriosis black lesion	Peritoneal endometriosis lesion
SAMPLE 197 PeLB	GSM4206155	Peritoneal	tissue: Peritoneal endometriosis lesion	age: 29	disease stage: 3	cycle phase: secretory	Peritoneal endometriosis black lesion	Peritoneal endometriosis lesion
SAMPLE 225 PeLB	GSM4206184	Peritoneal	tissue: Peritoneal endometriosis lesion	age: 40	disease stage: 1	cycle phase: secretory	Peritoneal endometriosis black lesion	Peritoneal endometriosis lesion
SAMPLE 91 PeLR	GSM4206048	Peritoneal	tissue: Peritoneal endometriosis lesion	age: 35	disease stage: 4	cycle phase: proliferative	Peritoneal endometriosis red lesion	Peritoneal endometriosis lesion
SAMPLE 244 PeLR	GSM4206203	Peritoneal	tissue: Peritoneal endometriosis lesion	age: 27	disease stage: 4	cycle phase: proliferative	Peritoneal endometriosis red lesion	Peritoneal endometriosis lesion
SAMPLE 118 PeLR	GSM4206075	Peritoneal	tissue: Peritoneal endometriosis lesion	age: 23	disease stage: 3	cycle phase: secretory	Peritoneal endometriosis red lesion	Peritoneal endometriosis lesion
SAMPLE 128 PeLR	GSM4206086	Peritoneal	tissue: Peritoneal endometriosis lesion	age: 40	disease stage: 2	cycle phase: secretory	Peritoneal endometriosis red lesion	Peritoneal endometriosis lesion
SAMPLE 182 PeLR	GSM4206140	Peritoneal	tissue: Peritoneal endometriosis lesion	age: 25	disease stage: 4	cycle phase: secretory	Peritoneal endometriosis red lesion	Peritoneal endometriosis lesion
SAMPLE 207 PeLR	GSM4206165	Peritoneal	tissue: Peritoneal endometriosis lesion	age: 29	disease stage: 3	cycle phase: secretory	Peritoneal endometriosis red lesion	Peritoneal endometriosis lesion
SAMPLE 211 PeLR	GSM4206169	Peritoneal	tissue: Peritoneal endometriosis lesion	age: 25	disease stage: 2	cycle phase: secretory	Peritoneal endometriosis red lesion	Peritoneal endometriosis lesion
SAMPLE 251 PeLR	GSM4206210	Peritoneal	tissue: Peritoneal endometriosis lesion	age: 40	disease stage: 2	cycle phase: secretory	Peritoneal endometriosis red lesion	Peritoneal endometriosis lesion
SAMPLE 284 PeLR	GSM4206244	Peritoneal	tissue: Peritoneal endometriosis lesion	age: 25	disease stage: 2	cycle phase: secretory	Peritoneal endometriosis red lesion	Peritoneal endometriosis lesion
SAMPLE 175 PeLW	GSM4206133	Peritoneal	tissue: Peritoneal endometriosis lesion	age: 29	disease stage: 3	cycle phase: proliferative	Peritoneal endometriosis white lesion	Peritoneal endometriosis lesion
SAMPLE 231 PeLW	GSM4206190	Peritoneal	tissue: Peritoneal endometriosis lesion	age: 31	disease stage: 3	cycle phase: proliferative	Peritoneal endometriosis white lesion	Peritoneal endometriosis lesion
SAMPLE 234 PeLW	GSM4206193	Peritoneal	tissue: Peritoneal endometriosis lesion	age: 36	disease stage: 1	cycle phase: proliferative	Peritoneal endometriosis white lesion	Peritoneal endometriosis lesion
SAMPLE 282 PeLW	GSM4206242	Peritoneal	tissue: Peritoneal endometriosis lesion	age: 42	disease stage: 3	cycle phase: proliferative	Peritoneal endometriosis white lesion	Peritoneal endometriosis lesion
SAMPLE 302 PeLW	GSM4206263	Peritoneal	tissue: Peritoneal endometriosis lesion	age: 38	disease stage: 4	cycle phase: proliferative	Peritoneal endometriosis white lesion	Peritoneal endometriosis lesion
SAMPLE 133 PeLW	GSM4206091	Peritoneal	tissue: Peritoneal endometriosis lesion	age: 33	disease stage: 2	cycle phase: secretory	Peritoneal endometriosis white lesion	Peritoneal endometriosis lesion
SAMPLE 194 PeLW	GSM4206152	Peritoneal	tissue: Peritoneal endometriosis lesion	age: 40	disease stage: 2	cycle phase: secretory	Peritoneal endometriosis white lesion	Peritoneal endometriosis lesion
SAMPLE 252 PeLW	GSM4206211	Peritoneal	tissue: Peritoneal endometriosis lesion	age: 30	disease stage: 1	cycle phase: secretory	Peritoneal endometriosis white lesion	Peritoneal endometriosis lesion
SAMPLE 263 PeLW	GSM4206223	Peritoneal	tissue: Peritoneal endometriosis lesion	age: 27	disease stage: 4	cycle phase: secretory	Peritoneal endometriosis white lesion	Peritoneal endometriosis lesion

## Sheet: Table4a
Gene	epithelial_cluster	Log2FC	DESeq2Log10Pvalue	WilcoxLog10Pvalue	nbcellExpressed	DESeq2Log10Pvalue_fdr_corr	WilcoxLog10Pvalue_fdr_corr	PercExpressed	PercExpressed_offclass	Auroc	deseq2basemean	WilcoxZscore
TPPP3	Ciliated	4.2	-9.61124	-205.421	756	-8.30943	-201.053	0.992126	0.10003	0.985271	3060.01	30.6383
C20orf85	Ciliated	4.77	-15.962	-204.403	750	-14.3935	-200.335	0.984252	0.0700311	0.982179	2653.5	30.5617
C11orf88	Ciliated	5.14	-27.6013	-203.924	750	-25.5632	-200.033	0.984252	0.0664192	0.981242	1906.6	30.5256
C1orf194	Ciliated	4.9	-20.5718	-202.376	751	-18.8337	-198.61	0.985564	0.0786596	0.98193	2090.61	30.4088
PIFO	Ciliated	4.84	-25.2489	-200.107	753	-23.3197	-196.437	0.988189	0.0995284	0.982054	1308.62	30.2366
C9orf24	Ciliated	4.96	-18.2737	-198.781	742	-16.6261	-195.19	0.973753	0.0644126	0.976487	2133.98	30.1356
FAM183A	Ciliated	4.81	-15.6475	-196.576	733	-14.0959	-193.053	0.961942	0.0535768	0.970033	1301.83	29.9668
SNTN	Ciliated	5.1	-20.0386	-194.991	716	-18.3185	-191.526	0.939633	0.0422394	0.960408	1059.73	29.845
RSPH1	Ciliated	4.77	-25.9348	-194.189	752	-23.9796	-190.775	0.986877	0.141868	0.980817	2045.01	29.7831
CAPSL	Ciliated	4.67	-17.5978	-193.02	727	-15.9744	-189.651	0.954068	0.0502659	0.963989	947.552	29.6926
TUBA4B	Ciliated	4.91	-20.4868	-189.956	687	-18.7527	-186.629	0.901575	0.029698	0.940998	386.389	29.4544
CFAP126	Ciliated	4.68	-17.3212	-187.445	702	-15.7124	-184.155	0.92126	0.0396308	0.948558	629.098	29.2576
RP11.356K23.1	Ciliated	4.73	-13.3658	-186.905	700	-11.8999	-183.651	0.918635	0.0391291	0.947701	925.258	29.2152
MORN5	Ciliated	5.15	-21.1863	-185.248	690	-19.4264	-182.026	0.905512	0.0369218	0.94282	621.927	29.0845
OMG	Ciliated	4.14	-6.91528	-183.241	707	-5.77251	-180.049	0.927822	0.0512692	0.95256	1232.99	28.9253
FAM216B	Ciliated	4.73	-15.5744	-182.751	672	-14.0274	-179.587	0.88189	0.029397	0.931172	415.514	28.8863
ROPN1L	Ciliated	4.86	-20.3894	-182.59	695	-18.6593	-179.452	0.912073	0.0419384	0.944433	735.747	28.8735
ODF3B	Ciliated	4.19	-22.7881	-181.782	747	-20.9612	-178.669	0.980315	0.190228	0.974856	1186.62	28.8091
C5orf49	Ciliated	4.45	-18.0335	-181.128	728	-16.3957	-178.039	0.955381	0.075148	0.963903	836.153	28.7568
CCDC78	Ciliated	4.77	-14.6836	-181.1	681	-13.167	-178.033	0.893701	0.0362195	0.936778	523.869	28.7546
ZMYND10	Ciliated	4.34	-17.0161	-180.648	706	-15.4184	-177.601	0.926509	0.0502659	0.948996	561.145	28.7184
DNAH12	Ciliated	4.75	-28.5176	-179.97	693	-26.4369	-176.944	0.909449	0.0434434	0.944157	478.567	28.664
SPAG17	Ciliated	4.87	-26.4082	-176.181	696	-24.4288	-173.175	0.913386	0.0514699	0.943693	465.452	28.3584
FAM92B	Ciliated	4.89	-16.5576	-176.143	658	-14.9716	-173.154	0.863517	0.0298987	0.923206	463.733	28.3553
TEKT1	Ciliated	4.68	-15.5784	-175.754	669	-14.0308	-172.784	0.877953	0.0347146	0.927594	435.054	28.3238
LRRIQ1	Ciliated	4.49	-25.0076	-175.167	739	-23.0831	-172.213	0.969816	0.116384	0.967101	720.574	28.2761
CCDC39	Ciliated	5.23	-24.6538	-171.943	647	-22.7416	-169.006	0.849081	0.0286947	0.915197	389.526	28.0126
EFCAB1	Ciliated	4.52	-15.6297	-171.818	661	-14.0801	-168.897	0.867454	0.0343132	0.92137	374.315	28.0024
FAM81B	Ciliated	4.73	-18.6026	-171.677	649	-16.9442	-168.771	0.851706	0.0292967	0.914797	361.625	27.9908
C9orf135	Ciliated	4.9	-18.7054	-170.769	656	-17.0453	-167.877	0.860892	0.0342129	0.919766	472.113	27.9161
C6orf118	Ciliated	4.72	-21.7342	-170.487	652	-19.9501	-167.61	0.855643	0.031805	0.917116	329.887	27.8928
DNAAF1	Ciliated	4.34	-23.0622	-170.175	733	-21.2174	-167.312	0.961942	0.105047	0.96097	781.828	27.8671
CFAP53	Ciliated	4.68	-35.2175	-170.084	726	-32.8128	-167.234	0.952756	0.103241	0.96018	807.591	27.8596
ANKUB1	Ciliated	5.22	-22.0647	-169.928	628	-20.2644	-167.091	0.824147	0.0234775	0.903881	313.079	27.8468
CDHR3	Ciliated	4.82	-24.6048	-169.835	657	-22.7002	-167.011	0.862205	0.0353165	0.920687	321.995	27.8391
AC013264.2	Ciliated	5	-21.8947	-168.803	661	-20.1014	-165.991	0.867454	0.0397311	0.922815	470.814	27.7537
C11orf97	Ciliated	5.05	-30.502	-168.76	667	-28.321	-165.959	0.875328	0.0423397	0.925534	566.319	27.7501
DYDC2	Ciliated	5.2	-25.4567	-167.237	652	-23.5212	-164.448	0.855643	0.0370222	0.917679	426.982	27.6236
FAM166B	Ciliated	4.98	-19.5714	-166.661	628	-17.8722	-163.884	0.824147	0.0265877	0.903719	281.089	27.5756
CFAP43	Ciliated	4.73	-29.1757	-165.218	668	-27.0649	-162.451	0.87664	0.0481589	0.926213	394.536	27.455
RIIAD1	Ciliated	5.13	-21.4895	-164.159	637	-19.7121	-161.404	0.835958	0.0329086	0.90787	392.657	27.3662
ENKUR	Ciliated	4.88	-27.4236	-163.257	642	-25.392	-160.511	0.84252	0.0348149	0.909592	342.831	27.2902
DYNLRB2	Ciliated	4.6	-30.1972	-161.912	700	-28.0355	-159.176	0.918635	0.0830741	0.94358	634.143	27.1767
ZBBX	Ciliated	5.08	-26.3057	-161.85	612	-24.3334	-159.124	0.80315	0.0244808	0.892619	253.151	27.1714
DTHD1	Ciliated	5.29	-31.4151	-161.325	609	-29.1927	-158.61	0.799213	0.0238788	0.89244	268.198	27.127
CFAP73	Ciliated	4.99	-28.6171	-160.703	624	-26.5319	-157.998	0.818898	0.0304003	0.899922	278.011	27.0743
CFAP157	Ciliated	4.5	-25.4816	-159.631	665	-23.5429	-156.935	0.872703	0.0542791	0.922791	339.177	26.983
AGR3	Ciliated	4.09	-39.4908	-159.202	747	-36.9285	-156.515	0.980315	0.29086	0.965863	2261.46	26.9465
LRRC46	Ciliated	4.53	-25.9486	-159.036	662	-23.9917	-156.358	0.868766	0.0520718	0.920463	367.254	26.9323
SPEF1	Ciliated	4.83	-33.4523	-157.574	623	-31.1212	-154.904	0.817585	0.0330089	0.899642	249.255	26.8071
DRC1	Ciliated	4.96	-21.0703	-157.366	605	-19.3125	-154.705	0.793963	0.0255844	0.887383	271.772	26.7893
CDHR4	Ciliated	4.83	-19.9384	-156.767	595	-18.2221	-154.114	0.78084	0.0225745	0.88134	188.674	26.7378
RP11.295M3.4	Ciliated	4.55	-22.851	-156.24	687	-21.0215	-153.596	0.901575	0.0784589	0.934221	599.833	26.6925
CEP126	Ciliated	4.58	-26.2956	-154.296	656	-24.325	-151.66	0.860892	0.0538778	0.915353	341.683	26.5245
CFAP52	Ciliated	4.75	-17.4295	-154.144	600	-15.8146	-151.515	0.787402	0.0265877	0.884055	245.104	26.5113
PPIL6	Ciliated	4.47	-37.7159	-153.283	699	-35.2282	-150.663	0.917323	0.10294	0.940739	539.679	26.4366
ARMC3	Ciliated	4.58	-33.604	-152.252	674	-31.2608	-149.639	0.884514	0.0710344	0.925341	400.958	26.3467
EFCAB10	Ciliated	4.92	-27.8466	-150.543	616	-25.7919	-147.938	0.808399	0.0367212	0.892423	339.001	26.1972
HYDIN	Ciliated	4.61	-29.8247	-150.345	649	-27.6866	-147.748	0.851706	0.0556838	0.911396	331.907	26.1798
MS4A8	Ciliated	4.77	-18.7262	-149.478	677	-17.0636	-146.888	0.888451	0.0839771	0.928853	1000.38	26.1035
WDR38	Ciliated	4.65	-13.2306	-149.217	580	-11.7711	-146.634	0.761155	0.0242801	0.87293	260.646	26.0805
DNAH9	Ciliated	4.48	-26.6772	-149.025	630	-24.6724	-146.449	0.826772	0.04545	0.89868	242.284	26.0636
LDLRAD1	Ciliated	4.9	-17.5879	-148.878	597	-15.9652	-146.308	0.783465	0.0311026	0.882245	300.389	26.0506
EFHC1	Ciliated	3.82	-24.2516	-146.25	722	-22.3631	-143.688	0.947507	0.24531	0.945517	675.725	25.8176
AKAP14	Ciliated	5.19	-29.2618	-145.931	576	-27.1437	-143.375	0.755906	0.0256848	0.870025	299.81	25.7892
STOML3	Ciliated	5.01	-20.77	-145.326	554	-19.0237	-142.777	0.727034	0.0189626	0.855966	198.467	25.7352
MAP3K19	Ciliated	4.82	-21.1735	-144.005	561	-19.4146	-141.463	0.73622	0.0216715	0.859532	177.85	25.6169
ANKRD66	Ciliated	5.2	-16.5987	-143.861	554	-15.0112	-141.325	0.727034	0.0200662	0.85631	257.839	25.604
MRLN	Ciliated	4.95	-18.7402	-143.832	572	-17.0766	-141.303	0.750656	0.0259858	0.865819	263.209	25.6014
FOXJ1	Ciliated	3.63	-19.9028	-143.644	715	-18.1894	-141.12	0.93832	0.192636	0.943274	625.588	25.5845
C9orf116	Ciliated	3.9	-32.8077	-143.588	730	-30.5291	-141.07	0.958005	0.331293	0.94831	1198.84	25.5794
DNAH11	Ciliated	4.52	-44.1169	-143.486	647	-41.4016	-140.975	0.849081	0.0649142	0.906587	301.805	25.5703
RSPH4A	Ciliated	4.79	-23.8018	-143.095	579	-21.9343	-140.59	0.759843	0.028795	0.869429	246.914	25.5351
ERICH3	Ciliated	4.43	-17.4119	-142.973	658	-15.7985	-140.474	0.863517	0.073041	0.912376	350.421	25.5242
CCDC173	Ciliated	4.53	-26.6034	-139.871	596	-24.6041	-137.377	0.782152	0.0391291	0.879155	254.004	25.2432
RP11.128M1.1	Ciliated	4.41	-24.9529	-139.813	636	-23.0316	-137.326	0.834646	0.0639109	0.900753	299.134	25.2379
SPAG8	Ciliated	4.67	-19.6596	-139.661	574	-17.9567	-137.179	0.753281	0.030902	0.865919	201.913	25.224
C11orf70	Ciliated	4.55	-21.902	-138.832	608	-20.1075	-136.356	0.7979	0.0474566	0.885122	342.572	25.1484
C21orf58	Ciliated	4.35	-22.0334	-138.153	660	-20.2343	-135.682	0.866142	0.0849804	0.911509	386.612	25.0862
CFAP77	Ciliated	4.55	-12.0899	-138.112	539	-10.6762	-135.646	0.707349	0.0195646	0.844796	157.032	25.0824
DRC3	Ciliated	4.21	-37.9774	-137.491	660	-35.4781	-135.031	0.866142	0.089395	0.912442	314.878	25.0255
TCTEX1D4	Ciliated	4.97	-20.9817	-136.445	554	-19.2261	-133.991	0.727034	0.0262867	0.854447	244.392	24.9292
DNAH7	Ciliated	4.46	-40.0067	-135.989	617	-37.4164	-133.54	0.809711	0.0552824	0.887576	246.134	24.8872
PRR29	Ciliated	4.33	-14.508	-135.275	540	-13.0005	-132.831	0.708661	0.0226748	0.845094	140.029	24.8211
SPATA18	Ciliated	4	-27.9562	-135.259	662	-25.8994	-132.82	0.868766	0.0941106	0.910741	303.564	24.8196
CCDC153	Ciliated	4.42	-24.415	-134.211	610	-22.5177	-131.777	0.800525	0.0554831	0.884249	248.047	24.7224
LRRC23	Ciliated	3.8	-52.6579	-133.487	706	-49.5447	-131.058	0.926509	0.213003	0.931288	522.653	24.655
TEKT2	Ciliated	4.2	-14.7191	-133.479	580	-13.1994	-131.055	0.761155	0.0402328	0.867457	224.088	24.6542
STMND1	Ciliated	4.52	-42.3791	-132.588	581	-39.7266	-130.169	0.762467	0.0413364	0.867826	233.596	24.571
PCAT19	Ciliated	4.47	-23.6574	-132.372	645	-21.7913	-129.958	0.846457	0.0910003	0.905097	610.285	24.5507
DNAH5	Ciliated	4.06	-25.1873	-132.032	664	-23.2597	-129.622	0.871391	0.10304	0.910267	455.326	24.5189
DNALI1	Ciliated	3.67	-34.1375	-131.409	722	-31.769	-129.005	0.947507	0.302599	0.933333	790.555	24.4605
CCDC17	Ciliated	4.42	-26.5469	-130.846	581	-24.555	-128.446	0.762467	0.0444467	0.867422	206.147	24.4075
MNS1	Ciliated	4.29	-30.4526	-130.818	685	-28.2772	-128.422	0.89895	0.128123	0.918421	586.332	24.4048
MORN2	Ciliated	3.8	-33.2923	-130.655	745	-30.9807	-128.265	0.97769	0.528444	0.948562	2032.94	24.3895
CFAP45	Ciliated	4.28	-22.8707	-129.705	591	-21.0387	-127.319	0.775591	0.0499649	0.872729	272.301	24.2997
WDR63	Ciliated	4.98	-27.6744	-129.439	532	-25.6322	-127.057	0.698163	0.0248821	0.840772	204.801	24.2745
TMEM190	Ciliated	6.04	-21.9126	-129.368	531	-20.117	-126.991	0.69685	0.0264874	0.847263	718.62	24.2679
DNAH10	Ciliated	4.88	-32.5489	-129.058	554	-30.2909	-126.686	0.727034	0.0339119	0.852548	206.687	24.2385
METRN	Ciliated	3.68	-23.9823	-128.67	693	-22.108	-126.301	0.909449	0.182001	0.923901	548.677	24.2016
C1orf87	Ciliated	5.31	-21.9397	-128.243	492	-20.1429	-125.879	0.645669	0.014247	0.817831	155.256	24.1611
CATSPERD	Ciliated	4.71	-18.9947	-126.129	520	-17.3173	-123.769	0.682415	0.0247818	0.833025	189.258	23.9591
WDR78	Ciliated	4.12	-52.5456	-125.931	657	-49.4558	-123.576	0.862205	0.107455	0.90274	293.974	23.9401
NEK5	Ciliated	4.29	-27.4445	-125.528	578	-25.4104	-123.177	0.75853	0.0485602	0.862831	183.745	23.9014
FHAD1	Ciliated	4.16	-24.025	-125.286	658	-22.1492	-122.939	0.863517	0.108859	0.902317	398.932	23.8781
SPA17	Ciliated	3.88	-46.1203	-125.066	716	-43.3199	-122.723	0.939633	0.318551	0.925815	914.779	23.8569
SPATA17	Ciliated	4.4	-50.6645	-123.994	615	-47.6577	-121.655	0.807087	0.0759506	0.883428	281.938	23.7534
DZIP1L	Ciliated	5.67	-38.1211	-122.957	482	-35.6159	-120.622	0.632546	0.016053	0.811328	143.266	23.6528
CFAP221	Ciliated	4.23	-28.7608	-122.182	599	-26.6687	-119.851	0.786089	0.0680245	0.873268	237.671	23.5774
PPP1R42	Ciliated	4.85	-20.9807	-122.12	511	-19.2261	-119.793	0.670604	0.0246814	0.82549	187.107	23.5714
STK33	Ciliated	3.82	-26.0034	-121.985	694	-24.0431	-119.661	0.910761	0.202769	0.918008	529.009	23.5581
WDR54	Ciliated	3.9	-26.2207	-121.884	690	-24.2519	-119.565	0.905512	0.189325	0.915602	503.119	23.5483
FRMPD2	Ciliated	4.65	-24.4565	-120.592	514	-22.5564	-118.276	0.674541	0.0269891	0.826586	152.56	23.4219
MAPK15	Ciliated	4.17	-16.1049	-120.388	534	-14.5337	-118.076	0.700787	0.0345139	0.837128	162.264	23.4019
SLC23A1	Ciliated	5	-26.2096	-120.231	507	-24.2425	-117.923	0.665354	0.0255844	0.823337	189.228	23.3864
DNAI1	Ciliated	4.7	-20.4361	-120.124	485	-18.7051	-117.82	0.636483	0.0183606	0.810428	120.743	23.3759
CCDC114	Ciliated	4.97	-37.9174	-119.318	506	-35.4239	-117.018	0.664042	0.0254841	0.821707	150.971	23.2965
CCDC113	Ciliated	4.1	-32.5552	-119.211	639	-30.2917	-116.914	0.838583	0.108558	0.891107	350.092	23.286
DNAH6	Ciliated	4.27	-28.1632	-118.887	572	-26.0979	-116.594	0.750656	0.0553828	0.857772	219.262	23.254
RIBC1	Ciliated	4.37	-30.424	-118.169	541	-28.2541	-115.88	0.709974	0.0403331	0.840536	169.86	23.1829
VWA3B	Ciliated	4.41	-21.8812	-118.125	527	-20.089	-115.839	0.691601	0.0344136	0.832927	142.503	23.1785
CFAP46	Ciliated	4.52	-34.0271	-118.1	538	-31.6629	-115.818	0.706037	0.0392295	0.839651	180.671	23.176
IQUB	Ciliated	4.95	-32.6685	-117.569	520	-30.4004	-115.291	0.682415	0.0321059	0.830771	194.098	23.1233
TMEM232	Ciliated	4.46	-36.3196	-117.17	545	-33.8805	-114.894	0.715223	0.044246	0.843507	198.782	23.0836
CD164L2	Ciliated	4.55	-18.5807	-116.976	489	-16.9248	-114.704	0.641732	0.0224742	0.811837	149.523	23.0643
FAM229B	Ciliated	3.65	-21.7386	-116.556	686	-19.9533	-114.288	0.900262	0.231063	0.912051	547.528	23.0224
DNAI2	Ciliated	4.7	-18.7436	-116.312	472	-17.0793	-114.048	0.619423	0.0180596	0.80204	128.121	22.9981
CFAP70	Ciliated	4.21	-69.5569	-115.773	624	-65.4895	-113.512	0.818898	0.102839	0.883805	346.263	22.9441
FANK1	Ciliated	3.62	-29.6875	-115.26	638	-27.552	-113.002	0.83727	0.116083	0.887718	245.272	22.8927
CFAP57	Ciliated	4.38	-19.9408	-114.81	500	-18.2235	-112.555	0.656168	0.0273904	0.816485	151.459	22.8474
CETN2	Ciliated	3.25	-50.7399	-114.692	748	-47.7138	-112.441	0.981627	0.645129	0.939142	1689.11	22.8356
RP4.666F24.3	Ciliated	4.6	-11.7593	-114.557	470	-10.3606	-112.309	0.616798	0.0186616	0.800637	137.247	22.822
MAATS1	Ciliated	4.76	-24.1433	-114.339	507	-22.2648	-112.094	0.665354	0.0305007	0.820705	147.51	22.8001
RP11.275I14.4	Ciliated	4.91	-39.8008	-114.282	485	-37.2246	-112.04	0.636483	0.0235778	0.808828	151.653	22.7943
CFAP54	Ciliated	4.96	-33.3799	-113.406	488	-31.0606	-111.168	0.64042	0.0253838	0.811513	143.511	22.7058
KIF9	Ciliated	3.04	-46.8873	-113.384	735	-44.0628	-111.149	0.964567	0.476272	0.920761	924.983	22.7036
C1orf158	Ciliated	4.84	-18.1609	-113.212	460	-16.52	-110.98	0.603675	0.016956	0.794676	134.645	22.6861
WDR66	Ciliated	3.77	-45.7205	-112.469	623	-42.943	-110.24	0.817585	0.106853	0.878382	275.062	22.6108
RGS22	Ciliated	4.72	-18.2483	-112.365	473	-16.6041	-110.14	0.620735	0.0211699	0.801903	160.109	22.6002
TTC25	Ciliated	4.3	-32.5148	-111.076	534	-30.2602	-108.853	0.700787	0.0465536	0.833649	174.092	22.4687
CCDC81	Ciliated	4.84	-24.6358	-110.811	471	-22.7267	-108.592	0.61811	0.0219725	0.799754	165.099	22.4416
C7orf57	Ciliated	4.33	-26.3704	-110.733	476	-24.3964	-108.517	0.624672	0.0235778	0.801927	126.424	22.4336
IQCG	Ciliated	3.5	-68.4635	-110.639	685	-64.5721	-108.426	0.89895	0.228755	0.902422	445.921	22.424
SPAG6	Ciliated	4.95	-22.6634	-110.527	458	-20.8378	-108.317	0.60105	0.0188622	0.793381	203.067	22.4125
DYNC2H1	Ciliated	3.81	-29.5748	-110.084	631	-27.4468	-107.877	0.828084	0.129628	0.883868	318.397	22.3671
PIH1D3	Ciliated	5.18	-23.2961	-109.625	452	-21.4448	-107.421	0.593176	0.0180596	0.789286	130.112	22.3198
TNFAIP8L1	Ciliated	3.66	-26.3851	-109.447	611	-24.4076	-107.246	0.801837	0.0976222	0.869271	252.567	22.3016
CAPS	Ciliated	3.32	-28.5263	-109.099	762	-26.4433	-106.901	1	0.862546	0.965077	7425.16	22.2656
CCDC170	Ciliated	3.15	-15.329	-108.661	711	-13.7904	-106.465	0.933071	0.295274	0.907652	635.071	22.2203
ADGB	Ciliated	5.03	-16.2427	-108.433	445	-14.6652	-106.241	0.58399	0.0162536	0.78441	123.77	22.1968
ARMC4	Ciliated	4.76	-20.6618	-108.249	449	-18.9217	-106.06	0.589239	0.0179593	0.786885	122.971	22.1777
TTC29	Ciliated	5.29	-21.0044	-108.228	433	-19.2476	-106.041	0.568241	0.0141467	0.778562	112.478	22.1755
GSTA3	Ciliated	5.24	-20.3243	-108.156	430	-18.5962	-105.972	0.564304	0.0135447	0.777097	122.35	22.1681
CCDC65	Ciliated	4.4	-57.9459	-107.554	550	-54.5316	-105.373	0.721785	0.060901	0.840803	238.391	22.1056
RSPH9	Ciliated	4.04	-11.3257	-106.48	476	-9.94619	-104.302	0.624672	0.0276914	0.800847	232.63	21.9936
TCTEX1D1	Ciliated	5.16	-18.332	-106.399	432	-16.6828	-104.224	0.566929	0.0150497	0.777372	142.94	21.9852
C11orf16	Ciliated	4.4	-12.2379	-106.264	435	-10.8159	-104.092	0.570866	0.0153507	0.778064	101.673	21.9711
LRRC10B	Ciliated	4.95	-19.2387	-105.924	441	-17.5542	-103.754	0.57874	0.0177586	0.782752	126.06	21.9355
CFAP100	Ciliated	5.01	-34.4074	-105.145	447	-32.0345	-102.978	0.586614	0.0200662	0.787272	142.785	21.8538
SPEF2	Ciliated	3.79	-55.9149	-105.072	651	-52.6603	-102.908	0.854331	0.16655	0.885306	353.899	21.8461
TCTEX1D2	Ciliated	3.36	-24.2517	-104.997	696	-22.3631	-102.835	0.913386	0.313535	0.900072	617.715	21.8382
CLGN	Ciliated	3.66	-9.97489	-104.7	574	-8.65946	-102.541	0.753281	0.0793619	0.849829	273.49	21.807
KCNRG	Ciliated	4.57	-25.429	-104.519	464	-23.495	-102.363	0.608924	0.0262867	0.794506	122.435	21.7879
FABP6	Ciliated	4.34	-14.1574	-104.504	485	-12.6593	-102.35	0.636483	0.0339119	0.805871	234.318	21.7862
FAM179A	Ciliated	5.03	-26.4438	-104.267	435	-24.4573	-102.116	0.570866	0.0175579	0.778636	120.517	21.7612
MUC13	Ciliated	3.95	-11.4434	-103.949	561	-10.0572	-101.801	0.73622	0.0740443	0.845053	287.187	21.7277
LINC01571	Ciliated	4.89	-17.3326	-103.897	431	-15.723	-101.751	0.565617	0.0167553	0.775956	132.779	21.7221
RIBC2	Ciliated	4.16	-19.5795	-103.053	514	-17.8793	-100.91	0.674541	0.0462526	0.818752	199.709	21.6327
TMEM231	Ciliated	3.54	-37.3929	-102.887	637	-34.9275	-100.746	0.835958	0.155413	0.877901	292.832	21.615
SERPINA6	Ciliated	5.02	-7.70781	-102.711	452	-6.51423	-100.573	0.593176	0.0246814	0.78867	205.735	21.5964
PACRG	Ciliated	4.39	-27.7383	-102.509	512	-25.692	-100.374	0.671916	0.0491622	0.819642	166.57	21.5748
RP1	Ciliated	4.84	-23.4851	-102.053	449	-21.6284	-99.9204	0.589239	0.0234775	0.786074	136.715	21.5262
RP11.1008C21.1	Ciliated	5.2	-18.2652	-101.6	402	-16.6185	-99.4691	0.527559	0.0113374	0.758673	107.136	21.4777
SAXO2	Ciliated	4.4	-33.2114	-100.397	497	-30.9036	-98.269	0.652231	0.043343	0.809841	174.489	21.3487
WDR49	Ciliated	4.68	-20.211	-100.136	417	-18.487	-98.0104	0.547244	0.015752	0.76642	97.1604	21.3206
TEKT4	Ciliated	4.29	-12.2157	-99.5363	437	-10.7956	-97.4133	0.573491	0.0214709	0.77753	114.238	21.2559
CFAP47	Ciliated	5	-25.6076	-99.2849	435	-23.6656	-97.1643	0.570866	0.0212702	0.7783	140.923	21.2287
NME5	Ciliated	3.53	-42.4649	-99.1574	667	-39.804	-97.0393	0.875328	0.254139	0.886064	486.336	21.2149
C4orf22	Ciliated	4.86	-17.8353	-99.106	411	-16.2023	-96.9903	0.53937	0.01515	0.763482	105.533	21.2093
RABL2B	Ciliated	3.39	-46.9502	-97.6705	647	-44.1072	-95.5572	0.849081	0.190729	0.876286	269.794	21.0532
CFAP74	Ciliated	4.79	-21.5206	-97.3916	410	-19.7409	-95.2808	0.538058	0.0161533	0.76163	95.1541	21.0228
KIF19	Ciliated	4.35	-13.4388	-97.2135	414	-11.9701	-95.105	0.543307	0.0172569	0.763465	105.022	21.0033
ZNF295.AS1	Ciliated	4.76	-20.7301	-96.9551	464	-18.9859	-94.849	0.608924	0.0339119	0.792167	259.591	20.975
TMX4	Ciliated	3.43	-22.1571	-96.5658	694	-20.3544	-94.4621	0.910761	0.379352	0.889369	845.302	20.9323
BBOF1	Ciliated	3.33	-87.2191	-96.3048	663	-82.8506	-94.2034	0.870079	0.234173	0.88038	386.804	20.9037
CASC1	Ciliated	4.07	-45.7353	-96.0713	571	-42.9466	-93.9723	0.749344	0.0980235	0.843468	240.835	20.878
RFX2	Ciliated	3.83	-32.7051	-95.8326	541	-30.4335	-93.7359	0.709974	0.07575	0.829024	171.135	20.8517
FAM227A	Ciliated	3.65	-19.6301	-95.7437	550	-17.9281	-93.6493	0.721785	0.0822715	0.833557	184.273	20.8419
LRRC71	Ciliated	4.8	-14.8276	-95.5091	394	-13.3011	-93.4171	0.51706	0.0135447	0.752605	84.0482	20.8161
CATIP	Ciliated	4.61	-15.643	-94.4373	404	-14.092	-92.3475	0.530184	0.0170563	0.758127	94.569	20.6974
NWD1	Ciliated	4.21	-19.5586	-93.2306	497	-17.8622	-91.1431	0.652231	0.0548811	0.806571	200.262	20.5631
C6	Ciliated	5.26	-15.0714	-93.2093	379	-13.5392	-91.1241	0.497375	0.0117387	0.744603	98.6841	20.5607
PSENEN	Ciliated	2.81	-49.1607	-92.5305	739	-46.2546	-90.4475	0.969816	0.698706	0.904036	1419.71	20.4847
MOK	Ciliated	3.45	-51.3505	-92.3131	627	-48.3042	-90.2324	0.822835	0.179693	0.865033	300.186	20.4603
LKAAEAR1	Ciliated	4.73	-17.9818	-91.7318	393	-16.3449	-89.6533	0.515748	0.0167553	0.750792	111.415	20.3949
MDH1B	Ciliated	4.38	-33.0395	-91.1931	462	-30.7465	-89.1168	0.606299	0.0403331	0.78739	115.869	20.3342
C10orf107	Ciliated	4.2	-16.4488	-90.91	483	-14.8685	-88.836	0.633858	0.0507675	0.79745	158.279	20.3022
TEX9	Ciliated	3.87	-45.0129	-90.4025	576	-42.2572	-88.3307	0.755906	0.120096	0.841937	219.831	20.2447
DYX1C1	Ciliated	3.33	-25.8325	-89.9336	649	-23.883	-87.864	0.851706	0.231163	0.869129	408.945	20.1914
LINC01513	Ciliated	4.4	-27.792	-89.9241	401	-25.7416	-87.8567	0.526247	0.0198656	0.754404	91.9635	20.1903
DCDC1	Ciliated	4.31	-26.5622	-89.3483	452	-24.5666	-87.283	0.593176	0.0381258	0.780748	106.779	20.1247
DNAAF3	Ciliated	4.07	-16.8954	-89.2779	466	-15.3014	-87.2148	0.611549	0.045149	0.788256	139.91	20.1167
SRD5A2	Ciliated	4.89	-13.5205	-88.8299	363	-12.0485	-86.7689	0.476378	0.0114377	0.733516	89.5642	20.0655
IL5RA	Ciliated	4.75	-14.0777	-88.7634	367	-12.5855	-86.7045	0.481627	0.0122404	0.735089	75.7053	20.0578
CC2D2A	Ciliated	3.33	-26.5473	-88.7392	620	-24.555	-86.6824	0.813648	0.181499	0.857073	262.809	20.0551
DCDC2B	Ciliated	5.1	-23.632	-88.4778	368	-21.7686	-86.4232	0.48294	0.0128424	0.735868	80.9966	20.0251
CSPP1	Ciliated	2.96	-67.0185	-87.4646	678	-63.2521	-85.412	0.889764	0.319956	0.871308	420.75	19.9085
LRRC34	Ciliated	4.39	-30.4349	-87.3799	402	-28.2623	-85.3295	0.527559	0.0229758	0.754075	87.7532	19.8988
TRIM55	Ciliated	4.2	-21.2345	-86.9683	453	-19.4724	-84.92	0.594488	0.0418381	0.780476	145.351	19.8512
MYLK3	Ciliated	4.19	-18.898	-86.5115	432	-17.2293	-84.4652	0.566929	0.0341126	0.769367	113.195	19.7983
FAM174A	Ciliated	2.74	-55.8168	-86.3548	673	-52.5945	-84.3106	0.883202	0.36069	0.868047	411.871	19.7801
STX2	Ciliated	4	-29.2999	-86.085	544	-27.1794	-84.0429	0.713911	0.10003	0.823564	196.024	19.7488
MLF1	Ciliated	3.11	-23.8953	-85.9226	655	-22.0265	-83.8824	0.85958	0.279823	0.866941	502.615	19.7299
EFHB	Ciliated	4.46	-54.9552	-85.3714	421	-51.7908	-83.3333	0.552493	0.0313033	0.764325	108.333	19.6656
STOX1	Ciliated	3.63	-28.9098	-84.7218	528	-26.8085	-82.6857	0.692913	0.0894953	0.814079	170.197	19.5896
CCDC96	Ciliated	4.19	-43.1889	-84.5317	455	-40.5017	-82.4977	0.597113	0.0465536	0.780843	148.177	19.5673
FBXO15	Ciliated	4.39	-31.3183	-84.4295	427	-29.1021	-82.3974	0.560367	0.0347146	0.766282	105.376	19.5553
CCDC146	Ciliated	2.18	-13.5378	-84.4212	748	-12.0647	-82.3912	0.981627	0.55744	0.884235	1160.23	19.5543
DNAJB13	Ciliated	3.11	-37.4149	-84.119	626	-34.944	-82.0909	0.821522	0.213705	0.853969	288.547	19.5188
PIH1D2	Ciliated	4.06	-57.4264	-83.637	493	-54.0579	-81.6109	0.646982	0.0701314	0.80028	164.533	19.462
IGFBP7	Ciliated	2.89	-6.60413	-83.1699	753	-5.48482	-81.1457	0.988189	0.580315	0.885809	3496.05	19.4068
DNAH3	Ciliated	4.96	-26.5976	-82.8376	351	-24.6002	-80.8155	0.46063	0.0131434	0.724506	72.6259	19.3674
C2orf73	Ciliated	4.79	-10.7315	-82.7467	356	-9.37875	-80.7265	0.467192	0.0143473	0.727882	104.9	19.3566
TP53AIP1	Ciliated	4.54	-22.9949	-82.4411	373	-21.1566	-80.4228	0.489501	0.0188622	0.736503	100.599	19.3204
MAPRE3	Ciliated	3.85	-64.6722	-82.1848	509	-61.0027	-80.1684	0.667979	0.0837765	0.80521	156.483	19.2899
CCDC30	Ciliated	3.42	-23.9379	-81.8771	519	-22.0677	-79.8627	0.681102	0.089696	0.808643	154.499	19.2532
KLHL6	Ciliated	4.56	-18.1392	-81.7687	352	-16.4991	-79.7562	0.461942	0.013645	0.724844	70.8235	19.2403
CFAP65	Ciliated	3.76	-25.4767	-81.5077	452	-23.5396	-79.4971	0.593176	0.0492626	0.776854	114.836	19.2091
RP11.60L3.6	Ciliated	3.73	-8.02232	-81.2719	538	-6.80915	-79.2633	0.706037	0.109361	0.816519	257.456	19.1809
DLEC1	Ciliated	4.46	-23.1384	-81.2073	369	-21.2923	-79.2005	0.484252	0.0186616	0.7347	86.1224	19.1731
MGST1	Ciliated	-2.74	-7.35791	-81.1786	400	-6.1853	-79.1737	0.524934	0.942109	0.117078	1363.12	-19.1697
OSCP1	Ciliated	3.3	-38.2942	-80.6469	578	-35.777	-78.6439	0.75853	0.154209	0.832636	220.705	19.1059
LRTOMT	Ciliated	3.4	-33.8089	-80.5168	589	-31.4616	-78.5157	0.772966	0.176984	0.838759	253.653	19.0903
TP73	Ciliated	4.4	-17.2034	-80.3269	370	-15.5991	-78.3276	0.485564	0.0200662	0.73359	69.9687	19.0674
LRRC6	Ciliated	3.73	-46.9443	-80.2316	555	-44.1072	-78.2341	0.728346	0.129929	0.823782	238.829	19.0559
DZIP3	Ciliated	3.45	-29.8833	-80.1822	583	-27.7349	-78.1866	0.765092	0.165245	0.835704	291.899	19.05
CROCC2	Ciliated	4.46	-16.2335	-79.7186	353	-14.6567	-77.7248	0.463255	0.0152503	0.725021	87.6652	18.994
SPAG16	Ciliated	2.67	-43.7576	-79.7011	689	-41.0519	-77.7091	0.904199	0.433129	0.860621	528.944	18.9919
AK9	Ciliated	3.36	-31.8193	-79.6783	546	-29.5811	-77.6882	0.716535	0.117789	0.818324	197.306	18.9891
IFT57	Ciliated	2.79	-20.5405	-79.4315	705	-18.8045	-77.4432	0.925197	0.475168	0.865236	717.372	18.9593
TSNAXIP1	Ciliated	4.49	-30.6385	-79.3868	394	-28.4461	-77.4003	0.51706	0.0285944	0.746796	97.5069	18.9539
PLEKHS1	Ciliated	4.42	-28.6812	-79.2051	380	-26.5914	-77.2204	0.498688	0.0242801	0.739356	86.4535	18.9318
CCDC33	Ciliated	4.71	-32.8327	-79.1832	359	-30.5506	-77.2003	0.471129	0.0180596	0.728069	80.3774	18.9292
B9D1	Ciliated	3.41	-20.0198	-78.952	585	-18.3006	-76.9709	0.767717	0.16675	0.833384	253.315	18.9011
NPHP1	Ciliated	3.23	-47.2429	-78.852	620	-44.3795	-76.8726	0.813648	0.222835	0.845308	324.197	18.889
ODF2L	Ciliated	2.26	-24.2595	-78.1686	730	-22.3681	-76.191	0.958005	0.611719	0.869823	834.523	18.8057
SPATA33	Ciliated	2.82	-30.931	-78.1241	616	-28.7239	-76.1483	0.808399	0.210495	0.840982	230.161	18.8003
IK	Ciliated	2.43	-45.6281	-78.0366	739	-42.8616	-76.0625	0.969816	0.732216	0.878616	1268.19	18.7896
MAP1A	Ciliated	4.29	-17.3867	-77.9996	384	-15.774	-76.0273	0.503937	0.0267884	0.740856	93.1592	18.7851
C14orf142	Ciliated	2.98	-35.7671	-77.9931	662	-33.348	-76.0225	0.868766	0.371125	0.855187	496.821	18.7842
ZDHHC1	Ciliated	3.19	-33.4428	-77.6201	555	-31.1157	-75.6513	0.728346	0.131333	0.818265	201.705	18.7386
C17orf97	Ciliated	3.27	-37.5022	-77.202	567	-35.0257	-75.2349	0.744094	0.154008	0.825831	217.584	18.6873
2020-03-10	Ciliated	4.19	-44.7794	-77.0322	404	-42.0342	-75.0668	0.530184	0.0351159	0.750804	90.8688	18.6664
WI2.1959D15.1	Ciliated	4.58	-18.4471	-76.7425	328	-16.7945	-74.7789	0.430446	0.0118391	0.710059	59.111	18.6308
VWA3A	Ciliated	4.22	-17.2034	-76.2681	388	-15.5991	-74.3061	0.509186	0.0300993	0.743265	96.6502	18.5722
RP11.620J15.3	Ciliated	3.28	-14.2603	-76.0842	553	-12.7592	-74.1239	0.725722	0.144376	0.819193	252.031	18.5495
CCDC74A	Ciliated	2.89	-7.37553	-75.9489	575	-6.20208	-73.9904	0.754593	0.158623	0.824163	244.138	18.5327
MORN3	Ciliated	3.83	-23.0137	-75.4817	421	-21.1742	-73.5249	0.552493	0.045751	0.75884	102.362	18.4747
RP11.368I7.4	Ciliated	4.1	-23.9595	-75.3962	408	-22.0866	-73.441	0.535433	0.0399318	0.751907	112.909	18.4641
RPGR	Ciliated	2.87	-47.4993	-75.3241	648	-44.6222	-73.3705	0.850394	0.286345	0.845595	365.494	18.4551
PLAC8	Ciliated	4.69	-21.2203	-75.1483	391	-19.4592	-73.1965	0.513123	0.0335106	0.743486	144.819	18.4333
HAGHL	Ciliated	3.99	-20.7091	-75.1311	413	-18.9659	-73.1809	0.541995	0.0418381	0.753752	103.519	18.4311
TTLL10	Ciliated	3.31	-30.4607	-74.9411	496	-28.2825	-72.9926	0.650919	0.0904986	0.792512	138.044	18.4074
HRASLS2	Ciliated	4.14	-17.2228	-74.9348	423	-15.617	-72.9879	0.555118	0.0473563	0.75924	131.227	18.4066
CTXN1	Ciliated	3.51	-27.0005	-74.7674	586	-24.9841	-72.8222	0.769029	0.182803	0.828923	314.73	18.3858
ALDH1L1	Ciliated	4.01	-15.9356	-74.4413	412	-14.3692	-72.4977	0.540682	0.043343	0.754706	133.908	18.345
UBXN10	Ciliated	3.2	-13.9556	-74.1019	554	-12.4679	-72.1599	0.727034	0.143875	0.81541	194.34	18.3025
LCA5	Ciliated	3.54	-40.2725	-74.0505	471	-37.6674	-72.1102	0.61811	0.0746463	0.780971	138.411	18.296
ALDH3B1	Ciliated	3.62	-12.5774	-73.9154	444	-11.1464	-71.9766	0.582677	0.0603993	0.76905	131.656	18.2791
CEL	Ciliated	5.42	-30.2452	-73.9016	355	-28.0781	-71.9645	0.465879	0.0221732	0.725034	173.319	18.2773
GRN	Ciliated	-3.25	-10.5972	-73.8657	282	-9.25158	-71.9302	0.370079	0.880606	0.138587	580.001	-18.2728
RP11.122M14.1	Ciliated	4.74	-19.1625	-73.602	325	-17.4788	-71.6681	0.426509	0.0140464	0.707428	78.556	18.2397
AK7	Ciliated	3.34	-24.614	-73.5436	557	-22.7064	-71.6113	0.730971	0.149895	0.816069	243.088	18.2323
CCDC181	Ciliated	3.86	-17.1287	-73.5401	375	-15.5266	-71.6094	0.492126	0.028494	0.734114	103.361	18.2319
TMEM67	Ciliated	3.13	-17.2927	-73.4505	510	-15.6854	-71.5229	0.669291	0.10304	0.7955	139.062	18.2206
RFX3	Ciliated	2.98	-23.6286	-73.4518	579	-21.7666	-71.5229	0.759843	0.176984	0.824249	220.271	18.2207
IFT22	Ciliated	2.71	-24.4213	-73.4193	679	-22.5226	-71.4932	0.891076	0.416876	0.847572	500.531	18.2166
SYNE1	Ciliated	2.62	-5.31369	-72.7634	582	-4.30898	-70.839	0.76378	0.165847	0.821311	319.191	18.1338
C4orf47	Ciliated	3.97	-40.1604	-72.7406	426	-37.5628	-70.8177	0.559055	0.0515702	0.758798	118.558	18.1309
C9orf9	Ciliated	3.05	-20.7005	-72.6156	544	-18.9583	-70.6942	0.713911	0.145982	0.811789	223.107	18.1151
CFAP69	Ciliated	3.82	-35.0194	-72.6081	454	-32.6194	-70.6883	0.595801	0.0679241	0.772692	128.408	18.1141
RP11.60L3.1	Ciliated	4.2	-13.5101	-72.5084	373	-12.0386	-70.5901	0.489501	0.029397	0.733665	100.086	18.1015
RAB36	Ciliated	3.59	-22.9264	-72.4939	434	-21.0906	-70.5772	0.569554	0.0554831	0.76157	106.116	18.0996
C15orf65	Ciliated	3.48	-35.6107	-72.2546	525	-33.1965	-70.3394	0.688976	0.127119	0.80398	190.241	18.0693
WDR60	Ciliated	2.76	-46.8166	-72.0804	673	-44.0044	-70.1667	0.883202	0.435738	0.846454	550.284	18.0471
RP4.539M6.14	Ciliated	4.34	-12.1818	-71.4657	314	-10.7627	-69.5535	0.412073	0.0122404	0.70072	82.659	17.9688
MAP6	Ciliated	4.45	-27.7744	-71.3007	339	-25.726	-69.3901	0.444882	0.0192636	0.714224	77.4064	17.9477
IQCD	Ciliated	3.14	-11.3453	-70.7708	542	-9.96495	-68.8616	0.711286	0.13625	0.805097	185.278	17.8798
APOBEC4	Ciliated	4.29	-11.1697	-70.6735	315	-9.79984	-68.7659	0.413386	0.0135447	0.700372	65.6332	17.8673
EFCAB2	Ciliated	3.12	-35.4073	-70.4681	584	-32.9978	-68.562	0.766404	0.198856	0.821237	245.287	17.8409
NEK11	Ciliated	3.22	-57.268	-70.4491	534	-53.9409	-68.5445	0.700787	0.137153	0.803782	174.265	17.8384
CERKL	Ciliated	3.93	-27.2781	-70.4108	403	-25.252	-68.5077	0.528871	0.0438447	0.745844	105.738	17.8335
C2orf70	Ciliated	4.6	-16.3792	-70.1236	327	-14.8003	-68.2219	0.429134	0.0176583	0.706793	69.8104	17.7965
CCDC180	Ciliated	3.98	-18.4715	-69.8089	370	-16.8173	-67.9087	0.485564	0.0314036	0.730008	100.804	17.7559
CCDC40	Ciliated	3.68	-49.3681	-69.6168	470	-46.4309	-67.7181	0.616798	0.0852814	0.777204	140.315	17.731
STOM	Ciliated	3.31	-22.247	-69.3066	540	-20.4408	-67.4094	0.708661	0.153406	0.80754	240.286	17.6908
CCDC69	Ciliated	4.14	-17.4895	-69.0069	335	-15.8715	-67.1112	0.439633	0.0207685	0.710964	65.0317	17.6519
C21orf59	Ciliated	2.55	-39.9341	-68.7075	700	-37.3509	-66.8132	0.918635	0.551921	0.843624	685.51	17.6129
TTLL7	Ciliated	3.44	-15.3686	-68.5171	389	-13.8281	-66.6242	0.510499	0.0408348	0.737487	93.2661	17.5881
PLPPR3	Ciliated	4.45	-10.8896	-68.4908	308	-9.53016	-66.5994	0.404199	0.012742	0.69644	82.7464	17.5846
CFAP58	Ciliated	5.19	-26.7245	-68.2876	297	-24.7177	-66.3977	0.389764	0.0113374	0.689642	66.2887	17.5581
CHST6	Ciliated	3.5	-37.3847	-67.749	488	-34.9247	-65.8605	0.64042	0.101836	0.781724	161.979	17.4876
DNAL1	Ciliated	2.89	-52.2755	-67.6083	600	-49.208	-65.7212	0.787402	0.246513	0.822323	276.819	17.4691
SPATA4	Ciliated	4.59	-18.7811	-67.1278	303	-17.1159	-65.2422	0.397638	0.013645	0.692639	62.195	17.4058
C20orf96	Ciliated	3.11	-19.3076	-67.1166	551	-17.6221	-65.2324	0.723097	0.169961	0.806303	209.523	17.4044
WDR93	Ciliated	4.25	-25.3102	-66.8294	334	-23.3794	-64.9466	0.43832	0.0226748	0.708902	71.1833	17.3664
SMIM6	Ciliated	3.08	-10.4824	-66.7996	597	-9.14364	-64.9183	0.783465	0.267884	0.823464	563.506	17.3625
C22orf15	Ciliated	4.9	-10.4176	-66.7876	294	-9.08012	-64.9077	0.385827	0.0118391	0.68773	95.6014	17.3609
CHST9	Ciliated	4.42	-17.4381	-66.6031	364	-15.8217	-64.7246	0.47769	0.0335106	0.724975	113.245	17.3365
CYP4B1	Ciliated	3.79	-8.15261	-66.3956	425	-6.93271	-64.5185	0.557743	0.0613023	0.752669	210.313	17.309
UBXN11	Ciliated	3.07	-29.3813	-66.2978	545	-27.2583	-64.422	0.715223	0.168356	0.803819	194.593	17.2961
GABRP	Ciliated	-2.75	-10.6636	-66.0615	332	-9.313	-64.1872	0.435696	0.886124	0.152496	707.083	-17.2647
CFAP161	Ciliated	4.74	-22.3653	-65.959	299	-20.5567	-64.086	0.392388	0.013645	0.690196	71.5051	17.251
ZNF487	Ciliated	3.44	-38.6424	-65.5414	489	-36.1099	-63.6699	0.641732	0.11207	0.780871	160.251	17.1954
IFT27	Ciliated	2.57	-26.0512	-64.9683	632	-24.0876	-63.0981	0.829396	0.324571	0.824015	305.067	17.1187
LINC01091	Ciliated	4.61	-22.5338	-64.7964	311	-20.7192	-62.9276	0.408136	0.0180596	0.695895	67.3052	17.0957
SOD2	Ciliated	-2.42	-6.23969	-64.7249	622	-5.15175	-62.8575	0.816273	0.96679	0.133902	3192.78	-17.0861
AGBL2	Ciliated	4.3	-24.6068	-64.7109	324	-22.7007	-62.8448	0.425197	0.0220728	0.702682	71.7147	17.0842
NHLRC4	Ciliated	4.06	-17.6946	-64.5841	320	-16.0681	-62.7194	0.419948	0.0206682	0.700409	59.291	17.0672
C6orf52	Ciliated	3.8	-33.3998	-64.037	408	-31.0766	-62.1737	0.535433	0.0580917	0.746009	108.194	16.9935
TCTN1	Ciliated	3.02	-23.4941	-63.8316	590	-21.6348	-61.9696	0.774278	0.23648	0.813004	263.739	16.9657
TTLL9	Ciliated	4.38	-19.4576	-63.7699	294	-17.7667	-61.9092	0.385827	0.014247	0.686402	55.8494	16.9573
DRC7	Ciliated	4.58	-18.3028	-63.4402	290	-16.6545	-61.5809	0.380577	0.0135447	0.683903	61.2521	16.9127
ARMC2	Ciliated	4.06	-42.6571	-63.4011	361	-39.9876	-61.5432	0.473753	0.0369218	0.721142	77.1669	16.9074
NEK10	Ciliated	3.42	-23.3664	-63.3672	434	-21.5125	-61.5105	0.569554	0.0732417	0.755899	127	16.9028
CCDC28A	Ciliated	2.5	-29.1838	-63.3214	582	-27.0706	-61.4661	0.76378	0.228855	0.809167	204.137	16.8965
B9D2	Ciliated	2.94	-26.5062	-63.1744	522	-24.5161	-61.3205	0.685039	0.152002	0.790968	169.82	16.8766
IFT43	Ciliated	2.29	-30.6221	-63.0827	668	-28.4345	-61.2301	0.87664	0.474365	0.825703	444.418	16.8641
RABL2A	Ciliated	3.3	-36.2392	-62.7343	470	-33.8052	-60.883	0.616798	0.100231	0.768533	121.303	16.8166
PRDX5	Ciliated	2.03	-27.8108	-62.6229	758	-25.7583	-60.7729	0.994751	0.901074	0.857711	2566.11	16.8014
HMGN3	Ciliated	2.04	-24.9898	-62.5525	755	-23.0669	-60.7039	0.990814	0.844286	0.85346	2151.36	16.7918
DZIP1	Ciliated	3.64	-21.4125	-62.0153	376	-19.6417	-60.1679	0.493438	0.0455503	0.727356	90.5394	16.7182
DYNLL1	Ciliated	2.01	-31.9533	-61.9993	760	-29.7119	-60.1532	0.997375	0.956356	0.859921	4929.71	16.716
GAS2L2	Ciliated	4.26	-13.3995	-61.9052	277	-11.9325	-60.0604	0.363517	0.0110364	0.676237	47.5083	16.7031
IL7	Ciliated	4.29	-20.055	-61.8537	290	-18.3339	-60.0103	0.380577	0.0152503	0.683513	59.5585	16.696
DNAH2	Ciliated	4.53	-28.0994	-61.5856	283	-26.0405	-59.7434	0.371391	0.0134444	0.679323	48.8761	16.6592
ANKRD45	Ciliated	4.43	-24.2903	-61.2426	311	-22.3974	-59.4017	0.408136	0.0217718	0.694392	59.875	16.6118
ANKMY1	Ciliated	3.32	-30.6617	-61.037	454	-28.4664	-59.1974	0.595801	0.0928063	0.759961	116.846	16.5834
EFCAB12	Ciliated	3.93	-36.1378	-61.0328	350	-33.7088	-59.1945	0.459318	0.0356175	0.713668	84.3252	16.5828
ATPIF1	Ciliated	1.94	-33.5055	-60.9455	756	-31.1664	-59.1085	0.992126	0.95746	0.856511	3956.42	16.5708
GPRC5A	Ciliated	-2.57	-5.01908	-60.9114	154	-4.04397	-59.0757	0.2021	0.767633	0.179986	464.936	-16.566
CCDC189	Ciliated	3.24	-28.1363	-60.8818	431	-26.0731	-59.0474	0.565617	0.0797632	0.751935	102.456	16.562
CLUAP1	Ciliated	2.27	-24.6612	-60.8187	641	-22.7475	-58.9854	0.841207	0.355473	0.816625	317.843	16.5532
LRRC73	Ciliated	3.94	-17.9242	-60.734	323	-16.2889	-58.9021	0.423885	0.0262867	0.700345	69.0449	16.5415
DENND6B	Ciliated	3.07	-22.6394	-60.7252	452	-20.8187	-58.8945	0.593176	0.0921039	0.758791	106.984	16.5402
MOSPD1	Ciliated	3.13	-31.739	-60.4926	542	-29.5073	-58.6632	0.711286	0.200161	0.797163	263.338	16.5079
HCG14	Ciliated	4.26	-14.6212	-60.4894	286	-13.1076	-58.6612	0.375328	0.0152503	0.681631	51.453	16.5075
AC005281.1	Ciliated	5.54	-29.8344	-60.479	249	-27.6938	-58.6521	0.326772	0.00632086	0.660621	43.0239	16.5061
MAK	Ciliated	3.75	-59.6978	-60.3242	409	-56.2324	-58.4985	0.536745	0.0674225	0.741607	109.535	16.4845
COL21A1	Ciliated	4.4	-36.4351	-60.2476	315	-33.9909	-58.4232	0.413386	0.0241798	0.696192	60.6054	16.4739
C1orf189	Ciliated	5.15	-16.8674	-59.8455	258	-15.2763	-58.0223	0.338583	0.00882914	0.665522	60.9701	16.4178
FAM47E	Ciliated	3.54	-24.2233	-59.7092	379	-22.3377	-57.8873	0.497375	0.0512692	0.726963	87.857	16.3987
ARHGAP18	Ciliated	2.37	-27.7105	-59.5789	659	-25.6663	-57.7581	0.864829	0.402629	0.818049	474.148	16.3805
LRRC43	Ciliated	4.45	-30.9169	-59.555	285	-28.7127	-57.7355	0.374016	0.0156517	0.680567	51.1046	16.3771
CCDC74B	Ciliated	3.02	-6.61938	-59.3242	477	-5.49836	-57.5059	0.625984	0.114779	0.767054	139.614	16.3448
FAM27C	Ciliated	4.01	-13.7445	-59.1522	344	-12.2636	-57.3352	0.451444	0.0360189	0.711666	88.433	16.3206
RSPH10B	Ciliated	4.46	-24.1474	-59.1486	277	-22.2674	-57.3328	0.363517	0.0134444	0.675658	55.1637	16.3201
NUDC	Ciliated	2.12	-49.4827	-58.9941	737	-46.5292	-57.1795	0.967192	0.780275	0.836066	1211.59	16.2984
IFT88	Ciliated	2.89	-41.1332	-58.9776	568	-38.4971	-57.1642	0.745407	0.225645	0.79936	224.325	16.296
MEIG1	Ciliated	4.26	-24.1599	-58.9521	307	-22.2771	-57.1399	0.402887	0.0229758	0.691459	65.2087	16.2925
PKIG	Ciliated	2.33	-29.3883	-58.8997	627	-27.2628	-57.0887	0.822835	0.333902	0.810084	266.88	16.2851
CCDC60	Ciliated	4.96	-17.0266	-58.83	250	-15.4282	-57.0202	0.328084	0.00782583	0.66041	49.6972	16.2752
HIPK1	Ciliated	2.01	-39.2138	-58.8145	674	-36.6648	-57.0059	0.884514	0.479282	0.816377	409.497	16.2731
FUZ	Ciliated	2.73	-14.2154	-58.6581	522	-12.7155	-56.8507	0.685039	0.166951	0.784107	163.102	16.251
NFKBIA	Ciliated	-1.6	-6.46602	-58.6166	660	-5.35605	-56.8104	0.866142	0.988362	0.156111	3075.03	-16.2451
UFC1	Ciliated	1.98	-38.4835	-58.5557	733	-35.9601	-56.7506	0.961942	0.782583	0.834691	1187.62	16.2365
LRRC74B	Ciliated	4.5	-32.1449	-57.9731	268	-29.8937	-56.1693	0.351706	0.0124411	0.669971	50.101	16.154
SPATA6	Ciliated	2.92	-34.4579	-57.9423	521	-32.0806	-56.1397	0.683727	0.166249	0.781892	184.28	16.1497
CAPS2	Ciliated	4.11	-27.2708	-57.9289	311	-25.2466	-56.1274	0.408136	0.0254841	0.692181	59.3949	16.1477
ALS2CR12	Ciliated	5	-33.2938	-57.8063	259	-30.9807	-56.006	0.339895	0.0103341	0.665716	49.3482	16.1303
LDHA	Ciliated	-2.05	-18.5956	-57.7472	489	-16.9381	-55.9481	0.641732	0.936892	0.166536	928.209	-16.1219
SPAG1	Ciliated	2.48	-42.8318	-57.1899	666	-40.1535	-55.392	0.874016	0.438949	0.814035	457.944	16.0424
HSPB11	Ciliated	2.14	-22.6569	-57.0475	690	-20.8337	-55.2507	0.905512	0.597873	0.817337	659.578	16.022
TRAF3IP1	Ciliated	2.72	-40.9164	-56.7352	614	-38.2883	-54.9396	0.805774	0.340624	0.805547	374.271	15.9773
ZNF474	Ciliated	4.89	-33.0344	-56.7251	260	-30.7451	-54.9307	0.341207	0.0115381	0.665195	52.5476	15.9758
AC007405.6	Ciliated	2.98	-18.9201	-56.5462	469	-17.248	-54.7528	0.615486	0.119494	0.761712	128.661	15.9501
TSGA10	Ciliated	2.66	-23.2258	-56.4633	551	-21.3772	-54.6712	0.723097	0.209491	0.78838	190.829	15.9382
EPPIN	Ciliated	3.61	-10.8807	-56.2799	325	-9.52161	-54.4889	0.426509	0.0330089	0.700669	82.3012	15.9118
WRB	Ciliated	2.68	-22.384	-56.0908	575	-20.5742	-54.3009	0.754593	0.259757	0.79569	246.971	15.8845
CFAP206	Ciliated	4.27	-13.0818	-55.7815	266	-11.6308	-53.9928	0.349081	0.013946	0.668251	44.2903	15.8398
DPCD	Ciliated	2.53	-15.6743	-55.5908	622	-14.1187	-53.8032	0.816273	0.372028	0.804225	370.205	15.8122
NME9	Ciliated	5.13	-32.0917	-55.5852	254	-29.8438	-53.7987	0.333333	0.0114377	0.661404	50.9355	15.8113
KIAA1211L	Ciliated	2.78	-23.2992	-55.4998	498	-21.4465	-53.7144	0.653543	0.151701	0.770849	176.483	15.7989
LCA5L	Ciliated	3.38	-19.5241	-55.4611	400	-17.8304	-53.6769	0.524934	0.0715361	0.732166	99.081	15.7933
ST3GAL6	Ciliated	2.34	-8.4545	-55.3908	611	-7.21439	-53.6078	0.801837	0.310424	0.800894	361.066	15.7831
RARRES3	Ciliated	1.98	-5.01612	-55.2274	656	-4.04154	-53.4455	0.860892	0.40905	0.809356	562.383	15.7594
DPY30	Ciliated	2.05	-40.4446	-54.8577	725	-37.832	-53.0769	0.951444	0.761011	0.821393	1012.37	15.7055
POU2AF1	Ciliated	4.73	-15.8423	-54.5827	242	-14.28	-52.803	0.317585	0.00872881	0.65523	60.6815	15.6652
PPA1	Ciliated	-2.18	-10.495	-54.5759	494	-9.15504	-52.7974	0.648294	0.929066	0.173054	1352.53	-15.6643
AK8	Ciliated	4	-32.553	-54.4731	306	-30.2917	-52.6956	0.401575	0.028193	0.687622	62.9359	15.6492
ZMYND12	Ciliated	3.44	-23.4145	-54.3851	344	-21.5592	-52.6088	0.451444	0.043644	0.706131	66.9672	15.6363
CENPM	Ciliated	2.85	-19.8162	-53.9137	571	-18.1086	-52.1384	0.749344	0.253938	0.791108	351.429	15.567
TNNC2	Ciliated	3.82	-19.8605	-53.8634	344	-18.1519	-52.0893	0.451444	0.0456506	0.706975	96.8182	15.5596
CDS1	Ciliated	1.93	-24.7915	-53.6337	660	-22.8747	-51.8607	0.866142	0.448681	0.803239	368.796	15.5257
C2orf50	Ciliated	4.85	-26.8262	-53.5369	250	-24.8138	-51.765	0.328084	0.0115381	0.658828	50.0169	15.5114
CCDC13	Ciliated	4.22	-49.8363	-53.5285	287	-46.848	-51.7577	0.37664	0.0228755	0.677932	55.6388	15.5102
KCNE1	Ciliated	3.67	-22.9447	-53.3807	338	-21.1076	-51.611	0.44357	0.0429417	0.702783	82.719	15.4883
SRGAP3.AS2	Ciliated	4.74	-16.1376	-53.3468	249	-14.5649	-51.5782	0.326772	0.0117387	0.657908	72.2486	15.4833
C11orf74	Ciliated	2.65	-25.8315	-53.1495	565	-23.883	-51.3819	0.74147	0.268586	0.788517	253.385	15.454
BCO2	Ciliated	3.92	-22.5521	-53.1048	289	-20.735	-51.3384	0.379265	0.0242801	0.6786	63.9736	15.4474
POLR2I	Ciliated	1.95	-33.1794	-53.0636	734	-30.8791	-51.2983	0.963255	0.773352	0.818201	1059.01	15.4413
C22orf23	Ciliated	4.68	-22.1312	-52.9547	248	-20.3298	-51.1904	0.325459	0.0123407	0.657216	45.2442	15.4251
CCDC34	Ciliated	2.54	-8.87674	-52.864	571	-7.61476	-51.1007	0.749344	0.241296	0.786767	324.776	15.4116
PPP1R32	Ciliated	3.67	-12.1186	-52.5519	280	-10.7024	-50.7897	0.367454	0.0215712	0.673689	63.2449	15.3651
IFT46	Ciliated	2.72	-37.5185	-52.4621	520	-35.0364	-50.7011	0.682415	0.186616	0.772004	159.577	15.3517
ACYP1	Ciliated	2.48	-63.4388	-52.4571	579	-59.8485	-50.6972	0.759843	0.281027	0.788351	232.644	15.351
CCDC191	Ciliated	2.72	-28.9524	-52.3296	505	-26.8487	-50.5707	0.66273	0.173874	0.76834	174.119	15.3319
DUSP18	Ciliated	2.81	-12.4723	-51.7099	410	-11.0458	-49.9521	0.538058	0.0871877	0.732487	96.0048	15.2389
PFN2	Ciliated	2.57	-10.2548	-51.4942	562	-8.92607	-49.7374	0.737533	0.244206	0.782276	230.417	15.2064
RRBP1	Ciliated	-1.62	-13.1473	-51.4055	493	-11.6921	-49.6498	0.646982	0.917428	0.180564	697.865	-15.1931
CEP83	Ciliated	2.7	-38.7388	-51.3668	559	-36.1963	-49.6121	0.733596	0.253236	0.783278	249.85	15.1872
RASD1	Ciliated	-2.44	-8.3268	-51.3275	340	-7.09659	-49.5739	0.446194	0.846794	0.18904	757.294	-15.1813
RSPH3	Ciliated	2.69	-55.4999	-51.2524	529	-52.3075	-49.4998	0.694226	0.210695	0.773635	191.44	15.1699
TUBA1A	Ciliated	2.47	-13.9102	-51.2189	710	-12.4248	-49.4674	0.931759	0.649543	0.807949	1212.43	15.1649
IER3	Ciliated	-1.68	-4.63099	-50.9792	636	-3.69991	-49.2288	0.834646	0.977325	0.180456	4932.8	-15.1286
FOSB	Ciliated	-1.63	-5.89793	-50.8333	668	-4.8382	-49.0839	0.87664	0.980536	0.176541	2882.39	-15.1065
LINC01541	Ciliated	-1.99	-10.3972	-50.7179	557	-9.06045	-48.9695	0.730971	0.950035	0.183089	1158.37	-15.089
FAIM	Ciliated	2.29	-18.9496	-50.6663	645	-17.2766	-48.919	0.846457	0.454099	0.79602	467.46	15.0811
CEBPD	Ciliated	-1.68	-5.73872	-50.5763	521	-4.69181	-48.83	0.683727	0.938597	0.184811	1303.28	-15.0674
CALML4	Ciliated	4.21	-21.4273	-50.3239	305	-19.6543	-48.5786	0.400262	0.0333099	0.687408	90.2579	15.029
PPP1R14C	Ciliated	3.26	-17.1714	-50.2093	386	-15.5685	-48.4651	0.506562	0.0759506	0.72119	106.165	15.0115
CRIP1	Ciliated	2.18	-5.34763	-50.0666	753	-4.34066	-48.3234	0.988189	0.781178	0.817024	3955.28	14.9897
RBM3	Ciliated	-1.87	-12.2969	-50.0325	444	-10.8734	-48.2903	0.582677	0.903381	0.18939	587.82	-14.9844
NPDC1	Ciliated	-2.6	-21.8406	-49.9413	211	-20.0508	-48.2001	0.276903	0.761011	0.20325	276.078	-14.9705
C10orf95	Ciliated	3.15	-28.638	-49.7728	377	-26.5506	-48.0327	0.494751	0.07274	0.71748	89.0633	14.9447
ANAPC4	Ciliated	2.06	-11.6509	-49.6275	712	-10.2569	-47.8884	0.934383	0.585432	0.80241	751.168	14.9224
RSPH10B2	Ciliated	4.45	-31.7818	-49.3898	243	-29.5469	-47.6517	0.318898	0.0135447	0.653139	47.5836	14.8858
MROH9	Ciliated	4.9	-14.5556	-49.1793	220	-13.0444	-47.4422	0.288714	0.00852814	0.640288	50.0325	14.8534
USP2	Ciliated	3.15	-18.9528	-49.022	382	-17.2789	-47.2859	0.501312	0.076352	0.718023	106.186	14.829
RPS18	Ciliated	-1.71	-11.2778	-48.9609	760	-9.90182	-47.2259	0.997375	0.999699	0.178231	9772.45	-14.8196
IL6ST	Ciliated	-2.78	-10.04	-48.944	389	-8.72073	-47.21	0.510499	0.857931	0.192389	751.639	-14.817
LMNTD1	Ciliated	5.16	-29.86	-48.7327	216	-27.7142	-46.9997	0.283465	0.00722384	0.639021	41.2522	14.7843
DYDC1	Ciliated	4.07	-9.52809	-48.7268	221	-8.23183	-46.9948	0.290026	0.00852814	0.640649	39.6845	14.7834
MORN1	Ciliated	3.03	-40.8877	-48.7022	404	-38.2673	-46.9712	0.530184	0.0924049	0.726412	96.0443	14.7795
FBXW9	Ciliated	2.94	-25.9789	-48.6266	492	-24.0203	-46.8966	0.645669	0.176482	0.758484	160.464	14.7678
LDLR	Ciliated	-1.94	-3.75542	-48.6034	259	-2.92861	-46.8744	0.339895	0.796428	0.203219	505.995	-14.7642
KNDC1	Ciliated	4.32	-11.9849	-48.5851	217	-10.5744	-46.8571	0.284777	0.00842781	0.638385	33.8674	14.7614
MDM2	Ciliated	2.39	-22.8333	-48.4761	653	-21.0051	-46.7491	0.856955	0.516003	0.796315	672.668	14.7444
CCDC88C	Ciliated	2.51	-22.217	-48.4199	510	-20.4132	-46.6939	0.669291	0.194843	0.762153	156.432	14.7357
TMSB4X	Ciliated	-2.07	-9.06528	-48.4185	759	-7.79194	-46.6934	0.996063	0.999498	0.180341	9624.83	-14.7355
BEST4	Ciliated	3.91	-15.5651	-48.4016	259	-14.0195	-46.6775	0.339895	0.0197652	0.660951	57.2168	14.7328
COLCA1	Ciliated	3.45	-15.822	-48.3352	328	-14.261	-46.6122	0.430446	0.0475569	0.694102	74.3496	14.7225
CIB1	Ciliated	1.61	-12.4991	-48.1424	749	-11.0711	-46.4203	0.98294	0.855222	0.81021	1489.46	14.6925
IFT81	Ciliated	2.56	-26.4305	-47.9778	542	-24.4475	-46.2566	0.711286	0.243403	0.770992	208.317	14.6668
TM4SF1	Ciliated	-2.15	-3.32594	-47.9439	493	-2.55293	-46.2237	0.646982	0.90298	0.189218	3043.73	-14.6615
LRRC36	Ciliated	4.31	-15.9613	-47.8893	227	-14.3935	-46.1701	0.2979	0.0113374	0.643713	36.9116	14.6529
CCDC151	Ciliated	3.99	-19.5602	-47.8745	267	-17.8628	-46.1563	0.350394	0.0232768	0.664509	51.4751	14.6506
TPD52L1	Ciliated	-2.06	-6.71954	-47.7693	243	-5.59083	-46.0521	0.318898	0.78168	0.206537	386.368	-14.6341
CTSS	Ciliated	2.06	-18.3361	-47.6631	620	-16.6861	-45.9469	0.813648	0.401525	0.787179	367.499	14.6175
CASC2	Ciliated	3.62	-31.3267	-47.538	332	-29.1074	-45.8227	0.435696	0.0505669	0.695151	68.7843	14.5979
DUSP2	Ciliated	-2.51	-7.48758	-47.4725	234	-6.30744	-45.7582	0.307087	0.771947	0.207832	669.169	-14.5876
KIF6	Ciliated	4.04	-34.6691	-47.3833	282	-32.2874	-45.6699	0.370079	0.029397	0.671403	58.2261	14.5736
NRAV	Ciliated	3.22	-23.4873	-47.3714	386	-21.6293	-45.6589	0.506562	0.0845791	0.718417	96.4347	14.5717
MB	Ciliated	4.73	-8.91344	-47.3459	208	-7.64908	-45.6344	0.272966	0.00692285	0.633421	49.9971	14.5677
RTN1	Ciliated	4.38	-10.0297	-47.339	232	-8.71158	-45.6285	0.304462	0.013043	0.646763	71.9298	14.5666
IQCK	Ciliated	2.44	-24.2458	-47.2171	551	-22.3588	-45.5083	0.723097	0.262366	0.770663	203.79	14.5474
C16orf46	Ciliated	3.09	-49.2502	-47.2169	416	-46.3289	-45.5083	0.545932	0.106853	0.729292	105.717	14.5474
TFPI2	Ciliated	-2.39	-6.41516	-47.2135	381	-5.30958	-45.5059	0.5	0.856426	0.198055	1203.33	-14.5468
CFAP36	Ciliated	2.14	-15.458	-47.0678	650	-13.9142	-45.3611	0.853018	0.4849	0.787018	455.191	14.5239
CNTRL	Ciliated	2.66	-25.7827	-47.0643	506	-23.8358	-45.3586	0.664042	0.189726	0.757657	166.715	14.5233
C10orf67	Ciliated	4.95	-22.5189	-47.0555	209	-20.7055	-45.3507	0.274278	0.00712351	0.634143	39.33	14.5219
ALOX5AP	Ciliated	4.52	-12.761	-46.8645	217	-11.3224	-45.1606	0.284777	0.00963178	0.637885	39.3016	14.4917
IFT172	Ciliated	2.43	-20.5099	-46.7574	510	-18.7749	-45.0545	0.669291	0.209792	0.760434	167.005	14.4748
SGK1	Ciliated	-2.05	-5.82071	-46.6954	359	-4.7681	-44.9934	0.471129	0.853918	0.202846	810.067	-14.465
MYCBPAP	Ciliated	3.71	-10.3394	-46.2703	247	-9.0055	-44.5692	0.324147	0.0180596	0.653659	44.0079	14.3975
PSPH	Ciliated	3.06	-19.8755	-46.225	473	-18.1631	-44.5249	0.620735	0.163138	0.74764	172.525	14.3903
PPP1R36	Ciliated	2.93	-24.9437	-46.0934	390	-23.0239	-44.3943	0.511811	0.0910003	0.718265	103.384	14.3693
RSPH14	Ciliated	3.91	-18.9614	-46.0907	243	-17.2859	-44.3924	0.318898	0.0175579	0.651673	43.8599	14.3689
CCP110	Ciliated	2.47	-39.5186	-45.9301	512	-36.9494	-44.2327	0.671916	0.207585	0.758403	177.301	14.3432
FDXR	Ciliated	2.94	-15.6528	-45.5002	385	-14.0999	-43.8038	0.505249	0.089696	0.716468	86.4923	14.2744
PPOX	Ciliated	3.08	-24.5898	-45.3919	403	-22.6866	-43.6965	0.528871	0.104946	0.722528	106.278	14.257
FBXO36	Ciliated	3.06	-60.4379	-45.1838	395	-56.9145	-43.4892	0.518373	0.0963178	0.719931	101.582	14.2235
PRSS8	Ciliated	-1.96	-7.12371	-45.0428	171	-5.96819	-43.3491	0.224409	0.719976	0.222936	211.613	-14.2008
C16orf71	Ciliated	4.18	-27.6715	-44.906	233	-25.6313	-43.2133	0.305774	0.016053	0.64527	41.0945	14.1787
TMEM101	Ciliated	-1.92	-8.18324	-44.8076	491	-6.96241	-43.1158	0.644357	0.910204	0.202647	860.505	-14.1628
WBSCR27	Ciliated	2.93	-10.6537	-44.8052	418	-9.3047	-43.1143	0.548556	0.119695	0.727866	127.35	14.1624
IQCA1	Ciliated	2.39	-12.6783	-44.7979	471	-11.2428	-43.1079	0.61811	0.164443	0.744341	157.099	14.1612
COQ4	Ciliated	1.87	-28.125	-44.7857	642	-26.064	-43.0966	0.84252	0.50908	0.779724	397.608	14.1592
CALM1	Ciliated	1.82	-26.4177	-44.7367	756	-24.4366	-43.0485	0.992126	0.926558	0.803692	2810.01	14.1513
ZFP36	Ciliated	-1.37	-5.22379	-44.3544	639	-4.22838	-42.6672	0.838583	0.972208	0.200625	2174.03	-14.0893
KIF27	Ciliated	2.63	-33.8366	-44.259	490	-31.4852	-42.5726	0.643045	0.193639	0.750376	174.333	14.0737
PAPSS1	Ciliated	-2.07	-10.2911	-44.2101	470	-8.95964	-42.5246	0.616798	0.881609	0.201568	788.581	-14.0658
TTC26	Ciliated	2.59	-28.3741	-44.1462	469	-26.3001	-42.4617	0.615486	0.161834	0.74185	131.934	14.0554
TNFAIP3	Ciliated	-1.59	-2.92543	-44.108	536	-2.20645	-42.4243	0.703412	0.930571	0.202958	2591.31	-14.0491
KLHDC9	Ciliated	2.33	-15.5903	-43.9855	494	-14.042	-42.3027	0.648294	0.204575	0.75097	161.361	14.0291
IL1R1	Ciliated	-1.77	-4.62542	-43.5328	357	-3.69482	-41.8509	0.468504	0.855724	0.214128	667.872	-13.955
RPS21	Ciliated	-1.37	-10.6631	-43.5169	726	-9.31292	-41.836	0.952756	0.98796	0.196947	2514.91	-13.9524
TEKT3	Ciliated	4.69	-16.8711	-43.4907	197	-15.2786	-41.8106	0.25853	0.00772549	0.625571	34.7715	13.9481
RPL39	Ciliated	-1.23	-9.41561	-43.4829	761	-8.1241	-41.8037	0.998688	0.999599	0.19628	8647.44	-13.9468
LRRIQ3	Ciliated	3.53	-22.5458	-43.4198	301	-20.7299	-41.7414	0.395013	0.0440453	0.677513	55.3905	13.9364
CD151	Ciliated	-1.99	-22.5918	-43.3997	346	-20.7723	-41.7223	0.454068	0.832949	0.213744	361.339	-13.9332
SCPEP1	Ciliated	2.37	-10.3857	-43.2947	489	-9.04943	-41.6182	0.641732	0.194241	0.747762	156.21	13.9159
HSPBP1	Ciliated	2.33	-12.5071	-43.1411	538	-11.0786	-41.4655	0.706037	0.273101	0.760507	208.47	13.8906
CH17.340M24.3	Ciliated	2.81	-30.0541	-42.9298	457	-27.8977	-41.2551	0.599738	0.169961	0.73919	163.483	13.8557
ANKRD54	Ciliated	2.46	-17.8549	-42.7974	459	-16.2212	-41.1235	0.602362	0.159727	0.735948	132.114	13.8338
RP11.263K19.4	Ciliated	3.39	-12.8195	-42.7751	254	-11.3799	-41.1021	0.333333	0.0251831	0.655006	45.1836	13.8301
CRNDE	Ciliated	1.92	-31.2945	-42.7696	649	-29.0813	-41.0975	0.851706	0.469851	0.775689	397.326	13.8292
CKAP4	Ciliated	-2.04	-9.9821	-42.7023	221	-8.66628	-41.031	0.290026	0.74556	0.224696	280.858	-13.818
LINC01480	Ciliated	2.53	-6.14315	-42.6972	662	-5.06132	-41.0268	0.868766	0.512893	0.780057	1996.63	13.8172
ULK4	Ciliated	2.95	-34.792	-42.6497	392	-32.3966	-40.9801	0.514436	0.102739	0.71601	107.962	13.8093
ZC2HC1C	Ciliated	3.49	-30.0817	-42.64	288	-27.9227	-40.9713	0.377953	0.0394301	0.67066	56.0563	13.8077
SAMD15	Ciliated	4.1	-21.7715	-42.5292	284	-19.985	-40.8614	0.372703	0.0377245	0.669996	95.4479	13.7893
CCDC187	Ciliated	4.8	-33.982	-42.4317	200	-31.6221	-40.7648	0.262467	0.00933079	0.626755	37.0432	13.7731
TRIM31	Ciliated	4.22	-12.8223	-42.2091	237	-11.3816	-40.543	0.311024	0.0203672	0.646415	82.7345	13.736
GRIN3B	Ciliated	4.39	-27.422	-42.1968	201	-25.392	-40.5316	0.26378	0.00983245	0.62715	32.5187	13.734
EFCAB6	Ciliated	3.49	-32.7627	-42.1744	289	-30.4876	-40.5101	0.379265	0.0408348	0.671033	55.9214	13.7302
P4HTM	Ciliated	1.95	-22.0103	-42.1409	614	-20.2124	-40.4774	0.805774	0.428213	0.7694	297.05	13.7246
CARS	Ciliated	2.47	-29.1348	-42.1218	518	-27.0263	-40.4592	0.67979	0.243604	0.752323	212.839	13.7215
KCNN3	Ciliated	2.71	-14.7675	-41.9267	347	-13.2441	-40.2649	0.455381	0.0721381	0.69538	71.2913	13.6888
TMEM110	Ciliated	3.88	-39.3514	-41.8535	277	-36.7958	-40.1925	0.363517	0.0365205	0.665507	60.2374	13.6766
TMEM107	Ciliated	2.15	-24.6419	-41.8081	578	-22.7313	-40.148	0.75853	0.350356	0.764072	273.533	13.669
REEP1	Ciliated	3.71	-14.7257	-41.5371	236	-13.2054	-39.8779	0.309711	0.0208689	0.645048	42.5494	13.6235
MAFF	Ciliated	-1.27	-2.65445	-41.4584	536	-1.9764	-39.8	0.703412	0.946724	0.216601	1334.19	-13.6103
MAP9	Ciliated	2.17	-17.2607	-41.4336	583	-15.6542	-39.776	0.765092	0.343132	0.763445	318.544	13.6061
DAPP1	Ciliated	3	-17.5807	-41.3847	357	-15.9589	-39.728	0.468504	0.0804655	0.699045	113.294	13.5979
LRWD1	Ciliated	2.38	-17.7709	-41.3542	468	-16.142	-39.6983	0.614173	0.182502	0.737177	137.568	13.5927
SERPINA5	Ciliated	-3.54	-6.19055	-41.3267	128	-5.10636	-39.6717	0.167979	0.620146	0.242265	600.429	-13.5881
RUVBL2	Ciliated	2.06	-12.6224	-41.242	618	-11.1894	-39.5878	0.811024	0.414167	0.766288	334.574	13.5738
C14orf132	Ciliated	2.74	-15.1676	-41.227	402	-13.6322	-39.5736	0.527559	0.119996	0.717328	134.677	13.5713
NME7	Ciliated	2.13	-25.5008	-41.1809	554	-23.5605	-39.5284	0.727034	0.292465	0.756548	204.296	13.5635
LRP11	Ciliated	2.36	-15.6564	-41.1518	507	-14.1028	-39.5001	0.665354	0.22735	0.747048	170.048	13.5586
SLC47A2	Ciliated	4.74	-19.0926	-40.8882	203	-17.4125	-39.2373	0.266404	0.0119394	0.627668	48.0287	13.514
HOXC4	Ciliated	4.86	-17.7886	-40.8147	179	-16.1581	-39.1647	0.234908	0.0058192	0.614784	32.3521	13.5015
RP11.445L6.3	Ciliated	4.61	-11.0243	-40.7814	177	-9.66013	-39.1322	0.232283	0.00561854	0.613374	27.1956	13.4959
USP2.AS1	Ciliated	4.23	-22.4792	-40.6517	217	-20.667	-39.0034	0.284777	0.0156517	0.634928	37.5498	13.4738
NFKBIZ	Ciliated	-1.77	-10.7974	-40.6217	388	-9.44093	-38.9742	0.509186	0.851811	0.221142	588.651	-13.4687
ST6GALNAC2	Ciliated	2.22	-14.1545	-40.6152	497	-12.657	-38.9685	0.652231	0.219625	0.743937	160.378	13.4676
CCDC157	Ciliated	2.66	-25.0231	-40.6054	381	-23.0971	-38.9595	0.5	0.100231	0.706537	82.0488	13.466
CXCL2	Ciliated	-2.17	-3.20197	-40.5114	365	-2.44455	-38.8664	0.479003	0.825926	0.220393	2147.43	-13.45
S100A16	Ciliated	-2.15	-6.00315	-40.4162	201	-4.93502	-38.772	0.26378	0.714658	0.233873	293.993	-13.4337
HES6	Ciliated	2.72	-8.13846	-40.3898	420	-6.91979	-38.7464	0.551181	0.134042	0.720178	162.453	13.4292
ERICH2	Ciliated	3.47	-20.1164	-40.3586	277	-18.3933	-38.716	0.363517	0.0387278	0.664227	64.2054	13.4239
DNAJA4	Ciliated	1.35	-3.05959	-40.3202	598	-2.32292	-38.6784	0.784777	0.33019	0.760256	353.939	13.4174
TPD52	Ciliated	-2.61	-17.9721	-40.28	125	-16.336	-38.6391	0.164042	0.622956	0.246395	146.564	-13.4105
PODXL	Ciliated	-2.13	-6.40974	-40.1372	172	-5.30487	-38.4971	0.225722	0.700712	0.238159	252.98	-13.3861
BICC1	Ciliated	2.49	-5.85295	-40.1218	394	-4.79683	-38.4824	0.51706	0.114578	0.711965	116.807	13.3835
P4HB	Ciliated	-1.87	-11.4073	-39.9962	484	-10.0225	-38.3576	0.635171	0.882512	0.216565	528.034	-13.3619
BBS5	Ciliated	3.44	-42.0758	-39.9941	342	-39.4315	-38.3564	0.448819	0.0735427	0.694598	90.8235	13.3616
CTD.2015H6.3	Ciliated	2.48	-11.0957	-39.9459	433	-9.72889	-38.309	0.568241	0.148189	0.723294	135.67	13.3533
TUBA1C	Ciliated	-1.46	-5.8401	-39.8872	388	-4.78504	-38.2511	0.509186	0.850607	0.223721	543.681	-13.3433
CLDN10	Ciliated	-3.07	-9.09064	-39.8727	177	-7.8152	-38.2374	0.232283	0.679041	0.238341	393.619	-13.3408
RP11.253M7.1	Ciliated	3.52	-25.891	-39.8244	252	-23.9391	-38.1899	0.330709	0.0294973	0.651401	46.2697	13.3325
C12orf75	Ciliated	1.6	-5.16807	-39.8107	730	-4.17742	-38.1769	0.958005	0.735628	0.779066	1710.48	13.3301
C14orf105	Ciliated	3.79	-7.3058	-39.781	216	-6.13787	-38.1481	0.283465	0.0171566	0.634053	57.6523	13.325
HLA.B	Ciliated	-1.63	-6.64919	-39.6332	650	-5.52594	-38.0011	0.853018	0.97562	0.216247	1776.18	-13.2996
SLFN13	Ciliated	2.44	-29.8962	-39.6248	483	-27.7452	-37.9935	0.633858	0.194442	0.736364	166.976	13.2982
TPT1	Ciliated	-1.11	-15.8274	-39.5907	762	-14.2658	-37.9602	1	0.999699	0.211093	12652.4	-13.2923
MCL1	Ciliated	-1.27	-6.98733	-39.5874	545	-5.83971	-37.9576	0.715223	0.930872	0.219184	849.918	-13.2917
SAMHD1	Ciliated	1.91	-8.04571	-39.5671	668	-6.83162	-37.9381	0.87664	0.46674	0.768131	534.607	13.2882
HIF1A	Ciliated	-1.51	-6.20105	-39.5541	438	-5.11586	-37.926	0.574803	0.871978	0.222384	485.564	-13.286
SLC46A1	Ciliated	3.61	-21.7954	-39.4281	265	-20.0078	-37.8008	0.347769	0.0358182	0.657346	47.4585	13.2642
ACSL4	Ciliated	-2.57	-6.32383	-39.4165	188	-5.22901	-37.7899	0.246719	0.676934	0.239071	387.011	-13.2622
RPL37	Ciliated	-1.24	-5.35911	-39.4122	761	-4.35025	-37.7865	0.998688	0.996388	0.210506	7308.32	-13.2615
GPR162	Ciliated	4.42	-13.6135	-39.316	178	-12.1371	-37.691	0.233596	0.00692285	0.61362	25.3636	13.2449
PROM1	Ciliated	1.97	-4.5625	-39.2157	504	-3.63913	-37.5915	0.661417	0.22434	0.74122	181.706	13.2275
USP53	Ciliated	-1.75	-7.72534	-39.2036	510	-6.53002	-37.5802	0.669291	0.915521	0.222125	910.556	-13.2254
ARL5B	Ciliated	-1.7	-5.40888	-39.1599	427	-4.3939	-37.5373	0.560367	0.86656	0.222525	638.341	-13.2179
SLC44A4	Ciliated	1.59	-6.13192	-39.0669	642	-5.05188	-37.445	0.84252	0.49092	0.7642	387.734	13.2017
ADH6	Ciliated	4	-12.6173	-39.0248	199	-11.1848	-37.4037	0.261155	0.0119394	0.624961	32.817	13.1944
KIAA2012	Ciliated	4.6	-43.6706	-38.755	188	-40.9742	-37.1347	0.246719	0.00963178	0.618787	29.3037	13.1475
IFI27L2	Ciliated	1.84	-3.46908	-38.7499	542	-2.67622	-37.1303	0.711286	0.280124	0.748955	256.016	13.1467
SLC38A2	Ciliated	-1.47	-5.10658	-38.7196	525	-4.12206	-37.1009	0.688976	0.929969	0.224438	1066.88	-13.1414
ANKFN1	Ciliated	3.63	-23.9381	-38.6128	239	-22.0677	-36.9948	0.313648	0.0261864	0.64455	44.9167	13.1228
MGMT	Ciliated	1.7	-11.9199	-38.508	637	-10.5118	-36.8908	0.835958	0.475569	0.761574	353.042	13.1045
SYTL1	Ciliated	2.28	-20.8185	-38.3045	511	-19.0711	-36.688	0.670604	0.250727	0.741482	184.071	13.0689
FAM161A	Ciliated	2.84	-12.6565	-38.2412	396	-11.2215	-36.6255	0.519685	0.116685	0.707399	110.895	13.0578
RUVBL1	Ciliated	2.27	-17.8343	-38.2009	606	-16.2022	-36.586	0.795276	0.408649	0.758454	361.88	13.0507
PLAUR	Ciliated	-1.47	-1.7642	-38.1093	282	-1.23892	-36.4951	0.370079	0.785994	0.235459	893.019	-13.0346
LA16c.329F2.1	Ciliated	5.21	-29.6278	-38.0004	167	-27.4974	-36.387	0.21916	0.0058192	0.60682	30.8471	13.0155
ARL4C	Ciliated	-2.08	-3.59803	-37.9794	154	-2.78859	-36.3668	0.2021	0.65446	0.248864	302.382	-13.0118
RP11.193M21.1	Ciliated	4.39	-19.9269	-37.9768	183	-18.2119	-36.365	0.240157	0.00923046	0.615658	29.9743	13.0113
RPL10	Ciliated	-1.37	-13.0546	-37.7425	761	-11.6041	-36.1314	0.998688	0.999699	0.217506	9401.89	-12.97
SMC2	Ciliated	2.62	-12.5741	-37.6466	529	-11.1436	-36.0362	0.694226	0.258553	0.743644	326.331	12.9531
FAM179B	Ciliated	2.07	-20.7622	-37.5277	505	-19.0169	-35.9181	0.66273	0.232668	0.736813	161.745	12.9321
GAS8	Ciliated	2.3	-27.0411	-37.5171	450	-25.0228	-35.9083	0.590551	0.176583	0.723779	120.967	12.9302
EIF3H	Ciliated	-1.79	-14.0936	-37.5113	424	-12.6007	-35.9032	0.55643	0.844286	0.227839	418.78	-12.9292
MYB	Ciliated	2.98	-8.06601	-37.488	305	-6.85071	-35.8807	0.400262	0.0574897	0.673326	61.6137	12.9251
ALDH6A1	Ciliated	-2.56	-20.2253	-37.4069	154	-18.5002	-35.8004	0.2021	0.633491	0.251603	181.828	-12.9107
CCL15	Ciliated	5.68	-38.6395	-37.3947	160	-36.1099	-35.7889	0.209974	0.00461523	0.602835	31.6123	12.9085
CREB3L1	Ciliated	-3.85	-7.83589	-37.2714	69	-6.63173	-35.6663	0.0905512	0.520217	0.271888	241.013	-12.8866
ETS2	Ciliated	-1.13	-2.35964	-37.2128	526	-1.72848	-35.6084	0.690289	0.930972	0.229412	1050.48	-12.8762
RPLP1	Ciliated	-1.34	-9.2397	-37.2032	762	-7.95541	-35.5996	1	0.999699	0.220148	12241.7	-12.8745
INTU	Ciliated	2.43	-20.4536	-37.2002	487	-18.7206	-35.5974	0.639108	0.217919	0.734698	184.272	12.874
RPS29	Ciliated	-1.26	-5.42624	-37.1699	752	-4.40906	-35.5678	0.986877	0.994682	0.220007	5199.22	-12.8686
CTB.51J22.1	Ciliated	4.09	-36.5573	-37.1644	218	-34.1078	-35.563	0.286089	0.0207685	0.63347	39.7694	12.8676
CD44	Ciliated	-1.97	-4.11135	-37.0268	177	-3.24088	-35.4262	0.232283	0.673623	0.248714	262.868	-12.8431
MRVI1.AS1	Ciliated	4.11	-12.5606	-36.9479	191	-11.1309	-35.348	0.250656	0.0124411	0.619536	36.6627	12.829
CYSTM1	Ciliated	1.42	-15.1077	-36.9126	738	-13.5749	-35.3135	0.968504	0.870473	0.771772	1339.21	12.8228
DZANK1	Ciliated	2.94	-22.8885	-36.9056	344	-21.0553	-35.3072	0.451444	0.0847798	0.687856	85.7467	12.8215
ZBED5.AS1	Ciliated	2.94	-20.288	-36.8848	372	-18.561	-35.2871	0.488189	0.10916	0.699037	97.9546	12.8178
MET	Ciliated	-1.75	-4.1346	-36.8597	208	-3.26066	-35.2628	0.272966	0.714056	0.246285	260.439	-12.8133
ECT2L	Ciliated	3.9	-44.4884	-36.8429	219	-41.7534	-35.2467	0.287402	0.0212702	0.63384	36.5119	12.8103
COL28A1	Ciliated	3.41	-26.7825	-36.7346	267	-24.7738	-35.1391	0.350394	0.0412361	0.656474	60.6601	12.7909
ZNF440	Ciliated	2.22	-20.9584	-36.4993	456	-19.2058	-34.9046	0.598425	0.182904	0.722116	123.191	12.7488
NR4A1	Ciliated	-1.48	-3.27574	-36.483	528	-2.50824	-34.889	0.692913	0.916324	0.230173	1410.14	-12.7458
PPIA	Ciliated	-1.21	-17.5681	-36.4541	699	-15.9478	-34.8609	0.917323	0.977927	0.224382	1760.36	-12.7407
RP5.881L22.5	Ciliated	5.45	-15.2324	-36.449	150	-13.6957	-34.8565	0.19685	0.00361192	0.596748	24.1958	12.7397
PHTF1	Ciliated	2.43	-22.9135	-36.3191	456	-21.079	-34.7273	0.598425	0.188723	0.722527	137.886	12.7164
TEX26	Ciliated	5	-10.6256	-36.1069	161	-9.27784	-34.5158	0.211286	0.00632086	0.602796	50.0918	12.6781
CCND1	Ciliated	-1.36	-4.35348	-36.0134	339	-3.45302	-34.423	0.444882	0.815993	0.239495	512.102	-12.6612
FAM188B	Ciliated	3.2	-47.7467	-36.0105	331	-44.8553	-34.4209	0.434383	0.0803652	0.681753	85.8242	12.6607
LZTFL1	Ciliated	2.27	-33.0063	-35.9973	492	-30.7205	-34.4084	0.645669	0.243002	0.73212	158.435	12.6583
C4orf48	Ciliated	1.64	-13.5566	-35.9595	711	-12.0818	-34.3713	0.933071	0.695294	0.763255	863.342	12.6515
KCNH3	Ciliated	4.02	-22.4303	-35.7654	186	-20.6193	-34.1779	0.244094	0.0121401	0.616199	30.1099	12.6163
CFAP61	Ciliated	4.19	-19.4466	-35.5757	177	-17.7566	-33.9889	0.232283	0.0100331	0.611284	28.1807	12.5819
ST8SIA1	Ciliated	4.39	-8.18378	-35.5129	169	-6.96263	-33.9269	0.221785	0.0074245	0.607979	35.1641	12.5705
OST4	Ciliated	-1.12	-12.9581	-35.5055	692	-11.5113	-33.9202	0.908136	0.974215	0.228398	1274.25	-12.5691
SMKR1	Ciliated	3.39	-14.312	-35.5	285	-12.8074	-33.9154	0.374016	0.0525735	0.662158	54.6763	12.5681
DNPH1	Ciliated	1.69	-10.5806	-35.4566	646	-9.23576	-33.8727	0.847769	0.531454	0.75423	449.693	12.5602
MAPK10	Ciliated	2.86	-20.4501	-35.4245	302	-18.7181	-33.8413	0.396325	0.0630079	0.669435	68.2989	12.5543
ERICH6.AS1	Ciliated	3.68	-16.4284	-35.387	233	-14.8487	-33.8045	0.305774	0.0292967	0.639615	46.0759	12.5475
TMEM212	Ciliated	5.06	-18.065	-35.0848	151	-16.4264	-33.503	0.198163	0.00431424	0.597068	27.0063	12.4923
RPL14	Ciliated	-1.27	-10.2831	-35.0626	748	-8.95244	-33.4816	0.981627	0.993679	0.228536	3799.18	-12.4882
SPINT1	Ciliated	-1.43	-4.81201	-35.0529	333	-3.85847	-33.4726	0.437008	0.81218	0.244048	337.644	-12.4864
RP11.403A21.1	Ciliated	4.89	-14.6154	-34.9672	159	-13.1024	-33.3876	0.208661	0.00591953	0.601449	29.5572	12.4707
LINC00240	Ciliated	3.51	-24.7595	-34.9451	377	-22.8443	-33.3661	0.494751	0.123106	0.698573	150.918	12.4667
SSBP4	Ciliated	1.66	-10.1852	-34.9287	622	-8.85931	-33.3505	0.816273	0.456506	0.748086	296.167	12.4637
UBAC1	Ciliated	2.16	-27.1118	-34.9231	550	-25.0896	-33.3455	0.721785	0.324872	0.739267	215.609	12.4626
SPATA6L	Ciliated	3.02	-14.7612	-34.9067	283	-13.239	-33.3299	0.371391	0.0533761	0.660787	59.313	12.4596
TUBB4B	Ciliated	1.76	-22.2229	-34.8789	758	-20.4178	-33.3028	0.994751	0.938597	0.769743	3426.1	12.4545
RPL36	Ciliated	-1.07	-8.51258	-34.8082	759	-7.2689	-33.2328	0.996063	0.998194	0.229371	5804.45	-12.4415
KLF5	Ciliated	-1.26	-2.29345	-34.7477	549	-1.67209	-33.173	0.720472	0.927862	0.236062	1443.25	-12.4304
CCNL1	Ciliated	-1.06	-4.24312	-34.7205	662	-3.35648	-33.1465	0.868766	0.977426	0.234581	1461.26	-12.4254
LRRC56	Ciliated	3.46	-23.0152	-34.5433	223	-21.1743	-32.97	0.292651	0.0269891	0.633546	34.1026	12.3927
CDV3	Ciliated	-1.32	-3.59266	-34.3488	496	-2.78422	-32.7762	0.650919	0.898866	0.239416	735.69	-12.3568
PAX2	Ciliated	-2.29	-5.29751	-34.3347	236	-4.29524	-32.7628	0.309711	0.699308	0.252202	379.445	-12.3541
LRRC18	Ciliated	5.26	-10.153	-34.176	137	-8.82905	-32.6047	0.17979	0.0029096	0.588508	21.205	12.3247
IFT122	Ciliated	2.19	-12.111	-34.0277	458	-10.6957	-32.4571	0.60105	0.204174	0.717982	136.805	12.2972
IER2	Ciliated	-1.4	-7.17524	-34.0188	705	-6.01564	-32.4489	0.925197	0.987659	0.233843	3192.37	-12.2955
RPS12	Ciliated	-1.51	-7.18506	-34.0161	758	-6.02445	-32.4469	0.994751	0.996187	0.232208	7035.89	-12.295
KRT18	Ciliated	-1.11	-4.31602	-34.0091	675	-3.42026	-32.4407	0.885827	0.98184	0.235204	2150.85	-12.2937
RP11.424M24.5	Ciliated	4.62	-13.3264	-33.9702	158	-11.8632	-32.4024	0.207349	0.00662185	0.60067	23.7424	12.2864
COPRS	Ciliated	1.82	-22.8694	-33.9405	633	-21.0387	-32.3734	0.830709	0.528444	0.747789	390.933	12.2809
ANKDD1B	Ciliated	3.62	-11.8707	-33.8721	191	-10.465	-32.3057	0.250656	0.0161533	0.617555	33.1274	12.2682
CBY1	Ciliated	1.83	-12.3263	-33.8348	595	-10.9022	-32.2691	0.78084	0.417277	0.741788	279.731	12.2612
NFKB1	Ciliated	-1.48	-3.10607	-33.8107	289	-2.36248	-32.2457	0.379265	0.769539	0.249713	373.752	-12.2567
MAP1B	Ciliated	2.05	-6.68005	-33.7618	475	-5.55408	-32.1981	0.62336	0.196649	0.717569	196.927	12.2476
OCEL1	Ciliated	1.82	-19.8699	-33.7622	538	-18.1594	-32.1981	0.706037	0.330089	0.734725	193.681	12.2477
CABYR	Ciliated	4.08	-10.8387	-33.6968	299	-9.48049	-32.1338	0.392388	0.0660179	0.67023	183.196	12.2355
PPP1R14B	Ciliated	-1.61	-6.46175	-33.5474	274	-5.3526	-31.9851	0.35958	0.739239	0.252129	271.217	-12.2075
TTC39C.AS1	Ciliated	4.24	-12.6364	-33.4764	186	-11.2029	-31.9147	0.244094	0.0146483	0.615165	36.0623	12.1942
PLLP	Ciliated	-1.83	-8.46778	-33.4673	245	-7.22702	-31.9063	0.321522	0.714056	0.254867	270.527	-12.1925
ANKRD37	Ciliated	1.63	-3.47881	-33.4642	636	-2.68445	-31.9039	0.834646	0.471957	0.748002	711.512	12.1919
PITPNM1	Ciliated	1.95	-12.8825	-33.4564	497	-11.4388	-31.8968	0.652231	0.259657	0.725542	167.336	12.1904
ATP11A	Ciliated	-1.81	-6.34747	-33.4462	239	-5.24894	-31.8873	0.313648	0.717468	0.255555	264.521	-12.1885
ARID5B	Ciliated	-1.24	-2.6309	-33.3483	461	-1.95567	-31.79	0.604987	0.89987	0.247373	802.006	-12.1701
SNX9	Ciliated	-1.74	-4.68735	-33.2065	369	-3.74875	-31.6489	0.484252	0.803953	0.247784	459.285	-12.1434
DYNLT1	Ciliated	1.65	-16.9467	-33.184	748	-15.3498	-31.6271	0.981627	0.902077	0.760209	2019.63	12.1392
ENO4	Ciliated	3.93	-25.6799	-33.157	201	-23.7363	-31.6007	0.26378	0.0206682	0.622238	39.6555	12.1341
SPATA24	Ciliated	2.95	-14.7121	-33.1242	264	-13.193	-31.5686	0.346457	0.0479583	0.65219	43.8065	12.1279
ZNHIT2	Ciliated	2.34	-15.1144	-33.0974	395	-13.5803	-31.5425	0.518373	0.144176	0.698822	93.7328	12.1229
MYCBP	Ciliated	2.23	-24.4886	-33.0549	530	-22.587	-31.5006	0.695538	0.311127	0.730684	208.483	12.1149
AC058791.1	Ciliated	-2.17	-4.81996	-33.0368	195	-3.86418	-31.4832	0.255906	0.663891	0.261777	264.233	-12.1114
BAIAP3	Ciliated	2.72	-8.56992	-32.9155	276	-7.32363	-31.3626	0.362205	0.0546804	0.656132	59.9467	12.0885
RPS28	Ciliated	-1.18	-7.5977	-32.8695	756	-6.41189	-31.3172	0.992126	0.998094	0.237375	5296.96	-12.0798
TTC21A	Ciliated	2.61	-16.9389	-32.8343	312	-15.3434	-31.2827	0.409449	0.076653	0.670951	62.1405	12.0731
ERGIC3	Ciliated	1.41	-7.88706	-32.7402	713	-6.67902	-31.1893	0.935696	0.682753	0.750928	632.195	12.0553
RPLP2	Ciliated	-1.3	-4.4972	-32.6069	749	-3.58048	-31.0566	0.98294	0.99689	0.238785	5327.43	-12.03
ENKD1	Ciliated	2.24	-29.8537	-32.5941	421	-27.7105	-31.0445	0.552493	0.16966	0.704993	115.275	12.0276
FAM181B	Ciliated	3.68	-13.1898	-32.5902	257	-11.7319	-31.0412	0.33727	0.0462526	0.648615	71.0483	12.0268
ENPP2	Ciliated	3.24	-9.35962	-32.4348	210	-8.06993	-30.8865	0.275591	0.0250828	0.626035	38.8472	11.9972
KDELR1	Ciliated	-1.49	-14.9262	-32.3796	437	-13.3971	-30.8319	0.573491	0.840975	0.247059	419.523	-11.9867
CALD1	Ciliated	-1.85	-5.07195	-32.3744	316	-4.0903	-30.8274	0.414698	0.777466	0.253945	500.016	-11.9857
HMGA1	Ciliated	-1.63	-2.82329	-32.3487	239	-2.12073	-30.8023	0.313648	0.70613	0.259276	299.955	-11.9808
CROCC	Ciliated	2.57	-13.7869	-32.332	377	-12.3049	-30.7864	0.494751	0.129527	0.691363	101.732	11.9776
HLA.A	Ciliated	-1.55	-6.72242	-32.3005	637	-5.59296	-30.7555	0.835958	0.963178	0.245137	1409.02	-11.9716
RPL18	Ciliated	-1.22	-8.77024	-32.2259	755	-7.514	-30.6816	0.990814	0.996388	0.239997	4708.05	-11.9573
ARHGAP39	Ciliated	2.64	-28.3622	-32.1445	340	-26.2903	-30.6008	0.446194	0.0994281	0.679329	77.9251	11.9418
TMEM2	Ciliated	-1.89	-6.46592	-32.0957	198	-5.35605	-30.5526	0.259843	0.659677	0.26589	209.232	-11.9324
FHOD3	Ciliated	3.95	-13.2377	-32.0785	181	-11.7771	-30.536	0.237533	0.0149493	0.611732	26.6596	11.9291
FSD1L	Ciliated	2.19	-12.7242	-32.0625	437	-11.2866	-30.5208	0.573491	0.184007	0.707283	127.381	11.926
CTD.2544H17.1	Ciliated	5.41	-15.2631	-32.0569	140	-13.7258	-30.5157	0.183727	0.00411357	0.589961	28.0052	11.925
SLC17A8	Ciliated	5.09	-19.9781	-32.0115	149	-18.2599	-30.471	0.195538	0.00642119	0.594618	36.9903	11.9162
TTC21B	Ciliated	2.27	-20.2856	-31.8854	487	-18.5595	-30.3462	0.639108	0.253737	0.719608	186.537	11.892
PNRC1	Ciliated	-1.03	-3.05016	-31.886	665	-2.31451	-30.3462	0.872703	0.978128	0.24543	1971.46	-11.8922
UNC119B	Ciliated	2.33	-19.4966	-31.8764	372	-17.8048	-30.3379	0.488189	0.126217	0.688855	86.8494	11.8903
RP11.314M24.1	Ciliated	5.48	-8.61237	-31.8456	181	-7.36344	-30.3077	0.237533	0.0149493	0.612405	105.471	11.8844
MIR99AHG	Ciliated	3.01	-12.6456	-31.8427	250	-11.2115	-30.3055	0.328084	0.043644	0.643425	49.5645	11.8838
LEKR1	Ciliated	3.26	-55.9343	-31.8011	266	-52.6603	-30.2645	0.349081	0.0513695	0.651061	53.8093	11.8758
CAPZA2	Ciliated	-1.33	-6.02741	-31.5949	545	-4.95666	-30.0589	0.715223	0.90619	0.247557	638.235	-11.836
ATP5D	Ciliated	-1.33	-16.2095	-31.5764	561	-14.634	-30.0411	0.73622	0.916625	0.247828	644.572	-11.8325
RXFP1	Ciliated	-2.17	-3.64405	-31.5507	180	-2.8293	-30.016	0.23622	0.627571	0.270707	270.971	-11.8275
IQCE	Ciliated	2.3	-23.6554	-31.5117	426	-21.7907	-29.9776	0.559055	0.183807	0.704312	122.146	11.82
PLTP	Ciliated	2.4	-6.42808	-31.5105	422	-5.32178	-29.977	0.553806	0.179693	0.703984	151.62	11.8197
AKAP9	Ciliated	1.37	-19.8718	-31.4747	732	-18.1604	-29.9419	0.96063	0.844085	0.750537	1144.47	11.8128
APH1B	Ciliated	2.73	-15.6694	-31.464	300	-14.1145	-29.9318	0.393701	0.0747467	0.66428	67.6119	11.8107
EGR3	Ciliated	-2.31	-11.8552	-31.4059	168	-10.451	-29.8743	0.220472	0.628273	0.27057	229.567	-11.7995
ERP27	Ciliated	2.88	-6.13816	-31.3637	312	-5.05678	-29.8328	0.409449	0.0839771	0.669999	101.907	11.7913
ALG1L	Ciliated	4.58	-26.6087	-31.3595	168	-24.6076	-29.8292	0.220472	0.0125414	0.604387	36.852	11.7905
KAZN	Ciliated	2.25	-8.66329	-31.3059	442	-7.41106	-29.7763	0.580052	0.197452	0.70732	142.098	11.7801
TMEM173	Ciliated	2.05	-11.7325	-31.2719	378	-10.3343	-29.7429	0.496063	0.131935	0.688882	92.3662	11.7735
TPM4	Ciliated	-1.46	-3.76256	-31.2112	474	-2.93475	-29.6828	0.622047	0.876392	0.251124	809.276	-11.7617
RPLP0	Ciliated	-1.32	-8.13684	-31.1003	741	-6.91848	-29.5725	0.972441	0.988863	0.244492	3297.24	-11.7401
NEAT1	Ciliated	-0.91	-2.43755	-31.099	756	-1.79283	-29.5718	0.992126	0.998294	0.244608	12611.3	-11.7399
LBH	Ciliated	1.71	-7.72873	-31.071	547	-6.53312	-29.5445	0.717848	0.337112	0.728397	296.045	11.7344
CFL1	Ciliated	-1.15	-12.4291	-31.0625	712	-11.0046	-29.5366	0.934383	0.978128	0.244695	1780.29	-11.7328
CCDC66	Ciliated	2.11	-18.5336	-31.0275	482	-16.8786	-29.5023	0.632546	0.251129	0.716476	161.871	11.7259
SESTD1	Ciliated	-1.68	-7.00628	-30.9799	318	-5.85788	-29.4552	0.417323	0.765827	0.259473	329.373	-11.7166
C8orf4	Ciliated	-1.21	-2.57457	-30.9698	401	-1.90815	-29.4458	0.526247	0.838768	0.255841	874.573	-11.7147
MYDGF	Ciliated	-1.61	-8.24161	-30.9039	406	-7.01673	-29.3805	0.532808	0.809271	0.253378	380.941	-11.7018
C8orf34	Ciliated	2.92	-54.0933	-30.8677	302	-50.9553	-29.3449	0.396325	0.0770543	0.663676	65.7606	11.6947
CD83	Ciliated	-2.98	-14.7824	-30.8255	92	-13.2583	-29.3033	0.120735	0.513294	0.290041	164.849	-11.6865
SYNGR2	Ciliated	-1.67	-16.063	-30.7942	252	-14.4924	-29.2727	0.330709	0.719675	0.264956	217.991	-11.6804
VEGFA	Ciliated	-2.37	-7.60242	-30.7854	166	-6.41604	-29.2645	0.217848	0.614127	0.274701	204.214	-11.6786
TMEM68	Ciliated	2.07	-21.265	-30.7155	449	-19.4985	-29.1952	0.589239	0.207384	0.706575	118.866	11.665
PHLDA2	Ciliated	-1.81	-2.46158	-30.6651	183	-1.81323	-29.1454	0.240157	0.646333	0.272784	395.428	-11.6551
ATP13A3	Ciliated	-1.81	-4.2879	-30.6399	229	-3.3952	-29.1208	0.300525	0.687268	0.267369	247.93	-11.6501
EFHC2	Ciliated	1.44	-2.83072	-30.6119	458	-2.12685	-29.0935	0.60105	0.193639	0.704827	155.503	11.6446
NAMPT	Ciliated	-1.49	-3.89731	-30.59	376	-3.05281	-29.0722	0.493438	0.819504	0.258124	478.155	-11.6403
KIF3A	Ciliated	1.83	-10.928	-30.5071	519	-9.56681	-28.9899	0.681102	0.301796	0.72093	187.523	11.624
FOS	Ciliated	-1.56	-4.52529	-30.492	725	-3.60575	-28.9753	0.951444	0.98475	0.245733	6865.84	-11.6211
TP53BP2	Ciliated	-1.66	-3.65934	-30.49	226	-2.84265	-28.974	0.296588	0.681549	0.267662	260.074	-11.6207
RHPN1	Ciliated	2.37	-8.58401	-30.4738	333	-7.33641	-28.9584	0.437008	0.0996288	0.673239	64.3802	11.6175
RP4.625H18.2	Ciliated	3.01	-19.5658	-30.4611	376	-17.8675	-28.9463	0.493438	0.138156	0.689308	125.372	11.615
CCDC160	Ciliated	2.8	-16.4584	-30.4429	280	-14.8766	-28.9287	0.367454	0.0637102	0.654094	61.0784	11.6114
BLCAP	Ciliated	2.02	-24.3382	-30.3601	479	-22.4439	-28.8465	0.628609	0.263871	0.71448	163.736	11.5951
MMP26	Ciliated	-4.2	-5.7381	-30.3424	72	-4.6914	-28.8294	0.0944882	0.470753	0.298913	393.805	-11.5916
SYT8	Ciliated	4.98	-15.5699	-30.2844	146	-14.0236	-28.772	0.191601	0.00682251	0.592564	33.7947	11.5802
RP11.327J17.2	Ciliated	5.02	-19.715	-30.2597	138	-18.0102	-28.7479	0.181102	0.00561854	0.587847	26.812	11.5753
UBC	Ciliated	-0.84	-2.50302	-30.2369	755	-1.84716	-28.7258	0.990814	0.997993	0.246002	6478.91	-11.5708
GRAMD2	Ciliated	3.96	-13.0926	-30.2337	162	-11.64	-28.7231	0.212598	0.0114377	0.600855	26.292	11.5701
ATP1A1	Ciliated	-1.56	-7.68567	-30.1861	564	-6.49383	-28.6761	0.740157	0.896458	0.250086	787.929	-11.5607
HNMT	Ciliated	-2.47	-8.47021	-30.1484	206	-7.22881	-28.639	0.270341	0.650647	0.271758	231.449	-11.5533
DEFB1	Ciliated	-2.72	-2.82808	-30.1423	348	-2.12468	-28.6336	0.456693	0.746764	0.25868	1574.95	-11.5521
ITGB1	Ciliated	-1.03	-6.22581	-30.1334	592	-5.13924	-28.6253	0.776903	0.930571	0.25261	765.998	-11.5503
CAP1	Ciliated	-1.64	-10.84	-30.0771	426	-9.48133	-28.5695	0.559055	0.818501	0.256626	388.642	-11.5392
PDIA3	Ciliated	-1.1	-5.90829	-30.033	598	-4.84749	-28.526	0.784777	0.927059	0.251261	874.026	-11.5304
CKB	Ciliated	0.96	-1.62029	-30.0089	746	-1.12428	-28.5025	0.979003	0.812682	0.747654	2334.84	11.5257
TM9SF3	Ciliated	-1.3	-16.4583	-29.9628	490	-14.8766	-28.457	0.643045	0.865155	0.255312	456.856	-11.5165
AKNA	Ciliated	1.98	-12.5604	-29.9256	404	-11.1309	-28.4204	0.530184	0.168055	0.695324	108.455	11.5091
C11orf63	Ciliated	2.49	-28.8121	-29.8666	383	-26.7177	-28.362	0.502625	0.147186	0.688433	109.629	11.4974
GADD45B	Ciliated	-1.01	-2.44872	-29.8651	621	-1.8021	-28.3611	0.814961	0.969098	0.255526	2293.37	-11.4971
S100A14	Ciliated	-2.31	-5.20769	-29.8113	111	-4.21306	-28.3079	0.145669	0.547607	0.287806	177.614	-11.4864
ANKRD42	Ciliated	2.15	-38.2433	-29.7872	451	-35.7321	-28.2844	0.591864	0.215913	0.705326	148.252	11.4816
CEP19	Ciliated	3.29	-13.7598	-29.7732	232	-12.2783	-28.2709	0.304462	0.0393298	0.633758	41.1711	11.4788
TSPAN13	Ciliated	-2.08	-11.4654	-29.6189	151	-10.0778	-28.1173	0.198163	0.590047	0.281592	146.943	-11.4481
FBLN1	Ciliated	-2.65	-5.54547	-29.609	351	-4.51711	-28.108	0.46063	0.754289	0.261121	567.015	-11.4461
SFXN3	Ciliated	2.71	-18.1966	-29.5607	293	-16.5548	-28.0603	0.384514	0.074546	0.657969	71.8584	11.4364
COL18A1	Ciliated	-1.87	-7.73939	-29.5193	227	-6.54319	-28.0195	0.2979	0.682151	0.271958	229.79	-11.4282
HIST1H1C	Ciliated	2.05	-8.25643	-29.5107	598	-7.03093	-28.0114	0.784777	0.49092	0.730884	604.11	11.4264
SLAIN2	Ciliated	1.73	-13.1608	-29.4976	608	-11.704	-28	0.7979	0.528946	0.729595	434.524	11.4238
STXBP6	Ciliated	-2.11	-7.27062	-29.4977	159	-6.10487	-28	0.208661	0.589746	0.280981	200.58	-11.4238
RP11.519G16.5	Ciliated	-2.57	-6.39056	-29.4976	209	-5.28852	-28	0.274278	0.635597	0.274044	366.099	-11.4238
XIST	Ciliated	-1.11	-6.55264	-29.4711	590	-5.43626	-27.9742	0.774278	0.926959	0.255589	835.459	-11.4185
MYO1C	Ciliated	-1.99	-11.3621	-29.4447	166	-9.97943	-27.9483	0.217848	0.612622	0.28014	140.992	-11.4132
ZSCAN1	Ciliated	3.1	-15.3467	-29.3956	231	-13.8068	-27.8998	0.30315	0.0398314	0.632662	45.0585	11.4034
ATG9B	Ciliated	1.42	-2.00124	-29.3367	337	-1.432	-27.8415	0.442257	0.103642	0.671682	92.8803	11.3916
AGBL4	Ciliated	4.5	-27.3673	-29.2847	146	-25.3393	-27.7901	0.191601	0.00772549	0.592008	23.9706	11.3811
KATNAL2	Ciliated	3.02	-18.9043	-29.2086	237	-17.2348	-27.7146	0.311024	0.0428414	0.634972	44.9599	11.3659
STAG3	Ciliated	2.64	-30.0477	-29.2005	304	-27.894	-27.7071	0.39895	0.0851811	0.661602	66.8485	11.3642
LRGUK	Ciliated	3.94	-44.4565	-29.1794	172	-41.7314	-27.6865	0.225722	0.0158523	0.605139	28.005	11.36
RP11.119D9.1	Ciliated	4.14	-14.1508	-29.155	147	-12.6538	-27.6627	0.192913	0.00812682	0.592753	22.4055	11.3551
MAP1LC3B	Ciliated	-1.15	-4.26454	-29.0451	625	-3.3746	-27.5534	0.82021	0.948831	0.255132	1128.45	-11.3329
SMPD2	Ciliated	2.6	-23.2	-28.9594	335	-21.3527	-27.4683	0.439633	0.108558	0.671445	76.348	11.3156
GABPB1.AS1	Ciliated	1.27	-2.19742	-28.9323	581	-1.59286	-27.4418	0.762467	0.388482	0.72418	338.613	11.3102
IFT140	Ciliated	2.51	-26.8961	-28.8396	344	-24.8817	-27.3496	0.451444	0.115381	0.674565	79.5469	11.2914
RBP1	Ciliated	1.38	-2.80563	-28.7418	637	-2.10635	-27.2524	0.835958	0.5152	0.730225	540.765	11.2716
BTG2	Ciliated	-0.96	-3.03764	-28.7315	617	-2.3037	-27.2427	0.809711	0.956657	0.261719	1528.91	-11.2695
C4orf3	Ciliated	1.41	-15.7469	-28.7285	711	-14.1879	-27.2402	0.933071	0.765025	0.736364	819.571	11.2689
PPIB	Ciliated	-1.14	-4.64848	-28.708	674	-3.71422	-27.2203	0.884514	0.955854	0.253909	1457.72	-11.2648
UCKL1.AS1	Ciliated	2.47	-15.4039	-28.6626	298	-13.8627	-27.1755	0.391076	0.0812682	0.658654	61.4678	11.2556
KLHL32	Ciliated	4.85	-27.5949	-28.6544	135	-25.5588	-27.1679	0.177165	0.0058192	0.585743	22.2353	11.2539
RPL28	Ciliated	-1.05	-6.37562	-28.6539	760	-5.27499	-27.1679	0.997375	0.99689	0.254729	6894.92	-11.2538
ABLIM1	Ciliated	1.56	-4.62273	-28.633	532	-3.69229	-27.1476	0.698163	0.33039	0.71802	251.362	11.2495
ARL6	Ciliated	2.96	-20.9637	-28.5616	257	-19.2101	-27.0767	0.33727	0.0551821	0.642188	47.1658	11.235
MT1F	Ciliated	-2.52	-5.05058	-28.5494	431	-4.0721	-27.0651	0.565617	0.796328	0.260675	1140.09	-11.2325
IGSF10	Ciliated	4.06	-20.1149	-28.4844	154	-18.3928	-27.0007	0.2021	0.0111368	0.595812	24.4905	11.2193
SLC30A2	Ciliated	-4.5	-4.42205	-28.4605	35	-3.51384	-26.9773	0.0459318	0.391793	0.322619	108.507	-11.2144
ANKRD29	Ciliated	4.07	-16.2312	-28.4455	164	-14.6551	-26.963	0.215223	0.0140464	0.601235	38.1932	11.2114
RP11.766F14.2	Ciliated	3.99	-13.5226	-28.405	159	-12.0501	-26.923	0.208661	0.012742	0.598221	33.1865	11.2031
SLC26A2	Ciliated	-2.69	-4.13037	-28.3683	270	-3.2572	-26.8868	0.354331	0.695294	0.272519	809.665	-11.1956
TMEM87A	Ciliated	-1.41	-19.0335	-28.3657	329	-17.3552	-26.8848	0.431759	0.766028	0.26987	266.671	-11.1951
WDR34	Ciliated	1.63	-15.1091	-28.3274	582	-13.5756	-26.8471	0.76378	0.425404	0.722097	264.79	11.1873
CXXC4	Ciliated	3.44	-9.7487	-28.2624	185	-8.44202	-26.7826	0.242782	0.0229758	0.610514	33.133	11.174
TJP1	Ciliated	-1.08	-3.11455	-28.2618	480	-2.3695	-26.7826	0.629921	0.885221	0.265515	599.956	-11.1739
DNAL4	Ciliated	2.23	-21.2457	-28.2429	452	-19.482	-26.7642	0.593176	0.233771	0.702114	148.208	11.17
KLF6	Ciliated	-0.91	-2.34347	-28.1731	722	-1.71389	-26.695	0.947507	0.98184	0.256538	4622.22	-11.1558
FAM104B	Ciliated	2.05	-16.4632	-28.1362	502	-14.88	-26.6586	0.658793	0.309521	0.712076	187.173	11.1482
RP4.550H1.7	Ciliated	3.76	-10.8003	-28.123	153	-9.44335	-26.6461	0.200787	0.0113374	0.595029	21.5797	11.1455
DDX52	Ciliated	-1.38	-4.20842	-28.0949	432	-3.3262	-26.6184	0.566929	0.837363	0.265891	520.331	-11.1397
STPG1	Ciliated	2.35	-49.75	-28.0611	367	-46.7795	-26.5853	0.481627	0.141166	0.679707	93.1272	11.1328
ARL3	Ciliated	1.64	-8.83931	-28.0334	691	-7.58004	-26.5581	0.906824	0.671616	0.732504	709.229	11.1271
NUP62CL	Ciliated	2.77	-19.6906	-28.0287	297	-17.9867	-26.5539	0.389764	0.0819705	0.656732	63.8201	11.1261
PCNXL4	Ciliated	1.73	-15.6652	-28.0275	535	-14.1109	-26.5533	0.7021	0.337915	0.714947	226.852	11.1259
RPL18A	Ciliated	-1.3	-6.41072	-27.9813	746	-5.30561	-26.5077	0.979003	0.99408	0.258829	4669.97	-11.1164
RPL12	Ciliated	-1.36	-5.86128	-27.9735	752	-4.80452	-26.5005	0.986877	0.996288	0.258622	5763.88	-11.1148
RPS23	Ciliated	-1.33	-5.24669	-27.967	757	-4.24942	-26.4945	0.993438	0.995184	0.25796	6012.81	-11.1135
SSR2	Ciliated	-1.39	-7.98375	-27.9623	502	-6.7727	-26.4903	0.658793	0.864954	0.262716	499.006	-11.1125
ADI1	Ciliated	-1.62	-16.8678	-27.9106	326	-15.2763	-26.4392	0.427822	0.744557	0.271214	274.587	-11.1019
RCAN3	Ciliated	1.74	-28.5126	-27.8575	579	-26.4341	-26.3867	0.759843	0.410755	0.719689	248.496	11.0909
KDELR2	Ciliated	-1.36	-10.7794	-27.8456	391	-9.4242	-26.3753	0.513123	0.800943	0.268241	318.913	-11.0885
IDO1	Ciliated	-2.6	-4.2647	-27.7229	172	-3.37461	-26.2531	0.225722	0.584429	0.287161	348.733	-11.0632
LIMS3	Ciliated	-1.33	-8.31375	-27.6754	393	-7.08512	-26.2062	0.515748	0.80616	0.268483	394.677	-11.0534
RP11.161H23.9	Ciliated	5.17	-20.639	-27.5874	119	-18.8999	-26.1187	0.156168	0.00321059	0.576509	17.2124	11.0352
C1orf228	Ciliated	4.1	-28.4045	-27.586	164	-26.3283	-26.1179	0.215223	0.0156517	0.600155	29.6979	11.0349
IQCH	Ciliated	3.24	-36.732	-27.5336	223	-34.2773	-26.066	0.292651	0.0401324	0.627641	42.9093	11.024
CLIC6	Ciliated	2.83	-11.4069	-27.4626	227	-10.0225	-25.9955	0.2979	0.0429417	0.628559	45.096	11.0093
ICA1L	Ciliated	2.34	-21.2865	-27.4554	384	-19.519	-25.9889	0.503937	0.159125	0.682979	102.901	11.0078
CTC.498J12.1	Ciliated	2.8	-11.3173	-27.2053	229	-9.93832	-25.7393	0.300525	0.0443463	0.62929	41.8085	10.9558
LRRC49	Ciliated	2.87	-12.4644	-27.1748	296	-11.0384	-25.7093	0.388451	0.0859837	0.655386	75.1138	10.9494
HACD4	Ciliated	2.49	-29.0938	-27.147	349	-26.9877	-25.6821	0.458005	0.126016	0.671998	83.617	10.9436
GK	Ciliated	3.33	-33.1975	-27.1053	211	-30.8935	-25.641	0.276903	0.0355172	0.621433	37.2407	10.9349
AQP7	Ciliated	4.17	-24.7927	-27.094	145	-22.8747	-25.6302	0.190289	0.0103341	0.590115	23.6825	10.9326
GBP2	Ciliated	-2.27	-4.17731	-27.0455	157	-3.29862	-25.5822	0.206037	0.570683	0.291792	235.503	-10.9224
PCYT1B	Ciliated	3.9	-11.0715	-27.0249	154	-9.70647	-25.5622	0.2021	0.012742	0.594783	27.1894	10.9181
TPPP	Ciliated	2.75	-11.5837	-26.9802	257	-10.1911	-25.518	0.33727	0.059697	0.640647	60.77	10.9088
TLE1	Ciliated	-1.56	-4.15847	-26.9666	363	-3.28118	-25.505	0.476378	0.780877	0.273568	396.988	-10.9059
CNTN3	Ciliated	2.05	-14.5307	-26.9582	367	-13.0207	-25.4971	0.481627	0.147386	0.678046	93.708	10.9042
RPS2	Ciliated	-1.64	-5.20015	-26.9523	749	-4.20639	-25.4917	0.98294	0.992475	0.261887	5687.76	-10.9029
RP11.57H12.3	Ciliated	3.42	-18.206	-26.9436	184	-16.5634	-25.4836	0.24147	0.0237785	0.609359	31.8714	10.9011
CACNG6	Ciliated	3.74	-7.23441	-26.9373	150	-6.0711	-25.4778	0.19685	0.0115381	0.592987	21.3157	10.8998
CLCF1	Ciliated	-2	-3.73761	-26.9208	155	-2.91267	-25.4618	0.203412	0.588241	0.291987	179.21	-10.8963
DALRD3	Ciliated	1.6	-9.21615	-26.9054	525	-7.93364	-25.447	0.688976	0.364202	0.711385	186.384	10.8931
TCTE1	Ciliated	3.94	-11.1304	-26.8871	135	-9.76271	-25.4298	0.177165	0.00722384	0.584959	20.7335	10.8893
CTD.2350C19.2	Ciliated	4.08	-17.6677	-26.8873	159	-16.0419	-25.4298	0.208661	0.015451	0.596979	26.5271	10.8893
RPL32	Ciliated	-1.24	-5.5408	-26.8814	760	-4.51373	-25.4246	0.997375	0.997592	0.263169	6190.9	-10.8881
GADD45A	Ciliated	-1.13	-1.62249	-26.8511	584	-1.12602	-25.3948	0.766404	0.938597	0.266866	2173.33	-10.8817
CEP41	Ciliated	2.26	-10.2659	-26.7845	356	-8.93645	-25.3287	0.467192	0.134745	0.673109	90.2658	10.8677
NFKBID	Ciliated	-1.79	-6.08385	-26.7456	135	-5.00892	-25.2903	0.177165	0.564162	0.295261	135.303	-10.8595
TCTN2	Ciliated	2.59	-12.7917	-26.6926	326	-11.3526	-25.2379	0.427822	0.110465	0.66428	70.6669	10.8484
SDC2	Ciliated	-2.7	-9.9825	-26.6854	112	-8.66629	-25.2313	0.146982	0.509883	0.302276	132.04	-10.8469
FAM134B	Ciliated	-2.48	-6.37844	-26.6282	183	-5.27686	-25.1745	0.240157	0.59687	0.289923	229.757	-10.8348
PALMD	Ciliated	2.21	-12.2361	-26.6113	466	-10.8145	-25.1582	0.611549	0.238286	0.698713	212.417	10.8313
HLA.C	Ciliated	-1.14	-5.27059	-26.6013	648	-4.27093	-25.1487	0.850394	0.961473	0.267523	1312.35	-10.8292
ALPL	Ciliated	-2.91	-4.20365	-26.4957	58	-3.32214	-25.0437	0.0761155	0.430721	0.31784	122.946	-10.8069
GPR135	Ciliated	4.09	-30.7251	-26.4558	151	-28.5239	-25.0043	0.198163	0.0126417	0.592922	23.9612	10.7984
ARMC9	Ciliated	2.59	-16.5003	-26.4502	302	-14.9164	-24.9992	0.396325	0.0932076	0.655587	68.8404	10.7973
C2orf81	Ciliated	2.54	-20.8488	-26.4205	272	-19.1005	-24.9701	0.356955	0.0711347	0.645772	52.7826	10.791
ACTG1	Ciliated	-0.94	-6.6752	-26.4143	748	-5.55023	-24.9643	0.981627	0.997291	0.26488	4514.88	-10.7897
SLC39A8	Ciliated	-2.76	-12.8223	-26.3902	74	-11.3816	-24.9408	0.0971129	0.453898	0.313331	103.154	-10.7846
SRCIN1	Ciliated	3.74	-21.4913	-26.3773	158	-19.7127	-24.9284	0.207349	0.0152503	0.596339	23.8736	10.7818
TTC16	Ciliated	4.38	-13.7061	-26.3646	122	-12.2258	-24.9162	0.160105	0.00511689	0.577583	15.6125	10.7791
CCNA1	Ciliated	1.61	-3.12553	-26.3534	510	-2.37871	-24.9055	0.669291	0.291261	0.705123	285.891	10.7768
ACTB	Ciliated	-0.92	-4.77029	-26.2399	756	-3.82114	-24.7926	0.992126	0.997993	0.265441	5988.94	-10.7527
HSBP1	Ciliated	1.33	-10.9289	-26.2252	728	-9.56727	-24.7784	0.955381	0.887529	0.728438	1416.17	10.7496
RP1.8B1.4	Ciliated	3.57	-19.5145	-26.1751	186	-17.8217	-24.7288	0.244094	0.0259858	0.60955	31.0566	10.7389
SLC25A6	Ciliated	-1.28	-6.13684	-26.1441	582	-5.05591	-24.6983	0.76378	0.911207	0.269166	754.373	-10.7323
SCNN1A	Ciliated	-1.52	-4.33419	-26.0829	296	-3.43624	-24.6376	0.388451	0.724691	0.281072	327.732	-10.7193
TRIB1	Ciliated	-1.19	-2.10878	-26.0671	334	-1.52008	-24.6224	0.43832	0.75469	0.278907	426.689	-10.7159
LINC00475	Ciliated	4.19	-9.63453	-26.0416	125	-8.33197	-24.5974	0.164042	0.00551821	0.579418	18.4346	10.7105
LGMN	Ciliated	-1.53	-9.15157	-26.0359	394	-7.87297	-24.5921	0.51706	0.794121	0.275812	342.391	-10.7093
KRT7	Ciliated	-2.44	-8.43781	-26.0286	218	-7.19931	-24.5854	0.286089	0.628976	0.287709	410.616	-10.7077
KCNE1B	Ciliated	4.48	-15.1693	-26.0236	124	-13.6333	-24.581	0.16273	0.00541788	0.578769	20.3913	10.7067
RAB21	Ciliated	-1.43	-6.47634	-25.8963	295	-5.36527	-24.4542	0.387139	0.723488	0.282666	240.172	-10.6795
TWF2	Ciliated	-2.34	-8.26354	-25.8258	132	-7.03729	-24.3841	0.173228	0.537775	0.301324	133.572	-10.6644
RPL37A	Ciliated	-1.09	-2.80494	-25.8204	747	-2.10603	-24.3792	0.980315	0.992876	0.268356	6660.28	-10.6632
GMNN	Ciliated	-1.83	-7.81047	-25.8053	298	-6.60839	-24.3646	0.391076	0.705328	0.281645	363.985	-10.66
DUSP19	Ciliated	3.03	-20.8956	-25.7995	214	-19.1451	-24.3593	0.28084	0.0398314	0.621426	39.637	10.6588
NABP1	Ciliated	-1.75	-5.30369	-25.7842	328	-4.30029	-24.3446	0.430446	0.734925	0.279762	382.147	-10.6555
HIST1H2BD	Ciliated	2.03	-12.8794	-25.7732	449	-11.4363	-24.3341	0.589239	0.241798	0.694514	162.647	10.6531
TTBK2	Ciliated	2.5	-33.4877	-25.7611	292	-31.1526	-24.3225	0.383202	0.0876894	0.651	66.7151	10.6505
LIF	Ciliated	-1.79	-2.40727	-25.7437	137	-1.76809	-24.3057	0.17979	0.553426	0.299888	270.355	-10.6468
PRSS12	Ciliated	2.69	-9.15886	-25.7365	236	-7.87955	-24.2989	0.309711	0.0511689	0.630128	61.2646	10.6453
GLB1L	Ciliated	2.68	-13.0221	-25.658	247	-11.5722	-24.221	0.324147	0.0582924	0.634833	46.0181	10.6284
UBA52	Ciliated	-0.94	-6.07073	-25.6546	746	-4.99719	-24.2181	0.979003	0.990067	0.268576	3107.01	-10.6277
HIST2H4A	Ciliated	2.53	-10.5435	-25.6316	284	-9.20234	-24.1956	0.372703	0.0828735	0.648455	67.7164	10.6228
CCDC24	Ciliated	2.28	-18.9184	-25.6283	348	-17.2471	-24.1928	0.456693	0.135848	0.668655	90.2341	10.6221
DUSP5	Ciliated	-2.13	-3.36129	-25.5042	206	-2.58342	-24.0692	0.270341	0.625665	0.291489	310.228	-10.5953
TAP1	Ciliated	-2.16	-8.36549	-25.493	161	-7.1337	-24.0585	0.211286	0.567473	0.297933	162.992	-10.5929
CHMP1B	Ciliated	-0.98	-2.65514	-25.3917	504	-1.977	-23.9577	0.661417	0.873884	0.274962	597.073	-10.5711
RPGRIP1L	Ciliated	2.25	-34.7842	-25.3585	401	-32.3934	-23.925	0.526247	0.183606	0.681582	109.84	10.5639
MFHAS1	Ciliated	-1.38	-4.70375	-25.3526	250	-3.76273	-23.9196	0.328084	0.684559	0.287879	221.667	-10.5626
CIR1	Ciliated	1.43	-19.4278	-25.2749	647	-17.7396	-23.8424	0.849081	0.656767	0.716021	532.165	10.5458
XBP1	Ciliated	-1.12	-9.01749	-25.2418	557	-7.74658	-23.8098	0.730971	0.91813	0.276308	776.331	-10.5387
HERPUD1	Ciliated	-1.02	-5.86901	-25.2222	553	-4.81141	-23.7907	0.725722	0.906391	0.274258	764.609	-10.5344
PSAT1	Ciliated	-2.92	-4.87528	-25.2136	95	-3.91467	-23.7826	0.124672	0.467643	0.313461	199.001	-10.5326
F3	Ciliated	-2.24	-3.58171	-25.1716	128	-2.77482	-23.7411	0.167979	0.533159	0.303988	254.631	-10.5235
MDM1	Ciliated	2.53	-22.66	-25.1615	324	-20.8355	-23.7315	0.425197	0.114377	0.660162	81.8214	10.5213
ZNF20	Ciliated	2.9	-15.9227	-25.1161	195	-14.3577	-23.6866	0.255906	0.0320056	0.61281	34.7746	10.5114
HIST2H4B	Ciliated	2.5	-13.1728	-25.0968	285	-11.7154	-23.6678	0.374016	0.0857831	0.647742	64.0158	10.5072
ZFAND5	Ciliated	-0.96	-3.02721	-25.0865	674	-2.29488	-23.658	0.884514	0.951941	0.271832	1154.98	-10.505
CLHC1	Ciliated	2.42	-14.5518	-25.0796	279	-13.0412	-23.6516	0.366142	0.0807665	0.645535	55.6499	10.5035
BBOX1	Ciliated	4.29	-13.4637	-25.0346	131	-11.9939	-23.6071	0.171916	0.00862847	0.581697	23.2824	10.4937
JUND	Ciliated	-0.68	-1.12669	-25.0093	710	-0.735172	-23.5823	0.931759	0.987057	0.268994	4155.88	-10.4882
RBM22	Ciliated	-1.85	-9.16177	-24.9845	262	-7.88175	-23.558	0.343832	0.674024	0.2889	245.755	-10.4828
TMED6	Ciliated	1.88	-3.1356	-24.9491	316	-2.38723	-23.5231	0.414698	0.104244	0.655506	85.4426	10.4751
RPS3	Ciliated	-1.52	-6.18882	-24.9322	742	-5.10531	-23.5067	0.973753	0.991873	0.27249	4648.68	-10.4714
PTPRT	Ciliated	4.1	-3.59727	-24.906	120	-2.78807	-23.481	0.15748	0.00531755	0.576403	19.6166	10.4657
IDNK	Ciliated	2.31	-18.7194	-24.9049	360	-17.0576	-23.4804	0.472441	0.151099	0.670922	92.6371	10.4655
SYNGAP1	Ciliated	2.74	-18.2062	-24.8602	246	-16.5634	-23.4362	0.322835	0.0607003	0.633265	48.3643	10.4557
CTA.363E6.2	Ciliated	5.1	-17.0404	-24.8525	113	-15.4413	-23.4289	0.148294	0.00461523	0.571945	18.4218	10.454
JUP	Ciliated	-1.01	-2.37968	-24.8412	454	-1.74477	-23.4182	0.595801	0.855724	0.280641	523.113	-10.4516
ALDH3A1	Ciliated	3.97	-21.3686	-24.8358	167	-19.6	-23.4132	0.21916	0.0208689	0.599455	30.4859	10.4504
PPP1R1B	Ciliated	2.81	-7.81265	-24.8181	257	-6.61027	-23.396	0.33727	0.0657169	0.637818	110.467	10.4465
PYCR2	Ciliated	1.8	-8.23246	-24.7716	523	-7.00852	-23.35	0.686352	0.364001	0.703266	248.999	10.4363
ZCCHC6	Ciliated	-1.24	-2.9322	-24.7383	360	-2.21235	-23.3172	0.472441	0.761613	0.283439	379.491	-10.4291
GCC2	Ciliated	1.33	-14.5278	-24.7224	702	-13.0184	-23.3018	0.92126	0.753386	0.719208	741.711	10.4256
AC009502.4	Ciliated	4.33	-10.0969	-24.6902	112	-8.7753	-23.2701	0.146982	0.00391291	0.571667	14.0365	10.4185
GNB2L1	Ciliated	-1.22	-5.36612	-24.6687	727	-4.35612	-23.2491	0.954068	0.984148	0.273809	2760.9	-10.4138
PNN	Ciliated	-0.98	-3.75798	-24.6344	542	-2.93093	-23.2152	0.711286	0.888331	0.27685	714.435	-10.4063
RPL34	Ciliated	-0.92	-4.00206	-24.6337	761	-3.14504	-23.215	0.998688	0.999298	0.273879	7944.67	-10.4061
EGR1	Ciliated	-1.35	-5.12401	-24.5969	610	-4.1377	-23.1788	0.800525	0.929267	0.276286	1565.19	-10.3981
INPP4B	Ciliated	2.59	-9.04233	-24.596	256	-7.77038	-23.1784	0.335958	0.0675228	0.636607	63.0737	10.3979
MYADM	Ciliated	-1.31	-3.35731	-24.5903	403	-2.5802	-23.1731	0.528871	0.796529	0.281521	510.726	-10.3966
SLC25A1	Ciliated	-2.26	-11.3596	-24.5544	196	-9.97754	-23.1377	0.257218	0.600181	0.297287	208.305	-10.3887
RPS24	Ciliated	-1.08	-5.34312	-24.5516	758	-4.33653	-23.1354	0.994751	0.995084	0.273612	7355.42	-10.3881
LIMS3L	Ciliated	-1.33	-8.32473	-24.5493	402	-7.09484	-23.1336	0.527559	0.786495	0.281428	374.224	-10.3876
CYB5A	Ciliated	-1.75	-6.3419	-24.5099	575	-5.24407	-23.0947	0.754593	0.880405	0.274156	899.471	-10.379
OSTC	Ciliated	-1.23	-6.70461	-24.5025	496	-5.57739	-23.0878	0.650919	0.851811	0.278392	489.189	-10.3773
MEIS2	Ciliated	3.61	-12.9274	-24.4755	143	-11.4821	-23.0612	0.187664	0.0126417	0.587655	29.6938	10.3714
WRAP53	Ciliated	2.58	-21.4838	-24.4666	295	-19.7075	-23.0528	0.387139	0.0952142	0.649442	62.9356	10.3694
ZC3HAV1	Ciliated	-1.07	-2.70626	-24.4658	511	-2.02097	-23.0525	0.670604	0.88191	0.278939	740.994	-10.3693
HLA.E	Ciliated	-1.17	-6.33538	-24.4536	568	-5.23802	-23.0407	0.745407	0.920939	0.279805	780.347	-10.3666
PEA15	Ciliated	-1.62	-4.3377	-24.451	221	-3.4393	-23.0386	0.290026	0.629377	0.295379	205.695	-10.366
TOP1	Ciliated	-0.92	-3.45966	-24.3978	545	-2.66784	-22.9859	0.715223	0.882111	0.276676	626.909	-10.3543
SARAF	Ciliated	1.13	-4.69961	-24.3846	715	-3.75908	-22.9732	0.93832	0.778569	0.719204	768.753	10.3514
DYNLT3	Ciliated	-1.84	-5.91289	-24.3784	427	-4.85102	-22.9675	0.560367	0.790609	0.280753	466.292	-10.35
APLP2	Ciliated	-1.38	-5.06916	-24.3452	594	-4.08786	-22.9348	0.779528	0.916224	0.277259	828.069	-10.3427
HSD11B1L	Ciliated	2.34	-24.1474	-24.2809	309	-22.2674	-22.8709	0.405512	0.108257	0.653966	68.2395	10.3285
DUBR	Ciliated	4.17	-30.6136	-24.2642	140	-28.4298	-22.8547	0.183727	0.0118391	0.586007	26.5222	10.3248
MT1X	Ciliated	-3.19	-4.06601	-24.251	375	-3.20142	-22.842	0.492126	0.741848	0.283	2149.62	-10.3219
RPS25	Ciliated	-1.03	-4.58818	-24.2021	747	-3.66152	-22.7936	0.980315	0.991572	0.275741	3980.73	-10.3111
CCDC138	Ciliated	2.42	-14.5563	-24.1956	342	-13.0445	-22.7875	0.448819	0.135447	0.663818	92.3007	10.3096
UGT2B17	Ciliated	3.68	-5.92757	-24.134	141	-4.86506	-22.7264	0.185039	0.0122404	0.586629	34.6095	10.296
RPP38	Ciliated	1.85	-23.5068	-24.1303	468	-21.6461	-22.7232	0.614173	0.276111	0.691488	150.62	10.2952
REL	Ciliated	-0.93	-2.35932	-24.1275	487	-1.72824	-22.7209	0.639108	0.865757	0.281694	628.847	-10.2946
MT.CO3	Ciliated	-0.68	-1.66592	-24.0679	761	-1.16044	-22.6617	0.998688	1	0.276367	32182.5	-10.2813
SPATS2L	Ciliated	1.59	-20.8845	-24.0652	617	-19.1351	-22.6596	0.809711	0.547607	0.709037	389.471	10.2808
MZT2A	Ciliated	-1.53	-8.00773	-24.0512	318	-6.79546	-22.6461	0.417323	0.726397	0.288575	271.017	-10.2776
ACSL5	Ciliated	-0.9	-1.127	-24.0083	463	-0.73539	-22.6036	0.607612	0.828735	0.281135	743.015	-10.2681
MPZL2	Ciliated	-1.29	-2.94409	-23.9672	374	-2.22299	-22.5629	0.490814	0.767533	0.285796	412.97	-10.259
HES4	Ciliated	-1.28	-2.2886	-23.9634	266	-1.66844	-22.5596	0.349081	0.707635	0.29235	343.872	-10.2581
CFAP44	Ciliated	2.59	-21.8229	-23.9512	334	-20.0342	-22.5479	0.43832	0.137153	0.663441	115.597	10.2554
TSPAN1	Ciliated	1.3	-4.33237	-23.9495	708	-3.43457	-22.5467	0.929134	0.725093	0.718219	948.426	10.255
TAF1D	Ciliated	-0.96	-6.41083	-23.9445	556	-5.30561	-22.5421	0.729659	0.900171	0.280299	673.901	-10.2539
CALR	Ciliated	-1.05	-4.06405	-23.9416	623	-3.19961	-22.5397	0.817585	0.925655	0.276866	1017.98	-10.2533
RIMKLB	Ciliated	-2.64	-4.74346	-23.9402	492	-3.79771	-22.5388	0.645669	0.802348	0.277578	1447.21	-10.253
RPS14	Ciliated	-1.1	-4.25851	-23.9114	756	-3.36914	-22.5104	0.992126	0.99699	0.277012	7076.7	-10.2465
SERPINI2	Ciliated	4.74	-15.428	-23.9053	109	-13.8863	-22.5048	0.143045	0.00371225	0.569702	16.1461	10.2452
CCNG2	Ciliated	-1.57	-6.91735	-23.8814	236	-5.77389	-22.4813	0.309711	0.649945	0.294884	241.123	-10.2399
RBM38	Ciliated	1.64	-14.4804	-23.7806	454	-12.9734	-22.381	0.595801	0.263971	0.688709	153.445	10.2174
CTD.2270L9.4	Ciliated	2.36	-18.9606	-23.7568	297	-17.2859	-22.3577	0.389764	0.102438	0.650039	71.6759	10.2121
JOSD1	Ciliated	-1.26	-4.07998	-23.7104	304	-3.21321	-22.3118	0.39895	0.710143	0.291588	252.329	-10.2017
DHRS7	Ciliated	-1.6	-7.42871	-23.6455	306	-6.25193	-22.2473	0.401575	0.710645	0.29129	295.085	-10.1872
EVI5	Ciliated	1.75	-25.7726	-23.6445	521	-23.8274	-22.2468	0.683727	0.357179	0.697637	198.808	10.187
ENDOG	Ciliated	1.57	-9.11916	-23.636	571	-7.84196	-22.2388	0.749344	0.450587	0.704119	302.426	10.1851
DTNA	Ciliated	4.21	-14.4644	-23.6146	126	-12.9587	-22.2178	0.165354	0.00832748	0.578801	23.2402	10.1803
IL18	Ciliated	1.94	-6.05579	-23.6121	453	-4.98354	-22.2158	0.594488	0.255042	0.691319	241.088	10.1797
EIF3J	Ciliated	-0.85	-4.29187	-23.6064	458	-3.39833	-22.2106	0.60105	0.845189	0.28565	409.311	-10.1784
FNDC3B	Ciliated	-1.12	-5.30119	-23.5764	402	-4.29835	-22.181	0.527559	0.796428	0.287201	366.497	-10.1717
MSI2	Ciliated	1.26	-8.51019	-23.5731	661	-7.26703	-22.1781	0.867454	0.601987	0.709629	420.426	10.171
DRAM2	Ciliated	1.51	-6.33266	-23.5657	502	-5.23631	-22.1712	0.658793	0.340524	0.696031	163.49	10.1693
BHLHE40	Ciliated	-0.98	-1.55008	-23.5182	447	-1.06834	-22.1242	0.586614	0.839972	0.28569	688.818	-10.1587
MT1E	Ciliated	-2.43	-3.45301	-23.5047	408	-2.66222	-22.1112	0.535433	0.746363	0.284195	1921.92	-10.1556
HM13	Ciliated	-1.26	-6.24747	-23.4807	365	-5.15908	-22.0876	0.479003	0.755393	0.288826	272.636	-10.1502
C2CD4A	Ciliated	-4.36	-7.74795	-23.45	42	-6.55028	-22.0574	0.0551181	0.356577	0.343199	141.254	-10.1433
MTR	Ciliated	-2.12	-6.91129	-23.449	198	-5.76938	-22.0569	0.259843	0.589947	0.302647	190.721	-10.1431
IFT80	Ciliated	2.16	-21.5831	-23.3826	372	-19.8023	-21.9909	0.488189	0.173272	0.670091	108.416	10.1282
PTGER2	Ciliated	2.4	-4.98923	-23.282	274	-4.01657	-21.8908	0.35958	0.0832748	0.64047	68.3706	10.1055
PLIN5	Ciliated	1.93	-4.49108	-23.1871	295	-3.57513	-21.7963	0.387139	0.100431	0.648261	60.4696	10.084
HSD17B10	Ciliated	-1.54	-10.2494	-23.1819	194	-8.92109	-21.7916	0.254593	0.599177	0.303339	132.803	-10.0829
ZFAS1	Ciliated	-1.11	-13.9325	-23.1805	611	-12.4465	-21.7906	0.801837	0.923247	0.282366	868.438	-10.0825
CXCL8	Ciliated	-1.55	-1.26873	-23.1677	397	-0.845295	-21.7783	0.520997	0.790509	0.288433	3571.54	-10.0797
RPL35	Ciliated	-1.01	-5.12511	-23.1585	755	-4.13862	-21.7695	0.990814	0.992174	0.280215	3399.77	-10.0776
TRA2B	Ciliated	-0.93	-4.39189	-23.1489	552	-3.48697	-21.7604	0.724409	0.901575	0.284441	660.789	-10.0754
WFDC6	Ciliated	4.37	-14.6865	-23.1144	110	-13.1692	-21.7264	0.144357	0.00481589	0.569856	14.8484	10.0676
MID1IP1	Ciliated	1.47	-9.52646	-23.0836	495	-8.23093	-21.696	0.649606	0.313836	0.692566	188.267	10.0606
NEK1	Ciliated	1.58	-13.3528	-23.0775	481	-11.889	-21.6904	0.631234	0.290158	0.689259	170.591	10.0592
HRK	Ciliated	4.04	-23.0428	-23.0471	134	-21.1993	-21.6604	0.175853	0.0117387	0.5822	26.0694	10.0523
MYH9	Ciliated	-0.96	-2.79502	-22.9966	458	-2.0975	-21.6104	0.60105	0.838969	0.28819	431.051	-10.0409
DYNC2LI1	Ciliated	1.64	-28.8306	-22.9918	513	-26.7339	-21.606	0.673228	0.355172	0.694608	200.146	10.0398
RNASET2	Ciliated	-1.14	-3.15772	-22.9789	675	-2.40568	-21.5936	0.885827	0.956657	0.281949	1751.27	-10.0369
TSPO	Ciliated	-1.17	-8.22743	-22.9373	595	-7.0038	-21.5524	0.78084	0.910505	0.283637	685.962	-10.0274
EIF1AX	Ciliated	-0.95	-7.29215	-22.9014	605	-6.12531	-21.5173	0.793963	0.913515	0.283426	746.667	-10.0192
KDM6B	Ciliated	-1.23	-3.8582	-22.9013	416	-3.01848	-21.5173	0.545932	0.801344	0.288072	421.839	-10.0192
SCIN	Ciliated	1.35	-1.21581	-22.8959	311	-0.803951	-21.5124	0.408136	0.109662	0.649705	81.861	10.018
SLC35F3	Ciliated	4.8	-17.3507	-22.8925	105	-15.7396	-21.5094	0.137795	0.0045149	0.56673	14.9936	10.0172
IFI27	Ciliated	0.95	-1.84108	-22.8415	748	-1.30136	-21.4588	0.981627	0.87589	0.715838	3666.18	10.0056
FAM129B	Ciliated	-1.48	-4.92179	-22.8186	271	-3.95606	-21.4364	0.355643	0.673523	0.297825	231.867	-10.0004
C14orf79	Ciliated	2.07	-18.5922	-22.812	335	-16.9355	-21.4302	0.439633	0.13645	0.659295	84.9976	9.99885
PERP	Ciliated	0.84	-2.49715	-22.797	759	-1.84222	-21.4158	0.996063	0.970402	0.716714	3185.52	9.99544
RPL13	Ciliated	-1.04	-4.80839	-22.7967	762	-3.85535	-21.4158	1	0.999398	0.282576	8804.6	-9.99536
TTC30B	Ciliated	3.01	-15.7012	-22.7754	227	-14.1442	-21.395	0.2979	0.0556838	0.623126	46.7258	9.9905
JAG1	Ciliated	1.43	-8.94656	-22.7604	641	-7.68014	-21.3805	0.841207	0.576603	0.705675	540.993	9.98709
ZDHHC9	Ciliated	-1.96	-9.34507	-22.6506	144	-8.0561	-21.2711	0.188976	0.528344	0.313754	123.606	-9.96198
ZNF273	Ciliated	2.64	-17.8257	-22.6222	296	-16.1943	-21.2432	0.388451	0.10605	0.646786	76.9708	9.95548
ARHGEF40	Ciliated	2.43	-12.0909	-22.613	249	-10.6767	-21.2344	0.326772	0.0695294	0.630737	47.5055	9.95338
TLE4	Ciliated	1.34	-3.51065	-22.5593	615	-2.7117	-21.1811	0.807087	0.521521	0.707323	593.828	9.94106
DERL3	Ciliated	3.45	-9.42286	-22.5507	229	-8.131	-21.173	0.300525	0.0579914	0.623889	84.406	9.93909
ADAMTS1	Ciliated	-2.86	-7.24564	-22.5122	116	-6.0818	-21.1349	0.152231	0.47878	0.320212	248.381	-9.93026
ARHGAP29	Ciliated	-1.77	-2.54249	-22.4964	160	-1.88129	-21.1196	0.209974	0.556035	0.311157	214.878	-9.92663
DUSP4	Ciliated	-1.53	-3.42603	-22.479	217	-2.63901	-21.1026	0.284777	0.62416	0.304182	231.958	-9.92264
NRIP1	Ciliated	-1.15	-2.78286	-22.464	326	-2.08648	-21.088	0.427822	0.729608	0.295289	332.06	-9.91918
GIPR	Ciliated	3.82	-26.7873	-22.4509	129	-24.7767	-21.0754	0.169291	0.0111368	0.579151	19.0174	9.91618
GMPR	Ciliated	0.93	-1.46306	-22.431	596	-0.998833	-21.0559	0.782152	0.449784	0.700568	357.515	9.91159
HSD17B2	Ciliated	-4.36	-7.74444	-22.356	17	-6.54765	-20.9813	0.0223097	0.296679	0.36104	58.4041	-9.89432
RPS15	Ciliated	-0.96	-5.01557	-22.3387	756	-4.04116	-20.9645	0.992126	0.996388	0.284985	4898.95	-9.89034
SPCS3	Ciliated	-1.21	-7.48255	-22.3153	325	-6.30269	-20.9415	0.426509	0.715762	0.296531	236.025	-9.88494
USP47	Ciliated	-1.44	-8.84325	-22.2898	337	-7.5833	-20.9165	0.442257	0.724691	0.296142	257.945	-9.87906
C2orf40	Ciliated	3.96	-11.6807	-22.2402	160	-10.2853	-20.8673	0.209974	0.0234775	0.594075	33.4619	9.8676
RP11.863H1.1	Ciliated	5.87	-19.0375	-22.2361	89	-17.3583	-20.8637	0.116798	0.00170563	0.557563	10.7023	9.86667
PLIN2	Ciliated	-1.67	-2.85645	-22.2023	256	-2.14853	-20.8303	0.335958	0.655563	0.301495	385.661	-9.85885
HMGCS1	Ciliated	-1.7	-7.55641	-22.142	241	-6.37287	-20.7704	0.316273	0.631183	0.303807	221.531	-9.84489
FGF14.AS2	Ciliated	2.74	-4.80327	-22.1405	170	-3.85157	-20.7693	0.223097	0.0272901	0.598778	27.6416	9.84454
LINC00964	Ciliated	4.74	-16.6588	-22.1378	121	-15.0699	-20.7672	0.158793	0.00892947	0.575104	31.4865	9.84394
IFT74	Ciliated	1.94	-19.762	-22.1339	518	-18.0553	-20.7636	0.67979	0.377446	0.693019	239.618	9.84302
SURF4	Ciliated	-1.56	-10.0455	-22.1294	227	-8.72579	-20.7595	0.2979	0.625865	0.305247	149.065	-9.84197
ANKRD35	Ciliated	2.25	-4.19068	-22.1132	362	-3.31086	-20.7439	0.475066	0.169259	0.664077	173.359	9.83824
PTPRN2	Ciliated	3.17	-11.1477	-22.0899	159	-9.77877	-20.721	0.208661	0.0228755	0.593332	29.9111	9.83283
YTHDC1	Ciliated	-0.99	-5.65905	-22.0708	551	-4.61913	-20.7023	0.723097	0.880205	0.288994	584.432	-9.8284
SLC18A2	Ciliated	-4.52	-5.16331	-22.0518	44	-4.17338	-20.6838	0.0577428	0.351861	0.34704	178.494	-9.824
NPAS3	Ciliated	-2.34	-3.91375	-22.0358	108	-3.06769	-20.6682	0.141732	0.467543	0.324086	152.603	-9.82028
MZT2B	Ciliated	-1.26	-7.67333	-22.03	562	-6.48265	-20.6628	0.737533	0.886526	0.288897	570.265	-9.81893
RPL36A	Ciliated	-1.27	-3.45309	-22.0097	467	-2.66222	-20.6429	0.612861	0.82121	0.290591	506.084	-9.81421
ANK2	Ciliated	2.5	-9.61061	-21.9995	275	-8.30917	-20.6331	0.360892	0.0889937	0.639073	83.6562	9.81185
TTC23L	Ciliated	4.61	-33.0979	-21.9585	109	-30.8013	-20.5926	0.143045	0.00591953	0.568615	15.6152	9.80232
ZNF3	Ciliated	1.69	-5.6115	-21.9375	432	-4.57644	-20.572	0.566929	0.240092	0.67752	136.453	9.79743
RPL30	Ciliated	-0.98	-5.80815	-21.9175	756	-4.75708	-20.5525	0.992126	0.992174	0.286013	5300.64	-9.79279
SRI	Ciliated	1.08	-10.5343	-21.8748	722	-9.19352	-20.5102	0.947507	0.824722	0.70802	924.655	9.78285
HSPA1B	Ciliated	-1.49	-2.41922	-21.872	582	-1.77719	-20.5078	0.76378	0.907595	0.286794	2454.14	-9.78219
RPS27	Ciliated	-1	-5.51235	-21.8641	759	-4.48706	-20.5003	0.996063	0.997793	0.287197	6865.19	-9.78035
RPL29	Ciliated	-1.11	-5.1534	-21.8164	753	-4.16492	-20.453	0.988189	0.993077	0.287149	4887.74	-9.76921
SIAH3	Ciliated	2.6	-8.87517	-21.8076	291	-7.61353	-20.4447	0.38189	0.102739	0.642517	79.7645	9.76717
ERGIC1	Ciliated	-1.39	-10.3216	-21.7745	254	-8.98852	-20.412	0.333333	0.649243	0.304171	182.831	-9.75944
RPL11	Ciliated	-0.97	-5.3208	-21.736	760	-4.31534	-20.3739	0.997375	0.99709	0.287764	6208.52	-9.75044
BBS9	Ciliated	2.57	-21.2495	-21.734	241	-19.4841	-20.3724	0.316273	0.0678238	0.62603	48.7023	9.74999
ZNF385A	Ciliated	2.71	-13.1359	-21.7025	211	-11.6817	-20.3413	0.276903	0.0497642	0.614848	34.9494	9.74262
RPS19	Ciliated	-1.16	-4.49705	-21.6968	756	-3.58048	-20.3361	0.992126	0.996789	0.288379	5497.76	-9.74129
CAT	Ciliated	1.41	-7.78091	-21.6717	547	-6.58178	-20.3113	0.717848	0.417076	0.693825	207.622	9.7354
RASSF6	Ciliated	1.5	-2.98751	-21.6602	413	-2.25978	-20.3003	0.541995	0.220227	0.673152	146.024	9.73271
MFSD2A	Ciliated	-1.79	-8.91699	-21.6226	156	-7.65229	-20.2635	0.204724	0.540584	0.316215	139.78	-9.72391
PDIA6	Ciliated	-1.11	-6.80081	-21.6071	578	-5.66631	-20.2485	0.75853	0.892646	0.289852	716.406	-9.72027
SLC27A2	Ciliated	3.64	-18.2525	-21.6034	189	-16.6075	-20.2452	0.248031	0.0374235	0.605888	34.0217	9.71941
RPA3	Ciliated	1.32	-17.5639	-21.5893	643	-15.9451	-20.2315	0.843832	0.587138	0.700993	418.882	9.71611
PLEKHG7	Ciliated	2.75	-13.394	-21.5523	183	-11.9275	-20.1949	0.240157	0.0359185	0.602786	31.732	9.70741
HNRNPDL	Ciliated	-0.88	-11.7079	-21.5204	694	-10.3111	-20.1635	0.910761	0.965285	0.289553	1192.83	-9.69993
RP11.568A7.3	Ciliated	4.39	-15.7555	-21.4372	111	-14.1959	-20.0806	0.145669	0.00672218	0.569496	20.6581	9.68035
PHYHD1	Ciliated	-1.72	-11.9856	-21.4225	213	-10.5747	-20.0664	0.279528	0.60289	0.310123	143.239	-9.6769
PPP1R16A	Ciliated	1.31	-5.066	-21.4081	467	-4.08524	-20.0524	0.612861	0.298987	0.681738	140.349	9.67351
KIAA0825	Ciliated	2.95	-29.2419	-21.4036	217	-27.1262	-20.0484	0.284777	0.0532758	0.617234	46.2806	9.67245
KIAA0556	Ciliated	2.01	-35.8604	-21.3447	338	-33.4364	-19.9899	0.44357	0.147186	0.655467	85.3926	9.65857
LRP2BP	Ciliated	2.31	-18.7911	-21.3367	233	-17.1251	-19.9823	0.305774	0.0642119	0.622692	49.8743	9.65668
CFAP99	Ciliated	3.75	-12.4976	-21.3204	136	-11.0701	-19.9665	0.178478	0.0147487	0.582121	23.3361	9.65284
CST3	Ciliated	-1.03	-8.40984	-21.2322	725	-7.17487	-19.8786	0.951444	0.976523	0.289828	2047.53	-9.63199
ABHD11.AS1	Ciliated	2.49	-9.57208	-21.2302	249	-8.27286	-19.877	0.326772	0.0770543	0.628395	58.876	9.6315
TUSC3	Ciliated	1.57	-9.50248	-21.2129	567	-8.20769	-19.8602	0.744094	0.451992	0.693901	304.695	9.62742
MAGT1	Ciliated	-1.46	-8.67067	-21.1995	196	-7.41811	-19.8472	0.257218	0.576302	0.313901	125.009	-9.62424
WTAP	Ciliated	-1.16	-5.30172	-21.1668	462	-4.2987	-19.8149	0.606299	0.825324	0.296219	391.922	-9.61651
DIXDC1	Ciliated	1.94	-14.9576	-21.1362	356	-13.4273	-19.7848	0.467192	0.164944	0.659178	94.2718	9.60926
RPL27A	Ciliated	-1.26	-3.40879	-21.0912	738	-2.6245	-19.7405	0.968504	0.991271	0.290962	5040.86	-9.59857
UPF3A	Ciliated	1.22	-9.24163	-21.0912	639	-7.95698	-19.7405	0.838583	0.598475	0.697958	410.316	9.59857
WDR92	Ciliated	2.32	-14.2953	-21.0894	296	-12.7918	-19.7392	0.388451	0.111267	0.642877	64.3785	9.59814
GNPTAB	Ciliated	-2.29	-10.6706	-21.0753	109	-9.31908	-19.7255	0.143045	0.464633	0.328674	101.665	-9.5948
SET	Ciliated	-0.8	-5.07667	-21.0716	682	-4.0943	-19.7222	0.895013	0.955453	0.290885	1211.76	-9.59391
RPL24	Ciliated	-0.85	-6.35605	-21.0351	754	-5.25705	-19.6862	0.989501	0.99408	0.291236	4808.43	-9.58526
CKS2	Ciliated	-1.21	-2.95954	-21.01	422	-2.23625	-19.6615	0.553806	0.814688	0.298089	700.001	-9.57929
HLA.DMB	Ciliated	-3.41	-12.0842	-20.9834	50	-10.6714	-19.6352	0.0656168	0.361694	0.347033	77.3922	-9.57294
SERINC2	Ciliated	-1.15	-7.17517	-20.9611	411	-6.01564	-19.6133	0.53937	0.775459	0.298677	319.515	-9.56764
RPL9	Ciliated	-1.01	-4.21481	-20.9052	747	-3.3316	-19.5579	0.980315	0.991673	0.292135	4267.22	-9.55432
WDR90	Ciliated	2.09	-15.1446	-20.87	338	-13.6099	-19.5231	0.44357	0.14849	0.653866	78.235	9.54594
CXCR4	Ciliated	-2.38	-8.37361	-20.8273	95	-7.14119	-19.4808	0.124672	0.439952	0.332968	114.87	-9.53573
ZNF599	Ciliated	2.17	-12.6483	-20.8131	275	-11.2138	-19.4671	0.360892	0.0961172	0.635936	59.2965	9.53235
AC195454.1	Ciliated	3.65	-16.5183	-20.7984	121	-14.9337	-19.4527	0.158793	0.0106351	0.574289	17.6382	9.52883
CCDC67	Ciliated	2.68	-2.75008	-20.7951	118	-2.05872	-19.4498	0.154856	0.00862847	0.572957	21.8726	9.52804
RPL22	Ciliated	-0.95	-3.45219	-20.7855	727	-2.66163	-19.4407	0.954068	0.974315	0.291783	2640.3	-9.52575
RP4.569M23.2	Ciliated	2.29	-13.2212	-20.7843	330	-11.7622	-19.4398	0.433071	0.146483	0.652339	107.808	9.52545
SSR3	Ciliated	-1.09	-7.16431	-20.7817	471	-6.00612	-19.4377	0.61811	0.817096	0.296337	415.45	-9.52484
HAP1	Ciliated	-3.36	-7.08509	-20.7799	37	-5.93195	-19.4363	0.0485564	0.331394	0.355431	85.7843	-9.52441
MPST	Ciliated	-1.65	-6.87088	-20.7317	288	-5.73128	-19.3885	0.377953	0.672319	0.306621	193.857	-9.51287
FREM2	Ciliated	-3.1	-8.61695	-20.7195	41	-7.3677	-19.3767	0.0538058	0.341126	0.353188	70.5704	-9.50995
CLDN4	Ciliated	-0.84	-1.54141	-20.7113	725	-1.06136	-19.3689	0.951444	0.985653	0.291226	5426.49	-9.50799
TUBB	Ciliated	-1.52	-6.70859	-20.6865	403	-5.58113	-19.3445	0.528871	0.773753	0.300356	373.1	-9.50204
RP11.101E5.1	Ciliated	4.69	-11.5645	-20.6808	94	-10.1733	-19.3392	0.12336	0.00341126	0.559979	15.165	9.50067
LINC01550	Ciliated	3.55	-6.81378	-20.6467	112	-5.67776	-19.3055	0.146982	0.00802649	0.569849	13.8951	9.49248
MTSS1L	Ciliated	2.32	-18.7129	-20.6368	275	-17.052	-19.296	0.360892	0.0974215	0.635401	58.3473	9.4901
OXSR1	Ciliated	-1.32	-3.7582	-20.6314	224	-2.93102	-19.291	0.293963	0.617839	0.313021	181.134	-9.48881
RBKS	Ciliated	2.3	-11.7681	-20.5737	342	-10.3686	-19.2337	0.448819	0.155212	0.653799	88.8229	9.47495
CD63	Ciliated	-0.82	-7.47668	-20.5678	739	-6.29709	-19.2283	0.969816	0.985853	0.293528	2047.54	-9.47354
TPBG	Ciliated	-1.45	-9.72931	-20.5388	202	-8.42376	-19.1996	0.265092	0.583124	0.315375	146.911	-9.46656
PYCR1	Ciliated	-3.57	-10.1811	-20.5349	24	-8.85553	-19.1962	0.0314961	0.301194	0.363692	38.151	-9.46562
CEP162	Ciliated	1.97	-14.642	-20.5067	398	-13.1272	-19.1684	0.52231	0.2121	0.66633	123.904	9.45883
PPP1R15B	Ciliated	-1.05	-3.18343	-20.4991	371	-2.42791	-19.1612	0.486877	0.757901	0.302931	312.803	-9.457
DDX21	Ciliated	-0.91	-4.42963	-20.4906	500	-3.51991	-19.1531	0.656168	0.843283	0.297811	473.806	-9.45497
ACAT1	Ciliated	1.58	-15.9167	-20.4866	497	-14.3523	-19.1495	0.652231	0.358684	0.684215	194.38	9.45399
FOSL2	Ciliated	-0.68	-1.09984	-20.4826	411	-0.715256	-19.1459	0.53937	0.806562	0.301469	424.067	-9.45303
HSD11B2	Ciliated	-2.61	-6.96363	-20.4796	56	-5.81758	-19.1433	0.0734908	0.370924	0.348167	78.3661	-9.45232
SNHG10	Ciliated	1.97	-24.4017	-20.4741	394	-22.506	-19.1382	0.51706	0.215411	0.666332	130.653	9.45097
RPL26	Ciliated	-1.1	-4.61697	-20.4297	745	-3.68716	-19.0942	0.97769	0.99388	0.295461	5010.19	-9.44027
RPS11	Ciliated	-1	-3.09575	-20.3988	741	-2.3541	-19.0637	0.972441	0.988161	0.294299	4396.06	-9.43281
PPP1R15A	Ciliated	-0.88	-1.85787	-20.3781	674	-1.31492	-19.0434	0.884514	0.9696	0.293831	2518.77	-9.42781
MAOB	Ciliated	2.14	-10.6793	-20.3614	316	-9.32744	-19.0271	0.414698	0.131935	0.646887	79.2742	9.42377
NOP58	Ciliated	-1.19	-14.5081	-20.3477	361	-13.0005	-19.0138	0.473753	0.731614	0.304397	256.366	-9.42047
PTMS	Ciliated	-1.59	-7.80042	-20.3463	365	-6.59893	-19.0128	0.479003	0.739239	0.303253	354.758	-9.42014
IRS2	Ciliated	-1.21	-3.13051	-20.3323	337	-2.38297	-18.9992	0.442257	0.718571	0.305584	344.414	-9.41675
AMPD3	Ciliated	2.55	-18.4522	-20.3312	211	-16.7988	-18.9985	0.276903	0.0534765	0.612609	37.1756	9.41649
SLC39A6	Ciliated	-1.82	-7.11428	-20.3184	261	-5.96008	-18.9861	0.34252	0.631584	0.310892	214.758	-9.41339
FAM177A1	Ciliated	-1.18	-3.49612	-20.3036	615	-2.69965	-18.9717	0.807087	0.907294	0.295321	885.544	-9.4098
GOLGA4	Ciliated	-0.82	-2.82999	-20.2555	518	-2.12631	-18.924	0.67979	0.859336	0.299381	582.541	-9.39817
MYL6	Ciliated	-0.7	-4.94688	-20.2489	759	-3.97839	-18.9178	0.996063	0.998395	0.295987	4530.64	-9.39655
RP11.395E19.6	Ciliated	4.79	-17.1718	-20.1973	98	-15.5685	-18.8666	0.128609	0.00481589	0.562022	14.1764	9.38404
SEC61A1	Ciliated	-1.41	-9.11001	-20.1918	252	-7.83352	-18.8615	0.330709	0.636601	0.312407	165.777	-9.3827
RPL8	Ciliated	-1.03	-5.9078	-20.1665	751	-4.84721	-18.8366	0.985564	0.995485	0.29641	4523.73	-9.37656
TXNIP	Ciliated	-1.54	-3.62612	-20.1542	530	-2.81319	-18.8247	0.695538	0.857831	0.298082	1020.98	-9.37358
SCGB1D4	Ciliated	3.42	-3.75234	-20.1475	454	-2.92578	-18.8184	0.595801	0.332999	0.681345	6657.8	9.37196
EIF5A	Ciliated	-0.92	-4.83795	-20.1454	569	-3.88089	-18.8167	0.746719	0.876492	0.296688	617.074	-9.37144
TSC22D2	Ciliated	-1.37	-3.78389	-20.1402	339	-2.9532	-18.8119	0.444882	0.717367	0.305856	336.366	-9.37017
ANKRD12	Ciliated	-0.88	-2.40816	-20.1363	521	-1.7686	-18.8084	0.683727	0.870974	0.299411	684.681	-9.36924
CALU	Ciliated	-1.37	-10.2989	-20.1125	281	-8.96625	-18.785	0.368766	0.665897	0.310177	198.372	-9.36344
CYP2S1	Ciliated	4.86	-25.4049	-20.1109	104	-23.4725	-18.7838	0.136483	0.0061202	0.565275	20.3475	9.36306
SMARCC1	Ciliated	-1.01	-8.84474	-20.044	398	-7.58446	-18.7173	0.52231	0.757801	0.303872	287.323	-9.34678
LINC01503	Ciliated	3.22	-12.1362	-20.0053	145	-10.7186	-18.6789	0.190289	0.0212702	0.585066	22.6525	9.33733
DAW1	Ciliated	3.96	-11.2873	-19.9959	108	-9.91005	-18.67	0.141732	0.00792616	0.56708	21.4398	9.33506
CST6	Ciliated	3.86	-8.84659	-19.9912	115	-7.58597	-18.6657	0.150919	0.0105348	0.570423	25.522	9.33391
RBBP6	Ciliated	-1.19	-11.4478	-19.9571	482	-10.0611	-18.632	0.632546	0.826829	0.30116	466.441	-9.32558
NCOA7	Ciliated	-1.1	-2.25985	-19.9486	457	-1.644	-18.6239	0.599738	0.829036	0.301869	738.629	-9.32351
NAA50	Ciliated	-1.24	-5.85724	-19.8952	299	-4.8007	-18.5709	0.392388	0.685161	0.310088	221.264	-9.31045
TES	Ciliated	-0.8	-1.85957	-19.8899	529	-1.31629	-18.5659	0.694226	0.880807	0.301773	679.521	-9.30915
CFAP20	Ciliated	1.52	-14.1394	-19.8394	487	-12.6436	-18.5158	0.639108	0.348249	0.679828	179.417	9.29679
WDR27	Ciliated	2.26	-15.3419	-19.8163	277	-13.8027	-18.4931	0.363517	0.101134	0.633758	62.1929	9.29113
CCBE1	Ciliated	3.5	-13.2334	-19.8139	122	-11.7734	-18.4911	0.160105	0.0118391	0.574228	21.5083	9.29056
WFDC3	Ciliated	2.76	-12.9362	-19.8072	197	-11.4904	-18.4848	0.25853	0.0474566	0.606499	41.0585	9.28891
CDKL1	Ciliated	2.46	-14.2445	-19.8048	250	-12.7441	-18.4828	0.328084	0.0805659	0.627196	64.3392	9.28833
DMD	Ciliated	2.17	-14.7658	-19.7924	270	-13.243	-18.4708	0.354331	0.0972208	0.632069	64.4213	9.28529
DDT	Ciliated	-1.1	-6.84939	-19.7726	610	-5.71133	-18.4513	0.800525	0.90288	0.298455	679.497	-9.28041
ZBTB38	Ciliated	-1.28	-10.0688	-19.6878	373	-8.74798	-18.367	0.489501	0.743554	0.306769	300.811	-9.2596
PIK3R1	Ciliated	-1.52	-5.28796	-19.6679	215	-4.28644	-18.3474	0.282152	0.585733	0.318422	175.233	-9.25469
LINC00467	Ciliated	1.72	-12.6886	-19.6591	437	-11.2526	-18.339	0.573491	0.269389	0.671115	151.504	9.25253
PCM1	Ciliated	1.2	-12.8224	-19.6572	710	-11.3816	-18.3375	0.931759	0.770944	0.697096	758.961	9.25207
WDR86	Ciliated	1.91	-5.2079	-19.6541	246	-4.21306	-18.3348	0.322835	0.0786596	0.623403	42.6822	9.2513
HIST2H2AA3	Ciliated	1.15	-5.18305	-19.6488	680	-4.19075	-18.3299	0.892388	0.743253	0.694769	890.462	9.24999
ECE1	Ciliated	-1.97	-4.60761	-19.6336	107	-3.67859	-18.3151	0.14042	0.456908	0.33511	96.4557	-9.24625
RPL19	Ciliated	-0.98	-4.93709	-19.5914	754	-3.96998	-18.2733	0.989501	0.995886	0.299249	4966.89	-9.23587
NAT14	Ciliated	1.83	-11.6724	-19.5855	395	-10.2775	-18.2678	0.518373	0.217718	0.663143	116.918	9.23442
PLEKHB1	Ciliated	2.11	-5.68143	-19.5444	304	-4.63864	-18.227	0.39895	0.127019	0.641376	69.0311	9.22427
CSRNP1	Ciliated	-0.87	-1.56843	-19.5396	448	-1.08284	-18.2226	0.587927	0.819304	0.305165	456.121	-9.22308
NXF3	Ciliated	4.39	-17.4252	-19.5322	95	-15.8111	-18.2156	0.124672	0.00481589	0.559979	15.5414	9.22125
MSX1	Ciliated	-0.85	-4.14272	-19.5129	635	-3.26725	-18.1967	0.833333	0.929467	0.299521	1354.83	-9.21649
ETS1	Ciliated	-1.55	-2.08592	-19.4983	134	-1.50031	-18.1829	0.175853	0.492425	0.331299	134.043	-9.21289
ADAM12	Ciliated	3.05	-12.9934	-19.4984	155	-11.5443	-18.1829	0.203412	0.0263871	0.58877	26.9937	9.2129
DOC2A	Ciliated	3.97	-7.32315	-19.4627	109	-6.1533	-18.1476	0.143045	0.00812682	0.56761	30.4354	9.20408
FJX1	Ciliated	2.15	-4.79697	-19.4449	275	-3.84576	-18.1303	0.360892	0.100431	0.632258	78.8876	9.19969
KIAA0895	Ciliated	2.01	-14.4787	-19.4417	368	-12.9723	-18.1274	0.48294	0.188723	0.658909	113.523	9.1989
SPATA7	Ciliated	2.25	-14.1815	-19.3405	282	-12.6828	-18.0266	0.370079	0.108057	0.634513	63.7629	9.17383
BCAT1	Ciliated	-3.24	-7.86186	-19.3345	71	-6.65562	-18.021	0.0931759	0.379151	0.349395	134.999	-9.17233
TMC5	Ciliated	1.22	-1.69567	-19.303	541	-1.18425	-17.9899	0.709974	0.377044	0.681826	342.365	9.16451
FAU	Ciliated	-0.71	-9.35071	-19.2981	748	-8.06138	-17.9853	0.981627	0.995786	0.301377	3719.92	-9.16329
MXD1	Ciliated	-1.18	-2.24691	-19.2934	206	-1.63359	-17.981	0.270341	0.587338	0.322208	203.476	-9.16213
EEF1B2	Ciliated	-1.28	-7.18939	-19.2804	679	-6.02824	-17.9684	0.891076	0.918832	0.296382	1263.93	-9.1589
PRDX2	Ciliated	-1.05	-7.0962	-19.2571	555	-5.94254	-17.9455	0.728346	0.862045	0.301766	605.246	-9.15311
SEC61G	Ciliated	-0.68	-4.95137	-19.2536	696	-3.98236	-17.9424	0.913386	0.965887	0.301508	1195.23	-9.15224
RBM43	Ciliated	1.8	-8.9176	-19.2364	330	-7.65255	-17.9255	0.433071	0.149192	0.646318	89.5738	9.14795
UGT2B7	Ciliated	-1.18	-4.41001	-19.2218	435	-3.5027	-17.9114	0.570866	0.810976	0.306857	528.447	-9.14433
UBE3D	Ciliated	2.55	-10.9743	-19.2186	225	-9.61226	-17.9085	0.295276	0.0667202	0.616592	44.3824	9.14352
SPHK1	Ciliated	-2	-1.66216	-19.2134	67	-1.15721	-17.9037	0.0879265	0.383365	0.349604	99.361	-9.14224
ACE	Ciliated	-2.9	-8.3709	-19.1976	38	-7.1388	-17.8883	0.0498688	0.322665	0.362237	61.7109	-9.13829
WDR19	Ciliated	1.81	-12.4829	-19.1921	324	-11.0559	-17.8832	0.425197	0.147788	0.645397	86.0822	9.13693
CEACAM1	Ciliated	-3.5	-13.6484	-19.1696	31	-12.1703	-17.861	0.0406824	0.302197	0.366902	52.4201	-9.13132
UBE2D2	Ciliated	1.39	-11.2422	-19.1371	731	-9.86717	-17.829	0.959318	0.880606	0.695216	1424.85	9.12322
SOWAHC	Ciliated	-2.03	-7.84985	-19.1098	143	-6.64539	-17.802	0.187664	0.490619	0.332108	115.686	-9.1164
TACC1	Ciliated	-1.59	-9.66115	-19.0854	213	-8.35822	-17.778	0.279528	0.582021	0.321709	166.476	-9.11031
MAP2K3	Ciliated	-0.91	-2.04741	-19.0658	469	-1.46925	-17.7588	0.615486	0.83345	0.306843	515.213	-9.10542
PRRC2C	Ciliated	-0.68	-2.76195	-19.0305	643	-2.06913	-17.7238	0.843832	0.933581	0.302803	951.58	-9.09658
DUSP23	Ciliated	-1.73	-6.71911	-19.0072	303	-5.59065	-17.7009	0.397638	0.672218	0.314139	252.426	-9.09075
NDRG1	Ciliated	-1.51	-3.39948	-18.9922	269	-2.6162	-17.6863	0.353018	0.641316	0.316735	267.179	-9.08701
CEP89	Ciliated	1.69	-34.7327	-18.966	430	-32.3464	-17.6605	0.564304	0.26668	0.666616	140.139	9.08044
RPS5	Ciliated	-1.17	-5.61504	-18.9615	728	-4.57937	-17.6563	0.955381	0.978228	0.302125	2733.52	-9.0793
BAG3	Ciliated	-1.61	-4.4165	-18.9538	233	-3.50873	-17.649	0.305774	0.606401	0.319878	263.347	-9.07738
PVRL2	Ciliated	-1.08	-2.92456	-18.935	390	-2.20587	-17.6306	0.511811	0.764423	0.310393	329.7	-9.07266
FAM46A	Ciliated	-1.46	-4.28894	-18.9346	278	-3.39567	-17.6305	0.364829	0.665396	0.316051	352.61	-9.07256
CALM2	Ciliated	0.9	-9.88646	-18.9242	753	-8.57409	-17.6205	0.988189	0.967192	0.696093	2571.09	9.06996
FSIP1	Ciliated	3.69	-19.8649	-18.9215	131	-18.1554	-17.6182	0.171916	0.016354	0.577934	24.5122	9.06928
RIPK2	Ciliated	-1.06	-2.00877	-18.901	354	-1.43822	-17.5981	0.464567	0.73322	0.311579	362.338	-9.06413
RPL5	Ciliated	-1.04	-3.82947	-18.8629	740	-2.99244	-17.5604	0.971129	0.976623	0.30132	3394.37	-9.05457
CHPF	Ciliated	-1.98	-6.84992	-18.8413	134	-5.7116	-17.5394	0.175853	0.480486	0.334505	92.0307	-9.04912
SEC24A	Ciliated	-1.71	-5.90313	-18.8412	178	-4.84297	-17.5394	0.233596	0.536571	0.327459	139.195	-9.04911
TMED3	Ciliated	-1.6	-7.64656	-18.8341	281	-6.45731	-17.5327	0.368766	0.64252	0.317001	202.41	-9.04732
CLIC4	Ciliated	-1.86	-7.86609	-18.8155	124	-6.65954	-17.5144	0.16273	0.471957	0.336217	94.4995	-9.04263
CTD.2562J15.6	Ciliated	3.51	-21.862	-18.8137	120	-20.071	-17.513	0.15748	0.0134444	0.572216	18.8784	9.04219
FAM69B	Ciliated	-2.91	-8.78577	-18.7987	36	-7.52819	-17.4984	0.0472441	0.313936	0.364925	43.9404	-9.03841
TGM3	Ciliated	4.87	-24.1384	-18.7983	87	-22.2613	-17.4983	0.114173	0.00371225	0.555306	13.4979	9.0383
TCEAL4	Ciliated	-1.06	-5.11107	-18.7823	484	-4.12635	-17.4827	0.635171	0.832246	0.308054	480.18	-9.03428
CD55	Ciliated	-1.42	-2.72473	-18.7784	613	-2.03665	-17.4792	0.804462	0.903983	0.302642	1352.49	-9.0333
RPL23	Ciliated	-0.99	-2.76256	-18.7726	745	-2.06956	-17.4738	0.97769	0.98174	0.302085	4053.49	-9.03185
ZNF688	Ciliated	1.68	-6.39823	-18.7719	334	-5.29524	-17.4734	0.43832	0.163841	0.647823	81.8548	9.03166
DUSP1	Ciliated	-1.09	-2.94402	-18.7514	682	-2.22299	-17.4533	0.895013	0.959868	0.304411	2218.09	-9.02649
GLS	Ciliated	-1.54	-3.64472	-18.7263	156	-2.82961	-17.4286	0.204724	0.520518	0.3308	149.149	-9.02017
EIF4A3	Ciliated	-1.04	-3.64582	-18.705	493	-2.83029	-17.4076	0.646982	0.828634	0.307267	528.026	-9.01479
HIST2H2AA4	Ciliated	1.11	-4.71641	-18.7012	690	-3.77457	-17.4042	0.905512	0.744557	0.690831	894.15	9.01382
LRRC59	Ciliated	-1.14	-5.59888	-18.6988	346	-4.56523	-17.4022	0.454068	0.716966	0.313476	245.779	-9.01324
GFM2	Ciliated	1.8	-31.594	-18.6802	392	-29.3685	-17.3839	0.514436	0.218521	0.658384	106.743	9.00853
AL773572.7	Ciliated	3.93	-29.6792	-18.678	122	-27.5462	-17.3821	0.160105	0.014548	0.57322	29.2235	9.00796
TRIP6	Ciliated	-1.67	-6.5971	-18.6555	153	-5.47852	-17.3599	0.200787	0.516605	0.331117	110.968	-9.00228
C17orf82	Ciliated	3.67	-7.75807	-18.649	105	-6.56012	-17.3538	0.137795	0.00792616	0.564978	13.805	9.00064
RPSA	Ciliated	-1.25	-4.68585	-18.6469	725	-3.74769	-17.3521	0.951444	0.961373	0.301627	2326.7	-9.00011
ADM	Ciliated	-1.46	-3.08438	-18.6174	280	-2.34426	-17.3234	0.367454	0.658172	0.317499	379.259	-8.99267
SPAG9	Ciliated	-0.87	-1.96835	-18.6175	536	-1.40514	-17.3234	0.703412	0.865255	0.306376	678.115	-8.99269
TTLL5	Ciliated	1.95	-26.1114	-18.5847	354	-24.146	-17.291	0.464567	0.180997	0.650922	99.7438	8.98439
BBIP1	Ciliated	1.55	-22.6494	-18.5036	479	-20.8275	-17.2103	0.628609	0.351058	0.672574	170.432	8.96382
MALAT1	Ciliated	-0.57	-1.58967	-18.4842	762	-1.09991	-17.1913	1	1	0.304927	131622	-8.9589
NACA	Ciliated	-0.86	-5.54442	-18.4799	753	-4.51635	-17.1873	0.988189	0.986756	0.303915	3496.43	-8.9578
URB1.AS1	Ciliated	1.75	-8.51006	-18.4709	336	-7.26703	-17.1787	0.440945	0.164944	0.646663	82.9813	8.95552
ARF4	Ciliated	-0.94	-3.10575	-18.466	610	-2.36248	-17.1741	0.800525	0.929467	0.30789	889.298	-8.95427
RRAD	Ciliated	1.67	-3.82694	-18.4556	598	-2.9903	-17.1645	0.784777	0.544698	0.686523	1336.02	8.95163
FAM227B	Ciliated	2.45	-26.4373	-18.4375	225	-24.4526	-17.1471	0.295276	0.0692285	0.614825	47.9683	8.94704
TSTD1	Ciliated	0.87	-8.44174	-18.4343	728	-7.2026	-17.1443	0.955381	0.856125	0.69162	1054.72	8.94622
RPS9	Ciliated	-0.99	-4.40781	-18.4164	753	-3.50065	-17.1267	0.988189	0.995284	0.305542	4166.14	-8.94166
TMEM59	Ciliated	0.96	-3.56809	-18.4063	726	-2.76306	-17.117	0.952756	0.872981	0.691342	1139.34	8.9391
C19orf33	Ciliated	-1.25	-3.09117	-18.4022	412	-2.35012	-17.1133	0.540682	0.773452	0.311606	504.19	-8.93806
AGPAT4	Ciliated	2.42	-11.2307	-18.3996	240	-9.8565	-17.111	0.314961	0.0788602	0.619599	52.07	8.93738
RPS15A	Ciliated	-0.99	-3.73538	-18.3956	751	-2.91081	-17.1073	0.985564	0.994682	0.306045	5054.77	-8.93636
LRRC27	Ciliated	2.2	-13.4039	-18.3933	262	-11.9363	-17.1055	0.343832	0.0979231	0.626498	55.2094	8.9358
GALNS	Ciliated	1.73	-9.19501	-18.3911	335	-7.91402	-17.1035	0.439633	0.161433	0.645592	72.5983	8.93522
RPL7A	Ciliated	-1.03	-4.98246	-18.388	756	-4.0105	-17.1009	0.992126	0.991572	0.30497	5524.97	-8.93445
FAM84B	Ciliated	-1.46	-3.89787	-18.3825	341	-3.05323	-17.0957	0.447507	0.711046	0.31534	343.267	-8.93304
ATP2B1	Ciliated	-1.46	-14.8159	-18.3403	207	-13.29	-17.0539	0.271654	0.56978	0.326373	144.69	-8.9223
NSA2	Ciliated	-0.84	-4.51597	-18.3191	542	-3.59771	-17.033	0.711286	0.86375	0.308503	535.224	-8.91688
FBXL2	Ciliated	2.35	-12.857	-18.3085	245	-11.4143	-17.0227	0.321522	0.0845791	0.620458	53.4619	8.91416
KIF21A	Ciliated	1.91	-10.3514	-18.3024	475	-9.01711	-17.0171	0.62336	0.333701	0.67147	222.306	8.91263
ABRACL	Ciliated	-0.87	-4.04882	-18.2864	411	-3.18682	-17.0014	0.53937	0.771847	0.312543	363.727	-8.90854
ZBTB43	Ciliated	-1.1	-2.50262	-18.2448	292	-1.84685	-16.9602	0.383202	0.674024	0.319021	262.659	-8.89792
GSTM3	Ciliated	-2.45	-7.18874	-18.2416	155	-6.02786	-16.9573	0.203412	0.49393	0.334666	147.372	-8.89709
GRM5	Ciliated	5.17	-16.8995	-18.2399	84	-15.3048	-16.956	0.110236	0.00321059	0.553552	15.6997	8.89666
KMT2C	Ciliated	-0.83	-3.13341	-18.2105	470	-2.38534	-16.9269	0.616798	0.823618	0.311589	434.951	-8.88913
ARF1	Ciliated	-0.71	-4.209	-18.2045	618	-3.32664	-16.9216	0.811024	0.91823	0.307726	750.251	-8.8876
GRAMD3	Ciliated	-1.06	-2.04411	-18.2045	314	-1.46666	-16.9216	0.412073	0.682954	0.317644	273.213	-8.8876
CABLES1	Ciliated	-2.21	-6.10147	-18.1664	84	-5.02411	-16.8839	0.110236	0.397913	0.349732	94.1346	-8.87784
MT2A	Ciliated	-2.1	-3.80736	-18.1606	691	-2.97313	-16.8784	0.906824	0.918531	0.301844	5024.1	-8.87634
TUBGCP2	Ciliated	1.36	-31.2705	-18.1563	555	-29.0603	-16.8745	0.728346	0.458011	0.67802	231.904	8.87526
BASP1	Ciliated	-1.24	-3.84613	-18.1551	417	-3.00808	-16.8736	0.547244	0.752383	0.311811	448.475	-8.87494
RBM39	Ciliated	-0.51	-2.1401	-18.1398	713	-1.54618	-16.8588	0.935696	0.976824	0.306783	1412.24	-8.87103
SEC11C	Ciliated	-1.37	-5.7822	-18.1288	396	-4.73301	-16.8481	0.519685	0.731213	0.313339	297.864	-8.86821
AC093159.1	Ciliated	4.25	-7.33333	-18.1272	85	-6.16292	-16.8469	0.111549	0.00341126	0.554203	10.072	8.8678
CA12	Ciliated	-1.76	-5.79837	-18.1267	178	-4.74834	-16.8467	0.233596	0.532056	0.330865	134.22	-8.86766
ARL6IP5	Ciliated	-0.93	-5.2814	-18.124	539	-4.28081	-16.8443	0.707349	0.867663	0.310025	606.189	-8.86696
MAPK13	Ciliated	-2.33	-12.6007	-18.1186	58	-11.1692	-16.8396	0.0761155	0.354771	0.358144	51.0201	-8.86558
ARL4A	Ciliated	1.35	-5.50028	-18.1187	598	-4.47577	-16.8396	0.784777	0.557239	0.68286	468.019	8.86561
PPP4R2	Ciliated	-0.96	-6.85037	-18.1109	455	-5.7118	-16.8323	0.597113	0.798134	0.311943	393.394	-8.86362
TMED9	Ciliated	-1.36	-4.99246	-18.0855	399	-4.01945	-16.8073	0.523622	0.752082	0.313655	301.595	-8.8571
FBXO32	Ciliated	-1.86	-4.21314	-18.0831	125	-3.33027	-16.8052	0.164042	0.462125	0.340113	134.897	-8.85648
STON2	Ciliated	2.11	-7.47507	-18.0527	368	-6.29577	-16.7752	0.48294	0.195244	0.6529	140.091	8.84867
RP11.385J1.3	Ciliated	4.62	-7.18433	-18.048	85	-6.02399	-16.7708	0.111549	0.00341126	0.554078	14.0989	8.84745
GNPNAT1	Ciliated	-1.78	-8.52416	-18.0225	129	-7.27918	-16.7457	0.169291	0.467844	0.339702	99.9207	-8.8409
CRISP2	Ciliated	3.18	-6.33148	-18.0218	154	-5.23584	-16.7453	0.2021	0.0295977	0.587753	48.7292	8.84071
COMTD1	Ciliated	-1.77	-11.3169	-17.9718	102	-9.93832	-16.6957	0.133858	0.427109	0.345764	74.0777	-8.82786
GATA2	Ciliated	-1.63	-5.42133	-17.9409	274	-4.40539	-16.6651	0.35958	0.622855	0.321517	275.866	-8.81988
PTP4A2	Ciliated	-0.88	-3.84304	-17.9373	549	-3.00511	-16.6619	0.720472	0.878298	0.311435	554.74	-8.81896
PRR18	Ciliated	4.44	-17.7669	-17.9285	88	-16.1387	-16.6534	0.115486	0.0045149	0.555516	14.0194	8.81667
FBXL13	Ciliated	3.03	-28.8384	-17.9226	160	-26.7394	-16.6482	0.209974	0.0321059	0.589202	30.2271	8.81516
CTB.179K24.3	Ciliated	3.6	-10.9779	-17.9228	107	-9.61548	-16.6482	0.14042	0.00963178	0.565498	15.5975	8.81523
LRRC45	Ciliated	2.24	-19.1154	-17.9106	288	-17.4335	-16.6366	0.377953	0.117086	0.631199	59.0425	8.81207
IRAK1BP1	Ciliated	2.45	-14.2854	-17.909	248	-12.7826	-16.6353	0.325459	0.0877897	0.620991	58.7551	8.81166
SLF1	Ciliated	2.18	-14.2828	-17.9075	297	-12.7805	-16.6342	0.389764	0.124912	0.633857	72.8141	8.81128
GNAS	Ciliated	-0.74	-3.48887	-17.9045	727	-2.69335	-16.6315	0.954068	0.967493	0.306118	2091.28	-8.81049
RNF180	Ciliated	-1.98	-9.26567	-17.8574	92	-7.97994	-16.5848	0.120735	0.41226	0.348609	70.593	-8.79834
LMO4	Ciliated	-1.01	-4.69678	-17.8565	401	-3.75657	-16.5842	0.526247	0.752684	0.31492	364.949	-8.7981
MYC	Ciliated	-1.48	-3.79863	-17.8342	155	-2.96605	-16.5622	0.203412	0.505669	0.335661	153.408	-8.79232
FAM206A	Ciliated	1.84	-32.0748	-17.8268	323	-29.8301	-16.5552	0.423885	0.151901	0.64056	72.4445	8.79042
RAPH1	Ciliated	-1.7	-3.86067	-17.8231	143	-3.0207	-16.5519	0.187664	0.488111	0.338259	116.174	-8.78946
SEC11A	Ciliated	-0.98	-6.39907	-17.8201	558	-5.29585	-16.5492	0.732283	0.86365	0.310012	537.74	-8.78868
LINC01186	Ciliated	3.4	-30.2262	-17.8108	132	-28.0618	-16.5403	0.173228	0.0202669	0.576839	23.428	8.78629
SPTSSA	Ciliated	-1.29	-4.40075	-17.8078	284	-3.49452	-16.5376	0.372703	0.647437	0.322022	236.005	-8.78551
JUNB	Ciliated	-0.88	-3.36171	-17.7933	680	-2.58359	-16.5234	0.892388	0.9697	0.310064	1945.33	-8.78174
LMLN	Ciliated	1.78	-26.0189	-17.7464	349	-24.0569	-16.4769	0.458005	0.17889	0.646448	90.9786	8.7696
SEL1L3	Ciliated	-2.38	-14.67	-17.7457	49	-13.154	-16.4765	0.0643045	0.33029	0.364382	43.1578	-8.76942
RAD9A	Ciliated	1.38	-8.01572	-17.7402	360	-6.80285	-16.4714	0.472441	0.194442	0.649274	91.6615	8.76799
ESRRG	Ciliated	2.33	-7.88235	-17.7371	191	-6.67461	-16.4687	0.250656	0.0501655	0.601092	38.1222	8.76719
MCAT	Ciliated	1.89	-17.4374	-17.728	366	-15.8217	-16.4599	0.480315	0.202368	0.651057	95.9518	8.76483
INTS10	Ciliated	1.28	-13.5412	-17.7082	565	-12.0676	-16.4404	0.74147	0.459717	0.676094	238.852	8.7597
C8orf82	Ciliated	-2.41	-20.9391	-17.7063	60	-19.1876	-16.4388	0.0787402	0.352965	0.359861	54.2927	-8.75919
TNFRSF10B	Ciliated	-1.23	-2.16294	-17.6956	268	-1.56565	-16.4284	0.351706	0.638407	0.324046	216.169	-8.7564
ZDHHC12	Ciliated	-1.69	-8.18545	-17.6707	168	-6.96382	-16.4039	0.220472	0.516504	0.335384	112.869	-8.74994
KCNB1	Ciliated	2.58	-4.21482	-17.6645	174	-3.3316	-16.3981	0.228346	0.0404334	0.594659	39.9424	8.74834
KIF4A	Ciliated	2.5	-4.64084	-17.6398	209	-3.7076	-16.3738	0.274278	0.0580917	0.606468	49.3249	8.74192
C21orf2	Ciliated	1.6	-9.71678	-17.6112	405	-8.4116	-16.3455	0.531496	0.252935	0.658256	115.619	8.73448
SLC7A1	Ciliated	-1.35	-3.48511	-17.6082	226	-2.68993	-16.3428	0.296588	0.578108	0.32851	180.647	-8.73369
RPL23A	Ciliated	-1.14	-3.34773	-17.6048	741	-2.57173	-16.3397	0.972441	0.982241	0.308576	4454.23	-8.7328
RPL15	Ciliated	-0.93	-4.41011	-17.5927	746	-3.5027	-16.328	0.979003	0.993779	0.310681	4503.3	-8.72966
COPS2	Ciliated	-0.94	-3.47753	-17.5848	345	-2.68374	-16.3204	0.452756	0.705328	0.319683	242.655	-8.7276
EMC10	Ciliated	-1.18	-6.99078	-17.5729	343	-5.8429	-16.3089	0.450131	0.706833	0.319523	236.488	-8.72451
MT.CO1	Ciliated	-0.51	-1.92354	-17.5643	761	-1.36821	-16.3007	0.998688	1	0.31031	39719.7	-8.72227
RPS6	Ciliated	-1.08	-3.53973	-17.5436	757	-2.73742	-16.2803	0.993438	0.994381	0.309857	6043.61	-8.71686
METTL7A	Ciliated	1.33	-5.10309	-17.5363	467	-4.11875	-16.2733	0.612861	0.313033	0.66588	182.971	8.71495
MDK	Ciliated	-1.63	-2.32322	-17.5107	455	-1.69673	-16.2481	0.597113	0.785994	0.313989	949.098	-8.70828
JUN	Ciliated	-0.72	-1.88664	-17.4991	715	-1.33761	-16.2367	0.93832	0.988562	0.310145	5337.7	-8.70524
TMEM254	Ciliated	1.91	-28.2129	-17.4964	378	-26.1455	-16.2345	0.496063	0.213304	0.651843	104.875	8.70455
CR1L	Ciliated	3.43	-30.6212	-17.4938	121	-28.4345	-16.2321	0.158793	0.0155513	0.571709	19.7388	8.70385
TBC1D15	Ciliated	-1.3	-4.11819	-17.4916	257	-3.24634	-16.2303	0.33727	0.621551	0.326188	182.292	-8.70329
NEBL	Ciliated	-2.52	-9.75055	-17.4823	68	-8.44349	-16.2213	0.0892388	0.3637	0.358672	78.51	-8.70085
SATB1	Ciliated	1.59	-8.43327	-17.4819	340	-7.19638	-16.2212	0.446194	0.175078	0.644196	95.6406	8.70075
GULP1	Ciliated	-2.18	-9.58753	-17.4731	135	-8.28721	-16.2128	0.177165	0.465536	0.342024	97.7466	-8.69845
ITPRIP	Ciliated	-1.64	-2.53833	-17.4697	75	-1.87781	-16.2097	0.0984252	0.379051	0.35622	77.078	-8.69756
SPCS2	Ciliated	-0.84	-3.95933	-17.4432	556	-3.10736	-16.1836	0.729659	0.860439	0.31153	527.597	-8.69063
C5AR1	Ciliated	2.32	-9.98749	-17.4111	204	-8.6709	-16.1518	0.267717	0.0597973	0.604757	43.9568	8.68224
ZC2HC1A	Ciliated	1.33	-7.31202	-17.3797	465	-6.14354	-16.1208	0.610236	0.316645	0.664987	166.206	8.67402
STEAP4	Ciliated	-3.03	-2.98186	-17.3786	48	-2.25483	-16.12	0.0629921	0.316846	0.367602	111.87	-8.67372
C1orf122	Ciliated	-1.41	-5.26228	-17.3704	364	-4.26354	-16.1122	0.47769	0.703722	0.319374	313.202	-8.67158
PNRC2	Ciliated	-0.92	-3.99399	-17.3538	408	-3.13816	-16.0959	0.535433	0.767031	0.317821	338.725	-8.66722
RP11.315O6.1	Ciliated	2.83	-22.5848	-17.3374	161	-20.7666	-16.0798	0.211286	0.0341126	0.589248	29.9224	8.66292
DUSP8	Ciliated	-0.95	-1.70341	-17.3233	190	-1.19042	-16.066	0.249344	0.548209	0.334159	145.457	-8.65922
GREM2	Ciliated	-4.09	-4.82385	-17.3185	22	-3.86746	-16.0615	0.0288714	0.259858	0.382522	50.9887	-8.65795
LRRC8A	Ciliated	-1.56	-5.46141	-17.3142	160	-4.44139	-16.0576	0.209974	0.505769	0.338268	120.707	-8.65683
IDH1	Ciliated	-2.65	-7.51382	-17.3117	234	-6.33283	-16.0554	0.307087	0.568576	0.329475	302.342	-8.65617
CEP97	Ciliated	1.79	-11.3623	-17.3054	335	-9.97943	-16.0495	0.439633	0.166148	0.642372	82.1657	8.65452
SPDEF	Ciliated	-3.14	-2.2925	-17.3035	48	-1.67163	-16.0479	0.0629921	0.32136	0.367272	77.6635	-8.65401
PRDX4	Ciliated	-1.15	-7.35482	-17.3021	424	-6.18304	-16.0469	0.55643	0.753787	0.316633	325.682	-8.65365
ANP32B	Ciliated	-1.26	-8.86668	-17.2939	439	-7.60572	-16.039	0.576115	0.766931	0.316204	347.632	-8.65151
CDKN2A	Ciliated	2.22	-4.82868	-17.2757	227	-3.87196	-16.0211	0.2979	0.0746463	0.613532	93.5003	8.64671
RPL3	Ciliated	-1.15	-4.31287	-17.2751	755	-3.41755	-16.0209	0.990814	0.99408	0.311616	4723.49	-8.64656
WDPCP	Ciliated	2.54	-30.6801	-17.2277	215	-28.4819	-15.9738	0.282152	0.0671215	0.608858	45.3339	8.63409
SERPINB1	Ciliated	1.24	-5.08185	-17.2085	654	-4.09876	-15.955	0.858268	0.647537	0.681566	648.087	8.62904
STT3A	Ciliated	-1.53	-10.2272	-17.2043	206	-8.89965	-15.951	0.270341	0.548209	0.333151	124.669	-8.62791
PTPRK	Ciliated	-1.29	-5.46219	-17.1988	224	-4.44198	-15.9459	0.293963	0.584328	0.331151	153.891	-8.62648
GLTP	Ciliated	-1.43	-9.47781	-17.1681	237	-8.18485	-15.9155	0.311024	0.598876	0.329425	157.944	-8.61839
YWHAB	Ciliated	-0.78	-16.4559	-17.161	624	-14.8749	-15.9087	0.818898	0.915722	0.313339	792.548	-8.61651
RP5.1092A3.4	Ciliated	2.42	-7.52853	-17.1511	175	-6.34726	-15.8992	0.229659	0.043343	0.594101	32.4526	8.61391
TCF7	Ciliated	1.32	-6.6771	-17.1456	488	-5.55188	-15.894	0.64042	0.357179	0.667219	184.052	8.61244
CANX	Ciliated	-0.73	-3.96476	-17.1306	619	-3.11239	-15.8793	0.812336	0.907595	0.312595	715.698	-8.60848
DEGS1	Ciliated	-1.31	-3.31063	-17.1179	334	-2.53938	-15.867	0.43832	0.683556	0.322783	291.154	-8.60513
LRRC75A	Ciliated	-2.07	-4.9877	-17.1174	145	-4.01522	-15.8668	0.190289	0.471957	0.341852	157.608	-8.605
PFN1	Ciliated	-0.83	-5.05801	-17.1115	684	-4.07813	-15.8612	0.897638	0.964884	0.314896	1317.32	-8.60344
MPDZ	Ciliated	2.09	-9.67082	-17.1035	306	-8.36714	-15.8536	0.401575	0.141467	0.634884	68.9706	8.60133
GNG11	Ciliated	-2.36	-5.62267	-17.0909	369	-4.5866	-15.8414	0.484252	0.695495	0.32015	618.124	-8.59802
CWH43	Ciliated	1.44	-3.75914	-17.0895	403	-2.93159	-15.8403	0.528871	0.240895	0.654645	125.325	8.59764
EGLN3	Ciliated	1.52	-5.62418	-17.0758	364	-4.58791	-15.8269	0.47769	0.190127	0.646592	111.575	8.59402
ITPKC	Ciliated	-1.07	-1.52195	-17.0578	330	-1.04559	-15.8092	0.433071	0.691081	0.322604	361.325	-8.58925
SSR4	Ciliated	-0.77	-6.11721	-17.0562	707	-5.03874	-15.8079	0.927822	0.954048	0.310817	1185.45	-8.58882
RPN2	Ciliated	-1.13	-7.62927	-17.0432	471	-6.44089	-15.7952	0.61811	0.784689	0.31592	376.773	-8.58538
WDR31	Ciliated	2.4	-10.8032	-17.0385	188	-9.44581	-15.7909	0.246719	0.0505669	0.598864	32.5293	8.58414
TMEM40	Ciliated	5.89	-19.7381	-17.0175	68	-18.0323	-15.7703	0.0892388	0.0013043	0.543997	9.20651	8.57859
DDOST	Ciliated	-1.26	-6.13158	-17.0162	328	-5.05177	-15.7692	0.430446	0.674626	0.323476	210.918	-8.57823
PAMR1	Ciliated	1.8	-1.11714	-17.0091	141	-0.728816	-15.7625	0.185039	0.0279924	0.579427	21.0602	8.57636
FAM83H.AS1	Ciliated	2.09	-11.8217	-17.0081	242	-10.4193	-15.7618	0.317585	0.0876894	0.616947	50.0442	8.5761
TTC12	Ciliated	2.32	-19.5409	-17.0078	272	-17.8463	-15.7618	0.356955	0.113173	0.626346	65.562	8.576
ITGAL	Ciliated	3.74	-23.2769	-16.9956	102	-21.4269	-15.7499	0.133858	0.00933079	0.562392	13.3183	8.57277
MT1G	Ciliated	-3.33	-2.84168	-16.9763	383	-2.13602	-15.731	0.502625	0.722384	0.319765	8109.12	-8.56765
AHR	Ciliated	-1.14	-3.4726	-16.9725	296	-2.67951	-15.7275	0.388451	0.661282	0.326345	235.61	-8.56666
ACPP	Ciliated	-3.11	-7.49684	-16.954	44	-6.31613	-15.7094	0.0577428	0.30591	0.372195	66.6174	-8.56176
BCL10	Ciliated	-0.96	-1.2909	-16.9321	376	-0.862656	-15.6878	0.493438	0.750075	0.321467	449.584	-8.55594
CACYBP	Ciliated	-0.93	-4.54046	-16.9316	485	-3.61927	-15.6876	0.636483	0.817999	0.317271	468.951	-8.55579
GAPDH	Ciliated	-0.94	-4.25176	-16.923	746	-3.36326	-15.6794	0.979003	0.993278	0.314474	3507.55	-8.55352
CA8	Ciliated	-2.34	-25.9311	-16.9143	56	-23.9776	-15.6709	0.0734908	0.335708	0.365734	54.15	-8.55119
KIAA1841	Ciliated	2.62	-21.3688	-16.9069	240	-19.6	-15.6639	0.314961	0.0861844	0.616972	59.2247	8.54925
MKS1	Ciliated	1.97	-10.1622	-16.906	260	-8.83743	-15.6633	0.341207	0.101936	0.62267	48.6994	8.54898
SURF2	Ciliated	1.54	-17.4721	-16.8969	434	-15.8549	-15.6545	0.569554	0.29076	0.659097	126.823	8.54658
OSER1	Ciliated	-1	-2.9933	-16.8809	432	-2.26497	-15.6389	0.566929	0.785091	0.319589	392.165	-8.54233
ALMS1	Ciliated	1.88	-18.8416	-16.8519	331	-17.1738	-15.6102	0.434383	0.164142	0.639237	81.436	8.5346
ZNF217	Ciliated	-1.01	-2.07591	-16.8412	341	-1.49223	-15.5998	0.447507	0.71205	0.323223	350.886	-8.53176
ITGA6	Ciliated	-0.99	-3.0673	-16.8256	371	-2.32963	-15.5845	0.486877	0.727501	0.322231	341.713	-8.52759
DNAJB1	Ciliated	-1.14	-1.88022	-16.8036	631	-1.33289	-15.5629	0.828084	0.91221	0.313021	1787.6	-8.52175
THSD7A	Ciliated	-2.59	-6.09838	-16.7975	23	-5.02146	-15.5571	0.0301837	0.260159	0.38355	23.736	-8.52011
RP11.499E18.1	Ciliated	3.01	-14.511	-16.7856	155	-13.0022	-15.5455	0.203412	0.0335106	0.585335	28.326	8.51693
SEC61B	Ciliated	-0.66	-3.77388	-16.7707	691	-2.94471	-15.5309	0.906824	0.950135	0.314257	1129.59	-8.51296
HELZ	Ciliated	-1.32	-5.06356	-16.7689	304	-4.08333	-15.5294	0.39895	0.669911	0.326706	230.733	-8.51247
NBEA	Ciliated	3.4	-13.6775	-16.7576	102	-12.1983	-15.5185	0.133858	0.0100331	0.562075	16.9212	8.50947
MT1M	Ciliated	-3.39	-2.7061	-16.7557	207	-2.02091	-15.5169	0.271654	0.50908	0.337657	1093.42	-8.50895
EML4	Ciliated	-1.09	-4.59313	-16.7516	262	-3.66616	-15.5131	0.343832	0.628173	0.32986	175.429	-8.50786
ARHGDIA	Ciliated	-0.93	-4.01779	-16.7443	438	-3.15834	-15.5061	0.574803	0.77867	0.320196	306.426	-8.50591
KIAA1324	Ciliated	-1.7	-6.73727	-16.7307	265	-5.60706	-15.4928	0.347769	0.612321	0.328877	232.716	-8.50227
CRISP3	Ciliated	-3.92	-3.77377	-16.729	104	-2.94471	-15.4915	0.136483	0.392395	0.354884	561.467	-8.50182
TRIP13	Ciliated	2.79	-16.1384	-16.7183	254	-14.565	-15.4811	0.333333	0.0968195	0.620337	73.1909	8.49896
PMEPA1	Ciliated	-1.29	-2.57024	-16.712	197	-1.90502	-15.4751	0.25853	0.555132	0.335563	174.629	-8.49729
APPL1	Ciliated	-1.43	-11.8086	-16.7092	216	-10.4067	-15.4726	0.283465	0.563058	0.33416	139.619	-8.49652
EDNRB	Ciliated	-4.45	-7.24582	-16.6973	16	-6.0818	-15.4611	0.0209974	0.23949	0.389695	52.9919	-8.49335
LRRC61	Ciliated	1.59	-3.72755	-16.6966	302	-2.90323	-15.4607	0.396325	0.142871	0.633434	66.5231	8.49316
COL4A2	Ciliated	-1.59	-2.78628	-16.6836	135	-2.08959	-15.448	0.177165	0.471757	0.344725	108.546	-8.48969
PPP4R3B	Ciliated	1.27	-24.2059	-16.6819	553	-22.3217	-15.4466	0.725722	0.47888	0.671089	248.401	8.48921
HNRNPC	Ciliated	-0.55	-3.77327	-16.6619	729	-2.94434	-15.4269	0.956693	0.974616	0.315042	1408.45	-8.48386
LRIG1	Ciliated	-1.42	-10.7776	-16.6613	217	-9.42277	-15.4267	0.284777	0.553426	0.33535	136.338	-8.48371
DICER1.AS1	Ciliated	2.1	-7.87283	-16.6592	214	-6.66568	-15.4249	0.28084	0.0699308	0.607231	38.7591	8.48315
SLC34A2	Ciliated	-1.56	-4.06863	-16.6545	425	-3.20364	-15.4205	0.557743	0.766128	0.320311	451.045	-8.48189
RP11.626G11.5	Ciliated	3.77	-26.4691	-16.6474	103	-24.4808	-15.4137	0.135171	0.0103341	0.562555	14.0917	8.48
CD276	Ciliated	-1.84	-8.97795	-16.6438	105	-7.70967	-15.4104	0.137795	0.420488	0.351894	68.6618	-8.47902
PPP1CA	Ciliated	-0.94	-9.15161	-16.612	403	-7.87297	-15.3789	0.528871	0.754791	0.322332	273.926	-8.4705
GJA1	Ciliated	-1.94	-6.32126	-16.6105	117	-5.22737	-15.3778	0.153543	0.433531	0.349925	99.6082	-8.47011
COL5A2	Ciliated	2.38	-8.72943	-16.6011	206	-7.47486	-15.3687	0.270341	0.0650145	0.605087	57.9967	8.46757
DCXR	Ciliated	-1.35	-3.41875	-16.5829	304	-2.63298	-15.3509	0.39895	0.647136	0.327335	244.686	-8.4627
TTC39C	Ciliated	1.79	-9.69693	-16.5827	459	-8.39287	-15.3509	0.602362	0.325675	0.662539	189.274	8.46265
THAP9.AS1	Ciliated	-1.34	-5.36087	-16.5773	239	-4.35163	-15.3458	0.313648	0.597171	0.332552	178.489	-8.46118
GALM	Ciliated	1.9	-7.78753	-16.5628	321	-6.58722	-15.3317	0.42126	0.16675	0.638888	94.2102	8.4573
ATP6V1D	Ciliated	1.21	-15.6809	-16.5374	628	-14.1246	-15.3066	0.824147	0.628675	0.674735	380.538	8.45047
PIM2	Ciliated	2.07	-13.9629	-16.5282	223	-12.4746	-15.2977	0.292651	0.0761513	0.609635	43.8379	8.44799
RPS16	Ciliated	-0.8	-2.66033	-16.5142	754	-1.98157	-15.284	0.989501	0.99388	0.315982	4774.21	-8.44424
SMAP2	Ciliated	1.65	-6.37677	-16.5072	430	-5.27569	-15.2773	0.564304	0.286445	0.658297	169.888	8.44235
AUP1	Ciliated	-1.12	-10.8178	-16.4713	254	-9.46002	-15.2417	0.333333	0.606301	0.331965	148.67	-8.43267
LAMC1	Ciliated	-1.24	-6.13615	-16.4628	261	-5.05544	-15.2335	0.34252	0.617939	0.331353	161.141	-8.43039
RRM2B	Ciliated	1.81	-11.7907	-16.45	349	-10.3902	-15.2211	0.458005	0.195947	0.643361	98.3705	8.42695
FUS	Ciliated	-0.59	-3.92411	-16.4428	635	-3.07713	-15.2145	0.833333	0.926257	0.316946	845.378	-8.42501
HBEGF	Ciliated	-1.61	-2.90275	-16.4364	127	-2.18774	-15.2084	0.166667	0.445169	0.349638	129.739	-8.42327
SEPW1	Ciliated	1.01	-7.72338	-16.4329	725	-6.52834	-15.2052	0.951444	0.856828	0.680888	1043.61	8.42233
EEF2	Ciliated	-0.85	-7.8229	-16.432	714	-6.62023	-15.2047	0.937008	0.970101	0.316941	1409.2	-8.4221
SCN1A	Ciliated	5.95	-11.2965	-16.4262	64	-9.91833	-15.1992	0.0839895	0.00100331	0.541508	8.60594	8.42053
TMEM176B	Ciliated	2.09	-2.54046	-16.4258	148	-1.87978	-15.1991	0.194226	0.0294973	0.583029	25.5343	8.42042
MARCKSL1	Ciliated	-1.48	-2.71697	-16.4232	367	-2.03042	-15.197	0.481627	0.701716	0.323947	418.078	-8.41971
RPS7	Ciliated	-0.9	-3.45268	-16.4235	749	-2.66201	-15.197	0.98294	0.992676	0.317027	4857.95	-8.41978
CEP290	Ciliated	1.59	-14.7531	-16.4192	509	-13.2315	-15.1934	0.667979	0.403632	0.666776	248.242	8.41864
COL17A1	Ciliated	2.29	-6.2347	-16.4038	201	-5.147	-15.1783	0.26378	0.0608006	0.602886	58.2536	8.41449
ADIRF	Ciliated	-2.39	-4.56843	-16.3938	169	-3.64443	-15.1686	0.221785	0.492726	0.342377	275.473	-8.41177
SELK	Ciliated	-0.82	-3.67984	-16.3883	587	-2.86034	-15.1634	0.770341	0.893549	0.318199	650.87	-8.41029
PAWR	Ciliated	-0.9	-3.9218	-16.3852	440	-3.07521	-15.1606	0.577428	0.789706	0.32256	375.26	-8.40946
FERMT2	Ciliated	-1.6	-6.74139	-16.3835	121	-5.61042	-15.1592	0.158793	0.43945	0.350876	89.8288	-8.40899
OXTR	Ciliated	3.19	-5.80243	-16.3646	127	-4.75198	-15.1406	0.166667	0.0204675	0.573898	21.7164	8.40388
CHN2	Ciliated	1.93	-10.1209	-16.35	260	-8.79735	-15.1265	0.341207	0.105247	0.620283	68.3503	8.39995
ERICH5	Ciliated	2.02	-6.34399	-16.3498	284	-5.24569	-15.1265	0.372703	0.125414	0.626626	81.4383	8.39989
TCEA3	Ciliated	-3.61	-12.9585	-16.3433	36	-11.5113	-15.1203	0.0472441	0.285342	0.378527	55.994	-8.39814
MED25	Ciliated	1.5	-10.5135	-16.3388	414	-9.17319	-15.1161	0.543307	0.277716	0.654708	126.195	8.39692
RP11.446N19.1	Ciliated	3.05	-19.1374	-16.3362	161	-17.4546	-15.1138	0.211286	0.0371225	0.587535	34.4332	8.39622
HHLA2	Ciliated	5.78	-15.6383	-16.3023	67	-14.088	-15.0802	0.0879265	0.00140464	0.543285	9.63858	8.38704
WDR35	Ciliated	2.16	-13.6057	-16.3008	233	-12.1298	-15.079	0.305774	0.0843784	0.612997	50.5601	8.38663
DUSP6	Ciliated	-1.61	-4.7401	-16.2994	266	-3.795	-15.078	0.349081	0.624059	0.330915	291.906	-8.38626
ARHGAP17	Ciliated	-1.17	-2.195	-16.296	204	-1.59081	-15.0748	0.267717	0.55754	0.337495	155.295	-8.38532
KCNK6	Ciliated	-1.64	-5.11495	-16.2883	190	-4.12935	-15.0674	0.249344	0.547306	0.338206	169.797	-8.38324
ETHE1	Ciliated	-1.67	-8.4349	-16.2579	202	-7.19706	-15.0374	0.265092	0.540885	0.338452	125.825	-8.375
SLC39A14	Ciliated	-2.15	-2.16593	-16.2538	185	-1.56746	-15.0336	0.242782	0.512792	0.341187	342.854	-8.37389
RDH11	Ciliated	-1.39	-12.9845	-16.2489	135	-11.5361	-15.029	0.177165	0.465436	0.347557	91.3048	-8.37258
CXCL3	Ciliated	-2.41	-5.72891	-16.2401	130	-4.68324	-15.0208	0.170604	0.453597	0.348727	341.349	-8.37019
NPM1	Ciliated	-0.94	-4.68193	-16.2403	713	-3.74447	-15.0208	0.935696	0.960369	0.316442	1753.17	-8.37024
RPL6	Ciliated	-0.88	-2.74899	-16.214	749	-2.05791	-14.9951	0.98294	0.979633	0.316282	4017.96	-8.36311
AMD1	Ciliated	-0.95	-4.24201	-16.2135	503	-3.35566	-14.9949	0.660105	0.83947	0.3211	545.326	-8.36297
PIP4K2A	Ciliated	-2.11	-8.32748	-16.2106	87	-7.09695	-14.9922	0.114173	0.379452	0.359958	63.1154	-8.36217
SIPA1L2	Ciliated	-1.95	-8.98404	-16.1799	97	-7.71487	-14.9618	0.127297	0.401525	0.356572	86.8158	-8.35383
ERBB3	Ciliated	-1.39	-7.6136	-16.1719	265	-6.42608	-14.9542	0.347769	0.626568	0.332524	200.712	-8.35167
SLCO4A1	Ciliated	-2.75	-4.54415	-16.1575	29	-3.62248	-14.94	0.0380577	0.26969	0.382861	39.9568	-8.34773
HNRNPA1	Ciliated	-1.16	-4.5612	-16.1234	686	-3.63802	-14.9062	0.900262	0.940805	0.317395	1359.31	-8.33844
SLC1A1	Ciliated	-3.96	-5.0233	-16.1084	59	-4.04784	-14.8915	0.0774278	0.322163	0.371122	148.635	-8.33436
BTF3	Ciliated	-0.84	-4.93199	-16.1061	729	-3.96557	-14.8896	0.956693	0.979031	0.318627	2037.94	-8.33375
RASAL3	Ciliated	4.25	-19.9262	-16.1058	83	-18.2119	-14.8896	0.108924	0.00481589	0.552121	13.687	8.33366
RPS8	Ciliated	-0.79	-3.1181	-16.0965	758	-2.37213	-14.8806	0.994751	0.997692	0.318963	9740.31	-8.33113
ARMCX3	Ciliated	-1.14	-7.65951	-16.0901	280	-6.46969	-14.8745	0.367454	0.638708	0.331698	202.178	-8.32938
GSPT1	Ciliated	-0.72	-3.2571	-16.0696	494	-2.49195	-14.8543	0.648294	0.815892	0.321955	402.771	-8.3238
PTTG1IP	Ciliated	-0.82	-5.64772	-16.0643	538	-4.60861	-14.8493	0.706037	0.86365	0.322019	495.936	-8.32235
ITGA2	Ciliated	-2.06	-3.12636	-16.0486	111	-2.37944	-14.8339	0.145669	0.421792	0.353066	161.622	-8.31807
AC090498.1	Ciliated	-0.8	-5.62898	-16.045	726	-4.5921	-14.8306	0.952756	0.978529	0.318956	2310.19	-8.31708
ANXA3	Ciliated	-1.38	-6.37141	-16.0349	207	-5.27147	-14.8208	0.271654	0.542691	0.339202	150.929	-8.31432
SH3RF3	Ciliated	3.05	-14.6362	-16.0143	117	-13.122	-14.8005	0.153543	0.016655	0.568536	19.6188	8.30868
TTC30A	Ciliated	2.72	-11.8612	-16.012	180	-10.4565	-14.7985	0.23622	0.0500652	0.594237	40.0668	8.30807
RAB2A	Ciliated	-0.8	-4.96341	-16.0025	574	-3.99319	-14.7894	0.753281	0.882914	0.321147	587.203	-8.30548
ZDHHC11	Ciliated	3.3	-11.8796	-15.98	189	-10.4735	-14.7671	0.248031	0.0555834	0.597955	64.2123	8.29932
FAM92A1	Ciliated	1.82	-15.8496	-15.9791	368	-14.2866	-14.7666	0.48294	0.210695	0.644038	105.528	8.29906
RP11.242D8.1	Ciliated	1.52	-5.6171	-15.9788	319	-4.58123	-14.7666	0.418635	0.159627	0.634148	71.4547	8.299
KIAA1551	Ciliated	-1.18	-6.94049	-15.9503	420	-5.79573	-14.7384	0.551181	0.752885	0.324991	382.65	-8.29119
KIF13B	Ciliated	-1.15	-3.30793	-15.9496	346	-2.53712	-14.7379	0.454068	0.697	0.328759	294.096	-8.29099
COL4A1	Ciliated	-1.82	-3.39668	-15.9409	105	-2.61375	-14.7296	0.137795	0.414568	0.355829	93.7789	-8.28862
AC062017.1	Ciliated	2.47	-18.9106	-15.9272	165	-17.2402	-14.7162	0.216535	0.0410354	0.588366	30.2491	8.28486
PDIA5	Ciliated	-2.52	-13.4318	-15.9175	48	-11.9637	-14.707	0.0629921	0.307214	0.375349	43.9934	-8.28219
DENND5A	Ciliated	-1.55	-5.68787	-15.8873	157	-4.64447	-14.6772	0.206037	0.493127	0.346368	105.707	-8.27392
GJB7	Ciliated	2.74	-26.633	-15.8773	147	-24.63	-14.6674	0.192913	0.0307013	0.581502	30.7718	8.27116
ZFP36L2	Ciliated	-0.81	-2.4992	-15.8762	602	-1.84409	-14.6666	0.790026	0.893749	0.320068	895.78	-8.27086
TMEM205	Ciliated	-1.08	-9.49646	-15.873	394	-8.2024	-14.6637	0.51706	0.729507	0.326534	266.088	-8.26998
APH1A	Ciliated	-1.33	-11.9254	-15.8622	238	-10.5168	-14.6533	0.312336	0.580315	0.336836	136.246	-8.26703
BBS4	Ciliated	1.83	-11.4867	-15.8365	310	-10.0982	-14.6279	0.406824	0.154911	0.631939	79.6341	8.25998
KLF10	Ciliated	-0.8	-1.9117	-15.835	421	-1.3585	-14.6267	0.552493	0.770041	0.325241	435.825	-8.25955
C1orf101	Ciliated	3.79	-27.0547	-15.8253	104	-25.0345	-14.6173	0.136483	0.012742	0.562106	21.0231	8.25689
TSPAN6	Ciliated	1.34	-3.1623	-15.7929	495	-2.40943	-14.5852	0.649606	0.355373	0.660901	185.934	8.24797
NLN	Ciliated	-2.06	-10.898	-15.7919	61	-9.53763	-14.5844	0.0800525	0.334604	0.369919	50.593	-8.24769
HN1L	Ciliated	1	-3.3279	-15.7833	629	-2.55456	-14.5761	0.825459	0.596669	0.671576	375.091	8.24533
PPP1R12A	Ciliated	-1.07	-7.60359	-15.7784	304	-6.41664	-14.5716	0.39895	0.65747	0.332132	202.004	-8.24399
RPS13	Ciliated	-0.75	-4.46664	-15.7583	748	-3.55389	-14.5518	0.981627	0.991873	0.320851	4065.14	-8.23845
CLMN	Ciliated	1.35	-6.00789	-15.7527	544	-4.93932	-14.5464	0.713911	0.428815	0.665028	236.623	8.23689
FGFR2	Ciliated	-1.63	-8.90776	-15.7181	165	-7.64373	-14.5122	0.216535	0.49102	0.346385	111.712	-8.22736
CCDC89	Ciliated	4.34	-13.2589	-15.7145	84	-11.7973	-14.5089	0.110236	0.00521722	0.552639	14.3585	8.22637
C9orf72	Ciliated	1.19	-6.72172	-15.6948	548	-5.59276	-14.4894	0.71916	0.470954	0.665681	264.453	8.22092
BCAP29	Ciliated	-1.04	-4.87551	-15.6787	378	-3.91473	-14.4737	0.496063	0.717468	0.328659	279.037	-8.21649
SUN2	Ciliated	-2.19	-9.77861	-15.6618	76	-8.47004	-14.457	0.0997375	0.358483	0.365695	69.0029	-8.2118
KIAA0232	Ciliated	1.35	-13.8741	-15.6276	525	-12.3893	-14.4231	0.688976	0.426507	0.662973	228.493	8.20235
HRAT92	Ciliated	3.59	-20.5552	-15.6126	95	-18.8181	-14.4085	0.124672	0.00923046	0.557845	14.5702	8.19821
LRRC41	Ciliated	-1.29	-4.35651	-15.5961	280	-3.45561	-14.3923	0.367454	0.628976	0.334683	216.474	-8.19364
SFPQ	Ciliated	-0.71	-2.92895	-15.5606	660	-2.20948	-14.357	0.866142	0.936892	0.321654	1015.7	-8.18379
RANBP17	Ciliated	-1.81	-5.37229	-15.5494	113	-4.36154	-14.3461	0.148294	0.411157	0.35869	92.0256	-8.18069
CNDP2	Ciliated	-1.03	-3.093	-15.5415	612	-2.35165	-14.3385	0.80315	0.889836	0.322058	756.203	-8.17849
NSUN7	Ciliated	2.08	-16.7869	-15.5129	261	-15.1965	-14.3103	0.34252	0.110866	0.618289	59.9632	8.17057
SFN	Ciliated	-1.05	-1.27437	-15.5125	311	-0.850094	-14.3101	0.408136	0.694291	0.331933	590.531	-8.17043
PLS3	Ciliated	-1.37	-3.94604	-15.5024	166	-3.09565	-14.3003	0.217848	0.497442	0.346782	126.606	-8.16764
PIM1	Ciliated	-1.25	-1.58248	-15.4972	186	-1.09444	-14.2954	0.244094	0.519815	0.344753	179.939	-8.16619
ZFHX2	Ciliated	2.26	-8.11125	-15.495	170	-6.89381	-14.2935	0.223097	0.0456506	0.589514	27.7499	8.16557
MRPL40	Ciliated	1.14	-14.7037	-15.4901	599	-13.1852	-14.2889	0.786089	0.56366	0.667763	310.543	8.16423
HNRNPD	Ciliated	-0.76	-4.35276	-15.4827	600	-3.45245	-14.2818	0.787402	0.876392	0.321872	583.775	-8.16217
DTX3	Ciliated	1.64	-7.41594	-15.4809	273	-6.23972	-14.2803	0.358268	0.121902	0.621318	56.4461	8.16167
CHCHD6	Ciliated	1.76	-8.38218	-15.4172	314	-7.14881	-14.2169	0.412073	0.161132	0.631973	69.9135	8.14393
TIFA	Ciliated	-1.96	-6.29165	-15.3788	75	-5.20029	-14.1788	0.0984252	0.352965	0.367553	63.9925	-8.13322
HPGD	Ciliated	-4.24	-10.7692	-15.3638	45	-9.4152	-14.164	0.0590551	0.28785	0.381228	130.876	-8.12902
CMTM7	Ciliated	-1.69	-4.71864	-15.3616	134	-3.77625	-14.1622	0.175853	0.456306	0.352366	97.0832	-8.12843
ENO1	Ciliated	-0.82	-3.55399	-15.3377	631	-2.75002	-14.1386	0.828084	0.90619	0.322792	846.577	-8.12174
NME4	Ciliated	-1.68	-4.66082	-15.333	253	-3.7248	-14.1341	0.332021	0.582021	0.338388	218.118	-8.12043
EFCAB7	Ciliated	2.53	-16.2911	-15.2962	218	-14.7129	-14.0977	0.286089	0.0785592	0.606052	51.085	8.11015
SLC3A2	Ciliated	-0.85	-2.15061	-15.2952	450	-1.55515	-14.0969	0.590551	0.813585	0.328972	447.613	-8.10986
LINC00094	Ciliated	2.04	-11.9523	-15.2927	235	-10.5423	-14.0948	0.308399	0.0918029	0.610712	46.5295	8.10918
LDHB	Ciliated	-1.42	-6.56134	-15.2649	624	-5.44405	-14.0672	0.818898	0.877094	0.321516	1084.1	-8.10138
TSC22D1	Ciliated	-0.81	-3.78412	-15.2601	612	-2.9532	-14.0628	0.80315	0.916224	0.325292	859.323	-8.10005
MTUS1	Ciliated	-0.86	-1.81854	-15.2586	349	-1.28317	-14.0615	0.458005	0.702619	0.332373	280.023	-8.09961
PLOD1	Ciliated	-2.04	-5.49117	-15.2537	103	-4.46764	-14.0569	0.135171	0.394502	0.361713	74.1372	-8.09823
SMIM10	Ciliated	2.78	-7.82571	-15.2524	162	-6.62244	-14.056	0.212598	0.0420387	0.5861	28.8765	8.0979
ERRFI1	Ciliated	-0.9	-1.54963	-15.2487	523	-1.06801	-14.0525	0.686352	0.856828	0.32603	908.576	-8.09685
USP12	Ciliated	-1.33	-2.72392	-15.2431	195	-2.03601	-14.0472	0.255906	0.534865	0.345194	149.441	-8.09528
EIF3A	Ciliated	-0.72	-3.33763	-15.2416	658	-2.56303	-14.046	0.863517	0.923447	0.322934	940.692	-8.09485
AKAP13	Ciliated	-0.88	-1.878	-15.2261	559	-1.33139	-14.031	0.733596	0.873482	0.326095	727.573	-8.0905
BCL2	Ciliated	-2.3	-8.80591	-15.2138	50	-7.54799	-14.019	0.0656168	0.308919	0.376897	53.3749	-8.08705
ZSCAN18	Ciliated	1.18	-8.73277	-15.2099	459	-7.47787	-14.0155	0.602362	0.338517	0.654461	146.143	8.08597
MDFIC	Ciliated	2.97	-16.1401	-15.2093	137	-14.5661	-14.0151	0.17979	0.0262867	0.57711	24.8897	8.08578
CIPC	Ciliated	1.42	-14.5587	-15.2019	409	-13.0463	-14.008	0.536745	0.265075	0.647457	121.494	8.08372
GNB5	Ciliated	-1.34	-12.965	-15.186	211	-11.5171	-13.9925	0.276903	0.537072	0.344152	124.59	-8.07927
ENTPD2	Ciliated	2.02	-8.5913	-15.1812	201	-7.3427	-13.9881	0.26378	0.0670212	0.599366	35.8739	8.07791
SVOPL	Ciliated	3.21	-7.39807	-15.1796	112	-6.22352	-13.9869	0.146982	0.0155513	0.565799	16.2657	8.07747
ARHGEF28	Ciliated	1.43	-3.76357	-15.161	331	-2.93552	-13.9686	0.434383	0.17568	0.633127	86.8341	8.07224
YWHAZ	Ciliated	-0.54	-1.7367	-15.1579	702	-1.21681	-13.9657	0.92126	0.965386	0.324171	1341.93	-8.07135
KLF3	Ciliated	-0.77	-1.80233	-15.1528	425	-1.26951	-13.961	0.557743	0.774456	0.329648	385.476	-8.06994
TMEM17	Ciliated	2.69	-10.9229	-15.1501	183	-9.56212	-13.9586	0.240157	0.0554831	0.593136	32.7043	8.06917
RP11.166P13.3	Ciliated	2.19	-9.22521	-15.1456	210	-7.94199	-13.9543	0.275591	0.07274	0.60266	46.864	8.0679
MYOF	Ciliated	-1.13	-3.15988	-15.1388	357	-2.40753	-13.9478	0.468504	0.70011	0.332604	278.799	-8.06599
RALY	Ciliated	-1.05	-8.40659	-15.1105	323	-7.17226	-13.9198	0.423885	0.666901	0.335146	179.38	-8.05803
PTGS2	Ciliated	-2.35	-3.17996	-15.1041	70	-2.42487	-13.9137	0.0918635	0.340423	0.371256	163.856	-8.05622
SRP72	Ciliated	-1.07	-8.57361	-15.0982	325	-7.32699	-13.9081	0.426509	0.663289	0.334683	199.986	-8.05456
ATP1B3	Ciliated	-1.2	-4.78862	-15.0845	418	-3.83775	-13.8947	0.548556	0.757901	0.329532	367.638	-8.05071
ABHD6	Ciliated	2.75	-18.8007	-15.0752	154	-17.1338	-13.8857	0.2021	0.0371225	0.58305	26.3881	8.04809
FAM155A	Ciliated	-3.41	-13.9644	-15.0373	25	-12.4754	-13.8481	0.0328084	0.245811	0.392381	38.983	-8.0374
ZYX	Ciliated	-1.57	-5.27301	-15.0335	163	-4.27278	-13.8446	0.213911	0.490017	0.350094	110.319	-8.03633
CCDC82	Ciliated	1.45	-18.2636	-15.0324	454	-16.6177	-13.8437	0.595801	0.322564	0.652626	149.488	8.036
CD36	Ciliated	-4.02	-7.04769	-15.0302	23	-5.89666	-13.8419	0.0301837	0.23939	0.393617	67.7986	-8.0354
DEGS2	Ciliated	-2.22	-4.84537	-15.0127	85	-3.88747	-13.8246	0.111549	0.364302	0.366851	77.6061	-8.03046
GYLTL1B	Ciliated	-2.72	-10.5524	-14.99	38	-9.21079	-13.8022	0.0498688	0.275409	0.385473	43.2859	-8.02403
EIF4G1	Ciliated	-0.96	-5.66514	-14.9865	377	-4.62501	-13.799	0.494751	0.709943	0.332721	243.114	-8.02305
KIAA1257	Ciliated	2.96	-19.5885	-14.9843	127	-17.8874	-13.797	0.166667	0.0241798	0.571543	24.6491	8.02242
SMIM19	Ciliated	0.97	-6.33779	-14.9822	621	-5.2402	-13.7953	0.814961	0.611518	0.666598	351.137	8.02183
MZF1	Ciliated	1.6	-16.7117	-14.9781	374	-15.1221	-13.7915	0.490814	0.231664	0.642024	115.02	8.02067
RBM24	Ciliated	1.85	-5.55697	-14.9756	298	-4.52751	-13.7892	0.391076	0.145179	0.62712	83.7746	8.01997
ANKRD26	Ciliated	1.51	-9.26694	-14.9504	401	-7.98086	-13.7643	0.526247	0.253336	0.645037	130.608	8.01283
CFDP1	Ciliated	1.06	-10.6001	-14.9414	682	-9.25401	-13.7556	0.895013	0.766329	0.669114	621.507	8.01028
NOLC1	Ciliated	-1.12	-6.01939	-14.9313	297	-4.94995	-13.7458	0.389764	0.634093	0.337741	190.677	-8.00742
KIF2A	Ciliated	1.51	-8.46959	-14.9301	543	-7.2285	-13.7449	0.712598	0.480285	0.662858	310.357	8.00709
CDC16	Ciliated	1.2	-9.79906	-14.9045	510	-8.48935	-13.7196	0.669291	0.41517	0.658879	193.681	7.99984
RPL38	Ciliated	-0.59	-1.84232	-14.8834	752	-1.30247	-13.6988	0.986877	0.989566	0.325629	3827.34	-7.99386
SRGAP3	Ciliated	1.31	-3.65585	-14.8779	598	-2.83952	-13.6935	0.784777	0.524732	0.665082	431.469	7.99227
ISCU	Ciliated	1.09	-6.55997	-14.869	560	-5.4431	-13.6849	0.734908	0.489917	0.662079	234.429	7.98976
TDRD9	Ciliated	3.48	-5.62761	-14.8398	185	-4.59093	-13.656	0.242782	0.0560851	0.596539	97.5582	7.98147
RIOK3	Ciliated	-1.01	-2.35508	-14.8225	496	-1.72456	-13.6389	0.650919	0.822414	0.329131	590.349	-7.97653
PAIP2	Ciliated	1.07	-12.8931	-14.8113	685	-11.4489	-13.6281	0.89895	0.759807	0.670257	649.736	7.97337
NEK6	Ciliated	-2.05	-11.5141	-14.8091	63	-10.1237	-13.6261	0.0826772	0.324671	0.375562	46.6541	-7.97273
PABPC4	Ciliated	-0.92	-9.39539	-14.8058	346	-8.10461	-13.6231	0.454068	0.680546	0.335387	219.038	-7.97179
FGFR1OP	Ciliated	1.8	-11.6665	-14.7998	384	-10.2721	-13.6174	0.503937	0.23929	0.642377	116.698	7.97008
TMEM141	Ciliated	-1.52	-6.884	-14.7961	464	-5.74389	-13.614	0.608924	0.769238	0.329791	432.933	-7.96903
N4BP1	Ciliated	-1.24	-2.41609	-14.78	253	-1.77455	-13.5981	0.332021	0.591452	0.341674	194.935	-7.96444
RPL13A	Ciliated	-1.14	-2.31783	-14.7785	750	-1.69275	-13.597	0.984252	0.99077	0.324822	6709.72	-7.96403
EEF1A1	Ciliated	-0.74	-4.36758	-14.7591	762	-3.46534	-13.5778	1	0.9999	0.327023	9719.31	-7.95849
PDCD6IP	Ciliated	1.07	-19.5453	-14.7478	618	-17.8498	-13.5668	0.811024	0.645631	0.664172	389.298	7.95528
SYNCRIP	Ciliated	-0.65	-4.07546	-14.7229	499	-3.20924	-13.5422	0.654856	0.828634	0.330757	445.487	-7.94817
SMIM8	Ciliated	1.76	-12.0656	-14.7149	335	-10.6538	-13.5345	0.439633	0.189325	0.633317	93.3579	7.9459
PAQR7	Ciliated	1.63	-9.10563	-14.6835	295	-7.82949	-13.5034	0.387139	0.149393	0.625235	72.7726	7.93693
ABHD5	Ciliated	-1.55	-9.09558	-14.6774	170	-7.81979	-13.4975	0.223097	0.486505	0.352614	114.92	-7.93517
XPNPEP3	Ciliated	1.71	-33.9618	-14.6652	361	-31.6061	-13.4856	0.473753	0.222434	0.638403	98.4488	7.93168
AIF1L	Ciliated	-2.91	-5.41326	-14.6516	35	-4.3979	-13.4723	0.0459318	0.266178	0.388099	36.396	-7.92781
MAN2A1	Ciliated	-2.02	-11.0579	-14.6495	86	-9.69329	-13.4705	0.112861	0.365707	0.368474	59.8317	-7.92721
ALDH3B2	Ciliated	-3.9	-7.85601	-14.6408	18	-6.65066	-13.4621	0.023622	0.223638	0.399132	43.0294	-7.92472
C5orf42	Ciliated	1.46	-11.4806	-14.638	401	-10.0925	-13.4596	0.526247	0.258252	0.643651	132.484	7.92392
TPM3	Ciliated	-0.43	-1.02935	-14.6312	678	-0.662223	-13.453	0.889764	0.94542	0.326849	1285.58	-7.92197
SLC4A7	Ciliated	-1.2	-1.9842	-14.6093	241	-1.418	-13.4314	0.316273	0.582322	0.344253	239.628	-7.91569
UBE2I	Ciliated	-0.86	-4.97134	-14.5912	426	-4.00008	-13.4136	0.559055	0.747065	0.333049	277.883	-7.91051
SMIM22	Ciliated	0.88	-5.40616	-14.5897	741	-4.39176	-13.4124	0.972441	0.903381	0.670742	1319.87	7.9101
ANXA8	Ciliated	4.89	-31.6991	-14.5838	71	-29.4705	-13.4067	0.0931759	0.00371225	0.544782	13.1563	7.90838
UGCG	Ciliated	-0.85	-1.40667	-14.5782	481	-0.953837	-13.4014	0.631234	0.803451	0.330879	605.798	-7.90678
NRCAM	Ciliated	-2.12	-3.93656	-14.5714	57	-3.08762	-13.3949	0.0748031	0.310023	0.378769	53.2493	-7.90485
RP1.278O22.1	Ciliated	4.09	-13.8688	-14.5604	84	-12.3845	-13.3842	0.110236	0.00702318	0.551623	14.2421	7.90169
MTPN	Ciliated	-1.14	-6.31496	-14.5599	459	-5.22153	-13.3839	0.602362	0.77887	0.331743	396.663	-7.90153
USP14	Ciliated	-0.88	-4.31485	-14.5466	328	-3.41939	-13.371	0.430446	0.662486	0.338301	209.569	-7.89773
RP11.10H3.1	Ciliated	5.39	-12.2396	-14.5378	61	-10.8171	-13.3624	0.0800525	0.0013043	0.539435	10.8561	7.8952
GLIPR1L2	Ciliated	3.55	-26.3706	-14.5323	91	-24.3964	-13.3572	0.119423	0.00963178	0.554964	14.5333	7.89361
AC002451.3	Ciliated	3.2	-19.3643	-14.5234	107	-17.6779	-13.3485	0.14042	0.0155513	0.562501	16.4023	7.89105
RSL1D1	Ciliated	-0.83	-7.11891	-14.5142	438	-5.96418	-13.3396	0.574803	0.770442	0.333102	326.711	-7.88841
DLGAP1	Ciliated	-2.29	-6.18928	-14.5059	167	-5.10543	-13.3317	0.21916	0.476071	0.353415	128.765	-7.88603
C12orf76	Ciliated	1.39	-12.288	-14.4911	396	-10.865	-13.3171	0.519685	0.262065	0.643051	115.901	7.88178
PIR	Ciliated	1.5	-6.75503	-14.485	425	-5.62281	-13.3113	0.557743	0.299789	0.648257	162.188	7.88002
C1orf186	Ciliated	-0.6	-3.70312	-14.484	707	-2.88115	-13.3105	0.927822	0.965085	0.328956	1478.32	-7.87973
ABCF1	Ciliated	-0.73	-3.33719	-14.4829	397	-2.56274	-13.3097	0.520997	0.73954	0.335205	279.118	-7.87941
OPN3	Ciliated	-1.61	-5.27133	-14.482	139	-4.27148	-13.3091	0.182415	0.435939	0.358953	90.2623	-7.87914
OXCT1	Ciliated	-2.67	-7.17276	-14.4804	43	-6.0135	-13.3077	0.0564304	0.281328	0.385379	47.3606	-7.87868
C11orf49	Ciliated	1.48	-11.6128	-14.4708	421	-10.2193	-13.2985	0.552493	0.286746	0.646224	124.036	7.87593
WDR43	Ciliated	-0.95	-1.81095	-14.4635	278	-1.27686	-13.2914	0.364829	0.615933	0.341474	202.293	-7.87382
GALNT7	Ciliated	-1.04	-4.73309	-14.4457	203	-3.78864	-13.2739	0.266404	0.53928	0.348029	136.015	-7.8687
SMAD9	Ciliated	-1.51	-5.40617	-14.4326	227	-4.39176	-13.2611	0.2979	0.54229	0.346483	181.864	-7.86492
RP11.235G24.1	Ciliated	4.62	-17.6364	-14.4159	71	-16.0122	-13.2446	0.0931759	0.00361192	0.544806	11.3441	7.8601
ODF2	Ciliated	1.5	-13.4551	-14.4034	378	-11.9858	-13.2325	0.496063	0.233671	0.639221	102.153	7.85652
NOV	Ciliated	-2.98	-6.02237	-14.378	84	-4.95272	-13.2076	0.110236	0.350557	0.371528	132.695	-7.84916
CAMK2D	Ciliated	-1.52	-8.06634	-14.3594	136	-6.85073	-13.1893	0.178478	0.439852	0.359286	99.7036	-7.84381
HNRNPU	Ciliated	-0.61	-2.81856	-14.3572	658	-2.11696	-13.1874	0.863517	0.930571	0.328353	962.462	-7.84317
SH3YL1	Ciliated	-1.04	-4.56806	-14.3491	561	-3.64421	-13.1796	0.73622	0.8485	0.330266	524.957	-7.84083
ACSBG1	Ciliated	3.98	-21.6739	-14.3298	77	-19.892	-13.1605	0.10105	0.00561854	0.547752	11.0696	7.83524
PPM1H	Ciliated	-1.61	-7.10222	-14.3284	205	-5.94829	-13.1594	0.269029	0.532557	0.348992	158.3	-7.83484
RP5.1159O4.2	Ciliated	2.17	-11.1773	-14.3274	203	-9.8071	-13.1586	0.266404	0.0721381	0.598574	35.6374	7.83455
NRTN	Ciliated	2.59	-10.6128	-14.3251	193	-9.26594	-13.1566	0.253281	0.0656165	0.595279	40.4467	7.83387
ZNF33B	Ciliated	1.34	-7.23088	-14.3038	391	-6.06784	-13.1356	0.513123	0.259155	0.641859	117.432	7.82771
TJP3	Ciliated	1.47	-11.497	-14.3018	375	-10.1076	-13.1339	0.492126	0.237985	0.638871	100.923	7.82714
SRSF2	Ciliated	-0.73	-5.78491	-14.2981	618	-4.73551	-13.1305	0.811024	0.906291	0.330388	748.481	-7.82607
PFKL	Ciliated	-0.99	-4.66453	-14.2927	347	-3.72832	-13.1253	0.455381	0.677235	0.338481	203.252	-7.82451
SLC36A4	Ciliated	1.95	-8.12588	-14.2862	200	-6.90789	-13.1191	0.262467	0.0697301	0.597461	44.1596	7.82263
FOSL1	Ciliated	-1.42	-1.74766	-14.2831	136	-1.22562	-13.1162	0.178478	0.443162	0.359215	127.859	-7.82171
ELOVL1	Ciliated	-1.35	-8.8176	-14.2722	176	-7.55901	-13.1056	0.230971	0.491723	0.353777	100.558	-7.81856
SH3GLB2	Ciliated	-1.2	-8.06136	-14.2644	236	-6.84666	-13.0981	0.309711	0.575399	0.346242	148.994	-7.81631
RPL27	Ciliated	-0.88	-3.03588	-14.2539	727	-2.30215	-13.0878	0.954068	0.967693	0.328337	2282.6	-7.81324
SLC2A4RG	Ciliated	-1.46	-10.9927	-14.2535	135	-9.6294	-13.0877	0.177165	0.438246	0.359662	85.0292	-7.81312
N4BP2L1	Ciliated	2.23	-9.96533	-14.2331	222	-8.65028	-13.0676	0.291339	0.0876894	0.604269	55.4222	7.8072
MISP	Ciliated	1.84	-6.33446	-14.2213	320	-5.23733	-13.0561	0.419948	0.175379	0.629424	106.894	7.80379
NCL	Ciliated	-0.51	-1.83062	-14.2187	684	-1.29302	-13.0538	0.897638	0.945119	0.328418	1378.58	-7.80304
CREG1	Ciliated	-1.66	-7.68257	-14.2163	242	-6.49131	-13.0516	0.317585	0.561152	0.346631	170.214	-7.80232
TMEM138	Ciliated	1.95	-11.8219	-14.1997	279	-10.4193	-13.0353	0.366142	0.134143	0.61864	61.9262	7.79752
KLF4	Ciliated	-0.82	-1.90958	-14.1655	479	-1.35684	-13.0014	0.628609	0.824822	0.334605	593.656	-7.78757
ZNF106	Ciliated	1.27	-15.2651	-14.1627	541	-13.7272	-12.9989	0.709974	0.456005	0.656598	244.23	7.78676
ZBTB10	Ciliated	-1.07	-3.40228	-14.1583	425	-2.61878	-12.9948	0.557743	0.74536	0.335465	358.958	-7.78548
SMIM5	Ciliated	1.11	-1.46757	-14.1561	462	-1.00215	-12.9928	0.606299	0.324571	0.649556	206.636	7.78484
VMP1	Ciliated	-0.7	-1.69031	-14.1397	665	-1.17973	-12.9767	0.872703	0.950537	0.332051	1411.85	-7.78006
PITPNC1	Ciliated	-2.05	-6.90974	-14.1165	68	-5.76809	-12.9538	0.0892388	0.329287	0.376827	57.651	-7.7733
EIF4E	Ciliated	-0.8	-3.23818	-14.1153	362	-2.47522	-12.9528	0.475066	0.708538	0.338369	266.211	-7.77295
CREB3L2	Ciliated	-1.58	-11.8896	-14.1117	139	-10.4827	-12.9497	0.182415	0.446373	0.359502	89.8642	-7.77188
XXbac.B135H6.15	Ciliated	2.25	-7.27625	-14.1119	160	-6.11023	-12.9497	0.209974	0.0447477	0.583305	32.009	7.77194
POU5F1	Ciliated	-1.38	-3.89249	-14.1047	155	-3.04877	-12.9431	0.203412	0.466941	0.357157	113.151	-7.76986
CDKL2	Ciliated	2.74	-7.16021	-14.1029	147	-6.00309	-12.9415	0.192913	0.0362195	0.578841	27.657	7.76932
IGSF8	Ciliated	-1.71	-10.3341	-14.1017	99	-9.00058	-12.9406	0.129921	0.382863	0.368115	61.3488	-7.76898
KHDRBS3	Ciliated	-2.37	-7.57442	-14.0971	104	-6.38947	-12.9363	0.136483	0.38176	0.367495	89.3958	-7.76764
NFIX	Ciliated	2.08	-7.9815	-14.0967	185	-6.77076	-12.9361	0.242782	0.059095	0.592205	41.1194	7.76752
SOCS3	Ciliated	-0.91	-2.68402	-14.0894	360	-2.00224	-12.9291	0.472441	0.706833	0.338393	368.634	-7.76539
LINC00152	Ciliated	-1.21	-1.39422	-14.0397	224	-0.943895	-12.8799	0.293963	0.550115	0.348631	261.807	-7.75086
CKMT2	Ciliated	-3.3	-6.4654	-14.0326	24	-5.35577	-12.873	0.0314961	0.231965	0.398465	46.4112	-7.74878
USP51	Ciliated	2.26	-6.09041	-14.018	161	-5.01381	-12.8587	0.211286	0.0438447	0.584164	29.3096	7.74452
CRK	Ciliated	-0.87	-4.13299	-14.0139	337	-3.25933	-12.8549	0.442257	0.677837	0.340625	238.548	-7.74331
C2CD4B	Ciliated	-2.46	-3.7587	-14.0111	173	-2.93139	-12.8524	0.227034	0.474265	0.356275	255.773	-7.74252
CHD2	Ciliated	-0.72	-1.60212	-14.0087	449	-1.10994	-12.8503	0.589239	0.788	0.335743	420.668	-7.74181
PPARG	Ciliated	-2.77	-5.42158	-14.007	32	-4.40545	-12.8488	0.0419948	0.25153	0.393695	41.5401	-7.74131
NENF	Ciliated	-1.31	-5.26003	-14.0022	290	-4.26148	-12.8444	0.380577	0.621451	0.343374	188.552	-7.73989
AZIN1.AS1	Ciliated	1.84	-12.8565	-14.002	236	-11.4143	-12.8444	0.309711	0.0991271	0.607256	49.5113	7.73985
BARX2	Ciliated	2.03	-5.22016	-14.001	176	-4.22493	-12.8436	0.230971	0.0528745	0.588922	35.496	7.73954
ARHGAP35	Ciliated	-1.81	-10.365	-13.9912	103	-9.02949	-12.834	0.135171	0.387479	0.36781	71.0982	-7.73667
SREBF2	Ciliated	-1.38	-5.47261	-13.9887	186	-4.4518	-12.8319	0.244094	0.501154	0.354159	118.558	-7.73595
C20orf195	Ciliated	3.4	-14.9363	-13.9851	92	-13.4067	-12.8286	0.120735	0.0110364	0.554945	13.6556	7.73491
GALC	Ciliated	1.63	-11.2803	-13.9785	266	-9.90342	-12.8221	0.349081	0.12431	0.614592	53.1216	7.73295
ANXA13	Ciliated	4.59	-13.1511	-13.9388	70	-11.6953	-12.7827	0.0918635	0.00411357	0.543913	11.753	7.72132
NDUFB11	Ciliated	-0.59	-5.44437	-13.9362	637	-4.42514	-12.7804	0.835958	0.913214	0.332176	759.208	-7.72057
EIF4A1	Ciliated	-0.76	-4.75109	-13.9222	559	-3.80419	-12.7667	0.733596	0.860038	0.333509	524.648	-7.71645
COL1A2	Ciliated	-2.62	-6.22669	-13.9193	364	-5.13989	-12.764	0.47769	0.657369	0.339021	879.817	-7.71559
CDK20	Ciliated	2	-13.6208	-13.896	226	-12.1433	-12.741	0.296588	0.0926056	0.604539	53.0376	7.70874
GCNT3	Ciliated	-1.7	-2.25385	-13.8808	125	-1.63915	-12.7261	0.164042	0.411959	0.364529	115.574	-7.70429
SLC22A23	Ciliated	2.31	-9.06719	-13.8688	178	-7.79351	-12.7144	0.233596	0.0559847	0.589252	32.958	7.70076
HSPA1A	Ciliated	-1.52	-1.94052	-13.8575	566	-1.38272	-12.7033	0.742782	0.861041	0.330963	3045.03	-7.69742
CTH	Ciliated	1.32	-4.64325	-13.8561	329	-3.70947	-12.7022	0.431759	0.188422	0.628728	103.493	7.69702
ARHGEF12	Ciliated	-1.05	-5.49006	-13.8521	379	-4.46678	-12.6984	0.497375	0.717568	0.339776	271.493	-7.69583
EPHA2	Ciliated	-0.79	-1.08468	-13.8486	374	-0.704197	-12.6952	0.490814	0.741547	0.339892	380.098	-7.69481
HSPD1	Ciliated	-0.79	-2.2369	-13.8459	659	-1.62487	-12.6927	0.864829	0.92425	0.330864	1393.58	-7.694
CYR61	Ciliated	-0.71	-1.11232	-13.8279	602	-0.72504	-12.6751	0.790026	0.925655	0.335436	2087.18	-7.68872
ZFHX3	Ciliated	-0.6	-2.32322	-13.8147	477	-1.69673	-12.6621	0.625984	0.806261	0.336779	427.803	-7.68481
MRPL3	Ciliated	-1.47	-5.67832	-13.793	279	-4.63615	-12.6406	0.366142	0.589546	0.345903	196.702	-7.6784
DOCK5	Ciliated	-1.51	-6.28629	-13.7805	168	-5.19539	-12.6285	0.220472	0.474165	0.357387	109.677	-7.67474
MALT1	Ciliated	-1.95	-6.68806	-13.7719	66	-5.5616	-12.6201	0.0866142	0.32116	0.379611	53.1439	-7.67219
RPS3A	Ciliated	-0.97	-3.80427	-13.765	755	-2.97068	-12.6135	0.990814	0.993278	0.333019	5985.2	-7.67017
LGALSL	Ciliated	-1.97	-7.08463	-13.761	60	-5.93176	-12.6097	0.0787402	0.310625	0.382214	54.2473	-7.66897
LSM7	Ciliated	-0.66	-3.09162	-13.7524	628	-2.35048	-12.6014	0.824147	0.891943	0.331691	711.205	-7.66643
COLCA2	Ciliated	2.92	-10.8897	-13.7463	127	-9.53016	-12.5956	0.166667	0.0270894	0.570144	21.3774	7.66464
ECHS1	Ciliated	-1.06	-5.26541	-13.7429	565	-4.26612	-12.5924	0.74147	0.835156	0.332927	592.742	-7.66364
ARL6IP1	Ciliated	-1.02	-7.29122	-13.7344	491	-6.12465	-12.5842	0.644357	0.816695	0.336722	440.214	-7.66112
PNPLA8	Ciliated	-0.8	-1.36575	-13.7258	472	-0.920928	-12.5758	0.619423	0.80917	0.337729	534.693	-7.65856
EEF1D	Ciliated	-0.91	-3.49174	-13.7252	646	-2.69575	-12.5755	0.847769	0.919133	0.333014	809.414	-7.6584
SNRPB	Ciliated	-0.72	-3.07697	-13.7188	505	-2.33787	-12.5693	0.66273	0.822815	0.336458	444.849	-7.65649
TUB	Ciliated	3.59	-15.005	-13.6961	87	-13.474	-12.5469	0.114173	0.00933079	0.552541	12.3401	7.64977
RUSC1	Ciliated	-1.8	-12.173	-13.6777	69	-10.7543	-12.5288	0.0905512	0.326377	0.379417	48.4283	-7.64434
FUCA1	Ciliated	1.39	-5.67892	-13.6741	386	-4.63634	-12.5255	0.506562	0.25745	0.638133	104.301	7.64327
SERINC1	Ciliated	-1.03	-4.9901	-13.6693	362	-4.01726	-12.5209	0.475066	0.70001	0.34193	247.546	-7.64185
MOAP1	Ciliated	-1.21	-6.5189	-13.6689	217	-5.40445	-12.5208	0.284777	0.540183	0.352005	124.716	-7.64172
IQGAP1	Ciliated	-0.68	-2.4405	-13.6635	582	-1.79529	-12.5156	0.76378	0.874084	0.334716	568.692	-7.64011
H2AFJ	Ciliated	0.91	-5.29786	-13.662	661	-4.2954	-12.5144	0.867454	0.749774	0.660697	626.043	7.63968
GAA	Ciliated	-1.67	-13.938	-13.6497	104	-12.4509	-12.5023	0.136483	0.382462	0.370076	57.1716	-7.63602
SSUH2	Ciliated	4.07	-7.61789	-13.6494	71	-6.43008	-12.5023	0.0931759	0.0045149	0.544423	8.00363	7.63594
KRT19	Ciliated	-0.64	-2.13052	-13.649	704	-1.53842	-12.5021	0.923885	0.97582	0.334998	2835.54	-7.63581
TXN	Ciliated	1.16	-8.14417	-13.6342	760	-6.92473	-12.4877	0.997375	0.985552	0.666065	4674.51	7.63144
SYTL3	Ciliated	1.29	-2.91818	-13.6221	445	-2.20065	-12.4758	0.58399	0.303401	0.643721	161.771	7.62783
PCYOX1	Ciliated	-1.73	-12.4465	-13.621	127	-11.0215	-12.4749	0.166667	0.41206	0.365774	75.87	-7.6275
SLC39A7	Ciliated	-1.17	-6.41895	-13.5772	290	-5.31313	-12.4314	0.380577	0.602187	0.346643	155.003	-7.61451
MED13L	Ciliated	-1.04	-5.77073	-13.5544	325	-4.72195	-12.4089	0.426509	0.647738	0.344566	190.31	-7.60772
UPP1	Ciliated	-1.92	-3.45732	-13.554	123	-2.66602	-12.4088	0.161417	0.412862	0.366837	133.927	-7.6076
MPPED2	Ciliated	1.5	-4.24611	-13.5408	353	-3.35876	-12.3958	0.463255	0.212602	0.631288	104.136	7.60366
GLA	Ciliated	-1.73	-5.02717	-13.5266	255	-4.05118	-12.3818	0.334646	0.56667	0.349024	268.488	-7.59943
SMPD1	Ciliated	-2.41	-8.4429	-13.5213	39	-7.20343	-12.3768	0.0511811	0.26357	0.392141	36.0334	-7.59785
PTPN20	Ciliated	4.29	-8.17008	-13.4964	77	-6.94987	-12.3522	0.10105	0.00571887	0.547802	11.952	7.59043
PABPC1	Ciliated	-0.83	-4.38189	-13.4905	687	-3.47802	-12.3465	0.901575	0.952042	0.335235	1400.81	-7.58866
RHEB	Ciliated	-0.9	-3.46494	-13.4769	499	-2.67277	-12.3332	0.654856	0.814387	0.337692	407.681	-7.5846
GLT8D1	Ciliated	1.28	-5.19935	-13.4712	431	-4.20578	-12.3277	0.565617	0.30611	0.64237	122.524	7.5829
RPL4	Ciliated	-1.01	-3.08189	-13.4652	713	-2.34198	-12.322	0.935696	0.949032	0.332586	1462.35	-7.58112
FOCAD	Ciliated	2.08	-23.0333	-13.4633	253	-21.1911	-12.3203	0.332021	0.117688	0.61054	61.0326	7.58053
ARPC5	Ciliated	-0.77	-6.25066	-13.4547	443	-5.16159	-12.312	0.581365	0.766329	0.339813	318.161	-7.57797
AK1	Ciliated	1.23	-4.93907	-13.4538	456	-3.97162	-12.3114	0.598425	0.342631	0.645814	190.626	7.57771
HOTAIRM1	Ciliated	2.42	-3.5272	-13.4493	148	-2.72595	-12.3071	0.194226	0.0383265	0.577936	59.4333	7.57635
FAM133B	Ciliated	-0.63	-1.74549	-13.4277	548	-1.22387	-12.2858	0.71916	0.839169	0.336028	558.538	-7.56991
PNMA1	Ciliated	1.71	-11.3529	-13.4105	322	-9.97201	-12.2689	0.422572	0.18792	0.626094	90.5895	7.56476
TP53	Ciliated	-1.94	-9.03225	-13.4016	83	-7.76065	-12.2602	0.108924	0.346644	0.376648	53.8838	-7.56208
RASSF3	Ciliated	-1.71	-4.29336	-13.3858	87	-3.39965	-12.2447	0.114173	0.356878	0.375806	61.738	-7.55737
LGALS3BP	Ciliated	-0.93	-4.57529	-13.385	459	-3.6502	-12.2441	0.602362	0.77576	0.339391	347.035	-7.55712
PTPRG	Ciliated	-1.64	-8.22302	-13.3832	108	-6.9997	-12.2426	0.141732	0.386676	0.37041	72.4957	-7.55658
MPHOSPH9	Ciliated	1.66	-8.21916	-13.3284	279	-6.99615	-12.188	0.366142	0.138357	0.615922	62.2153	7.54014
AC025171.1	Ciliated	3.6	-14.7846	-13.3087	87	-13.26	-12.1686	0.114173	0.00943112	0.552469	15.836	7.53422
NUDT14	Ciliated	1.1	-5.54172	-13.2887	506	-4.51405	-12.1489	0.664042	0.416675	0.64937	183.159	7.52822
C5orf45	Ciliated	1.15	-5.3451	-13.2822	421	-4.33831	-12.1426	0.552493	0.304806	0.640808	151.333	7.52625
ARMCX6	Ciliated	-1.79	-8.62933	-13.2808	113	-7.37974	-12.1415	0.148294	0.39099	0.370132	79.4503	-7.52584
RPS20	Ciliated	-1.02	-1.78633	-13.2716	694	-1.25717	-12.1325	0.910761	0.954249	0.335585	3233.99	-7.52306
MIPEP	Ciliated	1.94	-16.6174	-13.2667	274	-15.0292	-12.1279	0.35958	0.138658	0.615066	66.2496	7.52161
LINC00202.1	Ciliated	3.45	-13.091	-13.2502	84	-11.6395	-12.1116	0.110236	0.00842781	0.550907	14.3482	7.51663
TNKS1BP1	Ciliated	-1.4	-5.51561	-13.2434	143	-4.49011	-12.1051	0.187664	0.439049	0.365346	91.6417	-7.51457
PRPF38B	Ciliated	-0.82	-6.08875	-13.2327	392	-5.01265	-12.0946	0.514436	0.719876	0.343023	267.775	-7.51135
SLC16A12	Ciliated	2.44	-4.81236	-13.229	169	-3.85866	-12.0912	0.221785	0.0535768	0.584212	34.0209	7.51024
SMAD3	Ciliated	-1.49	-2.37214	-13.2269	162	-1.73811	-12.0893	0.212598	0.462025	0.361958	119.404	-7.50959
EPB41L2	Ciliated	-1.2	-1.78494	-13.2165	295	-1.25603	-12.0792	0.387139	0.610916	0.347462	290.654	-7.50646
PTPN12	Ciliated	-1	-5.47977	-13.214	312	-4.45781	-12.0769	0.409449	0.651951	0.346986	211.347	-7.5057
CLK1	Ciliated	-0.78	-2.00095	-13.2029	476	-1.43185	-12.0661	0.624672	0.796328	0.339629	430.405	-7.50235
CCDC148	Ciliated	2.23	-6.42953	-13.1995	223	-5.323	-12.063	0.292651	0.0927059	0.602078	48.747	7.50135
NUCB1	Ciliated	-1.25	-9.89242	-13.1933	254	-8.57929	-12.0571	0.333333	0.573693	0.351484	135.033	-7.49948
RP4.594I10.3	Ciliated	2.08	-10.1102	-13.1894	205	-8.78778	-12.0534	0.269029	0.0792616	0.596841	47.482	7.49829
PISD	Ciliated	-0.93	-1.90894	-13.1822	232	-1.35627	-12.0465	0.304462	0.558242	0.353447	156.499	-7.49613
KYNU	Ciliated	-3.53	-6.33379	-13.1673	16	-5.23697	-12.0318	0.0209974	0.200963	0.409292	31.7039	-7.49162
PHB	Ciliated	-1.08	-6.20084	-13.1552	460	-5.11586	-12.0199	0.603675	0.757299	0.340563	336.118	-7.48796
SLC15A2	Ciliated	-2.54	-4.36029	-13.1134	34	-3.4589	-11.9784	0.0446194	0.246313	0.397476	53.5462	-7.47532
HNRNPM	Ciliated	-0.64	-2.54845	-13.1093	574	-1.8864	-11.9746	0.753281	0.861242	0.337987	586.765	-7.47409
CPM	Ciliated	-1.66	-3.19357	-13.0976	436	-2.437	-11.9631	0.572178	0.738036	0.340997	789.459	-7.47054
PPFIBP1	Ciliated	-1.13	-4.49786	-13.0955	258	-3.58098	-11.9612	0.338583	0.580616	0.351791	180.205	-7.46988
ARHGAP26	Ciliated	-1.6	-4.32578	-13.0915	152	-3.42886	-11.9575	0.199475	0.447677	0.363766	114.845	-7.46867
MIF	Ciliated	-0.57	-1.54818	-13.0821	715	-1.06673	-11.9483	0.93832	0.976222	0.337346	2240.11	-7.46582
MMP7	Ciliated	-2.17	-1.57039	-13.0686	127	-1.08457	-11.9351	0.166667	0.402227	0.368903	512.557	-7.46173
TMOD1	Ciliated	-2.59	-6.61155	-13.0648	48	-5.4915	-11.9316	0.0629921	0.275911	0.39099	49.2451	-7.46059
ASAH1	Ciliated	-0.81	-4.2442	-13.048	472	-3.35739	-11.915	0.619423	0.764523	0.3407	306.153	-7.45547
STX18	Ciliated	-0.91	-4.97499	-13.0376	623	-4.00355	-11.9049	0.817585	0.872078	0.336033	781.734	-7.45234
TNFAIP8L3	Ciliated	4.83	-21.7211	-13.0367	62	-19.938	-11.9042	0.0813648	0.00270894	0.539356	8.26067	7.45206
RCN1	Ciliated	-1.46	-5.7141	-13.0336	467	-4.66905	-11.9013	0.612861	0.749975	0.340408	485.453	-7.4511
HEXIM1	Ciliated	-0.85	-2.88926	-13.0037	399	-2.17647	-11.8718	0.523622	0.748671	0.344483	347.78	-7.44204
PNP	Ciliated	-1.17	-4.50986	-13.0022	232	-3.59191	-11.8704	0.304462	0.550717	0.354335	153.683	-7.44156
ST14	Ciliated	-0.88	-2.00238	-12.997	286	-1.43272	-11.8655	0.375328	0.622956	0.349564	197.37	-7.43998
ANO10	Ciliated	-1.92	-6.40941	-12.995	94	-5.30477	-11.8637	0.12336	0.356777	0.377242	64.9693	-7.43937
GJB1	Ciliated	-2.21	-6.95699	-12.9908	62	-5.81172	-11.8598	0.0813648	0.305007	0.385517	56.3849	-7.43809
NUDT7	Ciliated	1.76	-9.88764	-12.9897	251	-8.57489	-11.8589	0.329396	0.119294	0.60864	55.4084	7.43776
SNHG12	Ciliated	-1.26	-3.88355	-12.9877	218	-3.04125	-11.8573	0.286089	0.546102	0.355703	165.736	-7.43717
RP13.131K19.7	Ciliated	3.32	-9.28096	-12.9828	95	-7.99415	-11.8525	0.124672	0.012742	0.556197	13.4854	7.43565
LIMA1	Ciliated	-0.85	-2.9752	-12.9822	371	-2.24936	-11.8522	0.486877	0.713956	0.345508	313.82	-7.43548
RPL41	Ciliated	-0.7	-3.31323	-12.9774	753	-2.54164	-11.8477	0.988189	0.995987	0.338458	5190.59	-7.43404
SPPL2A	Ciliated	1.26	-11.2949	-12.9765	573	-9.91716	-11.847	0.751969	0.557339	0.652734	309.712	7.43374
NT5DC2	Ciliated	-2.25	-4.6645	-12.9744	40	-3.72832	-11.8452	0.0524934	0.260359	0.394612	33.6534	-7.43313
CEP70	Ciliated	1.24	-6.19228	-12.9451	548	-5.10752	-11.8162	0.71916	0.509983	0.651923	337.555	7.4242
GNAI3	Ciliated	-0.83	-4.23537	-12.9413	392	-3.34988	-11.8126	0.514436	0.730109	0.344843	277.958	-7.42304
DHCR24	Ciliated	-1.82	-8.2706	-12.9115	109	-7.04385	-11.783	0.143045	0.379553	0.373482	71.7974	-7.41394
LTBR	Ciliated	-1.23	-7.85526	-12.911	212	-6.65021	-11.7828	0.278215	0.525936	0.357554	117.865	-7.41378
C11orf65	Ciliated	2.75	-28.2486	-12.9082	134	-26.179	-11.7802	0.175853	0.0323066	0.572049	24.0271	7.41293
SPTLC3	Ciliated	-1.43	-5.98549	-12.9062	121	-4.91895	-11.7785	0.158793	0.401826	0.370511	76.9095	-7.41232
HAGH	Ciliated	1.28	-7.74263	-12.9007	498	-6.54614	-11.7733	0.653543	0.427912	0.647694	201.765	7.41065
HOOK1	Ciliated	-1.09	-5.99481	-12.8963	338	-4.92777	-11.7691	0.44357	0.656868	0.347791	225.12	-7.4093
RP11.46H11.3	Ciliated	3.64	-17.7587	-12.8933	82	-16.1314	-11.7663	0.107612	0.0090298	0.549346	12.7529	7.40837
UMODL1	Ciliated	2.84	-4.40468	-12.8908	78	-3.49782	-11.7641	0.102362	0.00662185	0.547922	9.28877	7.40763
RHOC	Ciliated	-0.92	-3.15433	-12.8874	391	-2.40303	-11.7609	0.513123	0.725193	0.345132	284.765	-7.40657
TMA7	Ciliated	-0.5	-3.61499	-12.8835	739	-2.80407	-11.7574	0.969816	0.981439	0.338624	1850.04	-7.40539
TRPM6	Ciliated	-2.86	-4.00311	-12.8834	23	-3.14568	-11.7574	0.0301837	0.216815	0.405605	43.557	-7.40536
UBE2D3	Ciliated	-0.57	-3.32482	-12.8783	693	-2.55192	-11.7526	0.909449	0.942811	0.337553	985.796	-7.4038
RP11.144A16.8	Ciliated	4.65	-18.1086	-12.8766	64	-16.4692	-11.7511	0.0839895	0.00341126	0.540321	11.8613	7.40328
B4GALT4	Ciliated	-1.34	-4.63232	-12.8657	249	-3.70073	-11.7404	0.326772	0.562958	0.354071	176.726	-7.39994
NACC2	Ciliated	1.96	-10.4383	-12.8586	237	-9.09997	-11.7337	0.311024	0.107455	0.605181	52.5534	7.39779
ZC3H6	Ciliated	1.52	-8.82546	-12.8315	372	-7.56653	-11.7068	0.488189	0.241497	0.631398	118.167	7.38948
ZDHHC11B	Ciliated	2.42	-8.25991	-12.8301	140	-7.0341	-11.7056	0.183727	0.0358182	0.574155	27.5902	7.38906
MORC4	Ciliated	-2.73	-11.2102	-12.8261	31	-9.83772	-11.7019	0.0406824	0.238587	0.400052	36.6075	-7.38784
ATP2C1	Ciliated	-1.13	-10.7768	-12.8178	239	-9.42238	-11.6938	0.313648	0.555333	0.355339	131.836	-7.38527
SMOC1	Ciliated	2.55	-1.78238	-12.8119	120	-1.25394	-11.6882	0.15748	0.0260861	0.566317	29.3027	7.38348
SMNDC1	Ciliated	-0.91	-2.76407	-12.8042	231	-2.07079	-11.6807	0.30315	0.556938	0.355925	149.671	-7.38113
HNRNPH1	Ciliated	-0.63	-1.6081	-12.8009	576	-1.11448	-11.6777	0.755906	0.894452	0.340899	701.335	-7.38011
RDH10	Ciliated	-1.13	-4.04888	-12.7984	255	-3.18682	-11.6754	0.334646	0.576302	0.353903	186.646	-7.37935
HP1BP3	Ciliated	-0.75	-7.54893	-12.7917	470	-6.3671	-11.6689	0.616798	0.784288	0.343377	338.641	-7.37728
FOXO1	Ciliated	-1.19	-3.06502	-12.7911	295	-2.32755	-11.6686	0.387139	0.613224	0.350912	216.736	-7.37711
SMIM14	Ciliated	0.92	-13.3536	-12.7899	644	-11.8893	-11.6676	0.845144	0.639611	0.654731	391.589	7.37673
EIF4E2	Ciliated	-0.79	-8.00732	-12.7874	343	-6.79536	-11.6654	0.450131	0.663791	0.348304	198.262	-7.37596
CFAP99.1	Ciliated	5.55	-9.08841	-12.7857	52	-7.81367	-11.6639	0.0682415	0.00100331	0.533616	6.00763	7.37545
TLN1	Ciliated	-1.04	-10.1578	-12.7599	292	-8.83349	-11.6386	0.383202	0.602388	0.351785	162.059	-7.36753
FURIN	Ciliated	-1.64	-9.23074	-12.7542	118	-7.94716	-11.6331	0.154856	0.395104	0.372136	68.6802	-7.36576
PMM2	Ciliated	-1.27	-3.84639	-12.7534	129	-3.00821	-11.6326	0.169291	0.411859	0.370386	79.5758	-7.36553
DHX57	Ciliated	1.77	-8.56645	-12.7454	254	-7.32049	-11.6248	0.333333	0.122805	0.607968	58.4717	7.36306
KATNB1	Ciliated	1.97	-16.8751	-12.7421	242	-15.2819	-11.6219	0.317585	0.111267	0.605325	52.0263	7.36207
MPHOSPH10	Ciliated	-1.05	-2.97729	-12.7415	270	-2.25124	-11.6214	0.354331	0.587338	0.352772	198.873	-7.36186
ZFP36L1	Ciliated	-0.7	-3.07942	-12.7155	690	-2.33991	-11.5959	0.905512	0.959065	0.340276	1567.13	-7.35387
CYB5R1	Ciliated	1	-3.82053	-12.7145	491	-2.98477	-11.5953	0.644357	0.40313	0.645241	196.404	7.35358
IPO7	Ciliated	-0.79	-6.02553	-12.7144	383	-4.95522	-11.5953	0.502625	0.703622	0.346764	240.947	-7.35354
RPS4X	Ciliated	-0.88	-3.16623	-12.7105	759	-2.4123	-11.5917	0.996063	0.997492	0.339898	7182.97	-7.35236
TMEM92	Ciliated	-3.5	-5.62594	-12.7067	22	-4.58947	-11.5882	0.0288714	0.214307	0.406362	32.4914	-7.35119
RNF32	Ciliated	2.51	-17.5773	-12.6935	159	-15.9562	-11.5752	0.208661	0.0496639	0.580579	32.6381	7.34711
IFT52	Ciliated	1.65	-8.93891	-12.6884	341	-7.67317	-11.5703	0.447507	0.215712	0.626856	89.5004	7.34553
NXNL2	Ciliated	1.4	-4.05436	-12.6773	369	-3.19141	-11.5594	0.484252	0.247617	0.631579	120.316	7.34212
HACD1	Ciliated	-2.66	-4.03468	-12.674	29	-3.17389	-11.5564	0.0380577	0.231865	0.402094	37.8938	-7.34111
TAP2	Ciliated	-2.17	-6.04954	-12.6699	117	-4.97805	-11.5526	0.153543	0.383064	0.374063	95.4689	-7.33985
CREBRF	Ciliated	-0.73	-1.3277	-12.6631	355	-0.891662	-11.546	0.465879	0.690479	0.34828	317.713	-7.33775
SNHG19	Ciliated	-1.83	-3.24285	-12.6559	157	-2.47943	-11.5391	0.206037	0.447176	0.365778	124.323	-7.33554
ZNF609	Ciliated	1.72	-20.6793	-12.6454	377	-18.9382	-11.5288	0.494751	0.258553	0.632357	128.77	7.33228
MARC1	Ciliated	-3.56	-6.13861	-12.641	22	-5.057	-11.5246	0.0288714	0.210996	0.407729	41.3968	-7.33094
SMAP1	Ciliated	-1.17	-8.89511	-12.6354	194	-7.63246	-11.5193	0.254593	0.512893	0.360018	120.487	-7.3292
FSTL1	Ciliated	1.07	-3.31737	-12.6173	403	-2.54512	-11.5014	0.528871	0.273101	0.634438	125.329	7.32363
MED31	Ciliated	1.14	-13.1531	-12.6155	512	-11.6968	-11.4999	0.671916	0.44537	0.646468	215.879	7.32307
RP11.404P21.3	Ciliated	4.99	-15.6104	-12.6069	59	-14.0614	-11.4915	0.0774278	0.00280927	0.537317	9.11454	7.32042
RHOXF1.AS1	Ciliated	3.44	-13.2869	-12.6009	87	-11.8247	-11.4857	0.114173	0.0113374	0.551511	16.2849	7.31854
EBP	Ciliated	-1.11	-5.61363	-12.5845	233	-4.57817	-11.4696	0.305774	0.542089	0.35733	138.608	-7.31348
CD9	Ciliated	-0.8	-3.10492	-12.5704	717	-2.36203	-11.4557	0.940945	0.96659	0.339904	1762.59	-7.3091
MIR4435.2HG	Ciliated	-1.18	-1.6002	-12.5677	340	-1.10819	-11.4533	0.446194	0.658373	0.349048	440.307	-7.30829
DLG5	Ciliated	-1.32	-4.10905	-12.5657	320	-3.2393	-11.4515	0.419948	0.632889	0.350863	247.307	-7.30766
MAGOHB	Ciliated	-1.23	-10.4355	-12.5567	156	-9.09759	-11.4427	0.204724	0.448279	0.366628	84.1606	-7.30486
PCYT2	Ciliated	1.23	-6.1887	-12.5112	373	-5.10531	-11.3974	0.489501	0.246213	0.629828	92.7344	7.29076
IFT20	Ciliated	1.12	-15.6477	-12.5082	549	-14.0959	-11.3947	0.720472	0.5151	0.648381	245.536	7.28984
CCDC47	Ciliated	-0.7	-2.96773	-12.4885	457	-2.24296	-11.3755	0.599738	0.768235	0.345451	342.571	-7.28372
NCKAP1	Ciliated	-0.9	-6.08678	-12.4505	398	-5.01119	-11.3378	0.52231	0.722384	0.34818	251.841	-7.27193
TDRP	Ciliated	1.67	-7.34806	-12.4443	213	-6.17655	-11.3318	0.279528	0.08789	0.596311	48.2751	7.27001
USP38	Ciliated	-1.39	-4.83876	-12.438	152	-3.88153	-11.3258	0.199475	0.440353	0.368166	99.8479	-7.26804
TTC7A	Ciliated	1.38	-7.57794	-12.4331	317	-6.3927	-11.3211	0.41601	0.183405	0.620148	80.3945	7.26652
MGAT4A	Ciliated	-2.06	-6.56117	-12.4313	80	-5.44405	-11.3195	0.104987	0.331895	0.38298	56.8479	-7.26594
TMEM30B	Ciliated	-1.19	-9.5476	-12.4275	203	-8.2495	-11.316	0.266404	0.512692	0.361104	112.594	-7.26478
SPRED2	Ciliated	-1.46	-4.01471	-12.4261	107	-3.15567	-11.3148	0.14042	0.375339	0.376996	69.4679	-7.26432
CCNDBP1	Ciliated	0.98	-5.56176	-12.4218	501	-4.53179	-11.3107	0.65748	0.421792	0.64443	191.047	7.26299
SEC14L1	Ciliated	-0.96	-2.98829	-12.4102	560	-2.26046	-11.2994	0.734908	0.841778	0.343	577.139	-7.25938
PON2	Ciliated	-1.09	-8.07363	-12.3999	298	-6.85741	-11.2893	0.391076	0.597672	0.353464	156.389	-7.25617
MAP4K3	Ciliated	-1.29	-4.64484	-12.3919	200	-3.7109	-11.2816	0.262467	0.500652	0.362141	122.817	-7.25369
SFTA2	Ciliated	2.02	-4.60976	-12.3862	343	-3.68042	-11.276	0.450131	0.221431	0.627862	229.415	7.25189
CAPG	Ciliated	-1.52	-6.05561	-12.3812	213	-4.98354	-11.2714	0.279528	0.522424	0.36028	142.233	-7.25035
ACSM3	Ciliated	-1.86	-4.80757	-12.3697	113	-3.85485	-11.2601	0.148294	0.38196	0.375629	85.8358	-7.24676
KLK11	Ciliated	-2.98	-8.48565	-12.3685	38	-7.2436	-11.2591	0.0498688	0.246313	0.399903	50.2876	-7.24638
PGM3	Ciliated	-1.25	-6.80331	-12.3549	164	-5.6683	-11.2457	0.215223	0.456506	0.366753	91.6662	-7.24213
EML1	Ciliated	1.97	-7.89965	-12.3488	225	-6.69101	-11.2399	0.295276	0.10013	0.599682	48.0282	7.24025
HLTF	Ciliated	1.69	-9.7322	-12.3451	348	-8.4259	-11.2364	0.456693	0.217518	0.625262	103.17	7.23907
SGCD	Ciliated	-2.8	-4.87149	-12.3371	25	-3.91139	-11.2287	0.0328084	0.217718	0.40682	32.232	-7.23659
GORASP2	Ciliated	-1.33	-11.3593	-12.3298	178	-9.97754	-11.2216	0.233596	0.465436	0.365564	88.6272	-7.23431
RPL35A	Ciliated	-0.7	-2.5503	-12.3232	756	-1.88791	-11.2152	0.992126	0.99408	0.342554	5643.67	-7.23222
SHTN1	Ciliated	-0.88	-2.99019	-12.3053	297	-2.26216	-11.1976	0.389764	0.615632	0.354281	188.012	-7.22663
TNFRSF10A	Ciliated	-1.89	-6.09969	-12.3034	58	-5.02255	-11.1959	0.0761155	0.289957	0.391558	51.2823	-7.22605
EDN2	Ciliated	2.33	-5.05127	-12.286	223	-4.07233	-11.1789	0.292651	0.0973212	0.600897	97.4087	7.22059
RAMP2	Ciliated	-2.34	-5.24668	-12.2859	87	-4.24942	-11.1789	0.114173	0.334002	0.383048	96.038	-7.22055
AHCY	Ciliated	-1.24	-5.54119	-12.2805	244	-4.51392	-11.1738	0.32021	0.535768	0.358838	141.912	-7.21889
ANKLE2	Ciliated	-0.77	-1.36202	-12.2782	351	-0.917895	-11.1717	0.46063	0.67282	0.350841	283.517	-7.21816
XDH	Ciliated	-3.78	-6.50521	-12.2776	24	-5.39197	-11.1713	0.0314961	0.210093	0.409276	59.0366	-7.21796
ATP6V1G1	Ciliated	-0.86	-3.90903	-12.2771	711	-3.06309	-11.171	0.933071	0.967292	0.343505	1506.05	-7.2178
EPHX1	Ciliated	0.8	-1.48805	-12.27	617	-1.01892	-11.1641	0.809711	0.634995	0.65159	452.359	7.21557
PIP5K1B	Ciliated	-3.04	-7.17585	-12.2693	35	-6.01579	-11.1637	0.0459318	0.240193	0.401382	48.7349	-7.21536
UCP2	Ciliated	0.75	-1.64952	-12.2462	617	-1.147	-11.1409	0.809711	0.622755	0.651399	419.975	7.20813
HNRNPA2B1	Ciliated	-0.57	-2.83646	-12.2436	734	-2.1317	-11.1385	0.963255	0.965486	0.341303	1896.81	-7.2073
BICD1	Ciliated	-1.63	-3.68299	-12.2349	133	-2.86299	-11.13	0.174541	0.411558	0.372889	85.148	-7.20458
ANKZF1	Ciliated	1.34	-11.507	-12.2238	336	-10.1172	-11.1192	0.440945	0.20618	0.622538	81.8468	7.20111
NDFIP1	Ciliated	-0.84	-6.63302	-12.2056	466	-5.5115	-11.1012	0.611549	0.771847	0.346884	304.327	-7.19538
CTD.2186M15.3	Ciliated	1.93	-10.2066	-12.2032	197	-8.87986	-11.099	0.25853	0.0786596	0.591918	36.0608	7.19463
HSPB8	Ciliated	-0.86	-1.58412	-12.1958	352	-1.09562	-11.0918	0.461942	0.698706	0.350394	389.004	-7.19228
VDAC3	Ciliated	1.2	-8.89164	-12.1937	593	-7.62932	-11.09	0.778215	0.562857	0.648957	338.741	7.19163
PMF1	Ciliated	-1.11	-6.33252	-12.19	198	-5.23631	-11.0865	0.259843	0.501655	0.363164	101.643	-7.19046
AKAP1	Ciliated	-1.64	-7.73115	-12.1817	120	-6.53524	-11.0784	0.15748	0.395806	0.374892	80.4123	-7.18785
RAB1A	Ciliated	-0.73	-5.59703	-12.1774	549	-4.56398	-11.0744	0.720472	0.846694	0.345846	439.701	-7.1865
GOLGA8A	Ciliated	-1.14	-3.67313	-12.1712	211	-2.85436	-11.0685	0.276903	0.515601	0.362083	138.01	-7.18457
JARID2	Ciliated	-1.18	-2.95763	-12.1663	218	-2.23464	-11.0638	0.286089	0.524832	0.360952	154.414	-7.18301
SERPINB6	Ciliated	0.97	-7.22464	-12.1601	560	-6.06214	-11.0578	0.734908	0.510986	0.646921	242.684	7.18107
ZNF584	Ciliated	2.12	-5.81261	-12.1541	151	-4.76111	-11.0521	0.198163	0.04545	0.576737	26.2015	7.17918
ABCC3	Ciliated	-2.6	-4.19759	-12.1525	55	-3.31692	-11.0507	0.0721785	0.279121	0.393217	52.2516	-7.17869
ASPH	Ciliated	-0.88	-1.6385	-12.135	341	-1.13817	-11.0335	0.447507	0.656767	0.352096	265.974	-7.17318
ZNF185	Ciliated	-2.35	-6.16416	-12.1338	69	-5.08133	-11.0325	0.0905512	0.304204	0.388884	64.8658	-7.17279
C1orf141	Ciliated	5.38	-10.2721	-12.1266	52	-8.9422	-11.0255	0.0682415	0.00150497	0.533383	12.2601	7.17051
SOD1	Ciliated	0.88	-10.0593	-12.1233	727	-8.7388	-11.0225	0.954068	0.894552	0.65417	1247.25	7.16949
MAL2	Ciliated	-0.72	-2.38735	-12.1164	454	-1.75115	-11.0158	0.595801	0.762015	0.347966	343.003	-7.16732
SH3PXD2B	Ciliated	-2.6	-11.4545	-12.1144	30	-10.0674	-11.0142	0.0393701	0.228053	0.404954	28.9462	-7.16667
TRIP10	Ciliated	-1	-2.57822	-12.1145	218	-1.91154	-11.0142	0.286089	0.532758	0.361625	131.897	-7.1667
PCAT14	Ciliated	3.08	-9.31205	-12.1118	139	-8.0238	-11.0119	0.182415	0.0386275	0.572368	34.7463	7.16587
TMPRSS3	Ciliated	1.79	-7.7184	-12.1043	218	-6.52424	-11.0046	0.286089	0.0953145	0.597047	46.5512	7.16348
SLC16A6	Ciliated	-3.01	-4.50772	-12.0914	15	-3.58992	-10.9919	0.019685	0.189124	0.414868	27.7291	-7.15941
SRPRA	Ciliated	-0.88	-4.44577	-12.0906	290	-3.53484	-10.9914	0.380577	0.603291	0.356254	155.653	-7.15918
KPNA5	Ciliated	1.78	-11.8893	-12.0724	249	-10.4827	-10.9734	0.326772	0.122103	0.604843	63.3679	7.15343
CTNNA2	Ciliated	-2.19	-2.6962	-12.0661	74	-2.01254	-10.9674	0.0971129	0.31514	0.387935	75.2631	-7.15143
LPIN1	Ciliated	-1.3	-1.67225	-12.0641	150	-1.16527	-10.9655	0.19685	0.434333	0.369977	149.961	-7.15078
TBC1D8	Ciliated	1.3	-4.33714	-12.0534	360	-3.43889	-10.9551	0.472441	0.242902	0.627055	118.061	7.14742
AC245100.1	Ciliated	1.55	-4.05243	-12.0516	268	-3.18975	-10.9535	0.351706	0.14548	0.610651	58.6715	7.14683
NDP	Ciliated	-4.05	-7.26837	-12.0511	13	-6.10317	-10.9533	0.0170604	0.1817	0.417384	30.7703	-7.14668
SLC15A1	Ciliated	-3.74	-3.54848	-12.0509	57	-2.74534	-10.9533	0.0748031	0.270493	0.395946	142.711	-7.14663
RP11.44N21.1	Ciliated	2.09	-9.20034	-12.0466	157	-7.91855	-10.9492	0.206037	0.0495636	0.579129	31.4852	7.14526
PPP2R5C	Ciliated	1.03	-16.1544	-12.0384	587	-14.5797	-10.9412	0.770341	0.574396	0.647292	292.38	7.14266
SLC31A2	Ciliated	1.7	-8.54983	-12.0264	245	-7.30451	-10.9295	0.321522	0.118892	0.603493	56.4443	7.13887
MEX3C	Ciliated	-1.32	-5.13277	-12.0262	144	-4.14556	-10.9295	0.188976	0.422896	0.372521	89.0597	-7.13881
RERG	Ciliated	2.95	-5.76787	-12.0127	88	-4.71951	-10.9163	0.115486	0.0125414	0.55157	16.7802	7.13453
RP11.319G6.1	Ciliated	2.58	-16.1186	-12.0108	132	-14.5466	-10.9146	0.173228	0.0351159	0.569562	24.7082	7.13392
LMO7.AS1	Ciliated	2.71	-12.821	-12.0083	111	-11.3809	-10.9124	0.145669	0.0241798	0.561015	20.8612	7.13315
GCSH	Ciliated	-1.15	-5.83641	-11.9946	284	-4.78176	-10.8989	0.372703	0.584629	0.35692	162.348	-7.12879
STC1	Ciliated	-3.01	-3.69074	-11.9937	130	-2.86988	-10.8982	0.170604	0.384469	0.376846	370.242	-7.12851
GABARAPL1	Ciliated	-1.2	-2.56163	-11.9905	372	-1.89796	-10.8952	0.488189	0.679342	0.351863	292.164	-7.1275
BZW1	Ciliated	-0.61	-1.97557	-11.982	483	-1.4112	-10.8869	0.633858	0.795626	0.348114	375.852	-7.12479
LGR5	Ciliated	-2.43	-5.04099	-11.9715	69	-4.06377	-10.8767	0.0905512	0.300191	0.390055	102.578	-7.12147
INADL	Ciliated	-1.09	-5.16409	-11.9588	343	-4.17379	-10.8642	0.450131	0.661182	0.353908	215.645	-7.11743
SEPP1	Ciliated	-1.05	-4.68673	-11.9426	404	-3.7483	-10.8483	0.530184	0.723187	0.350743	309.847	-7.11231
PNPLA2	Ciliated	-0.81	-2.6861	-11.9418	390	-2.00405	-10.8477	0.511811	0.711548	0.351894	271.561	-7.11203
GPR160	Ciliated	-1.17	-4.02927	-11.9353	191	-3.16915	-10.8414	0.250656	0.492024	0.365245	112.884	-7.10999
BAG1	Ciliated	-0.81	-3.7146	-11.9345	526	-2.89177	-10.8409	0.690289	0.816394	0.347213	405.299	-7.10972
SEMA3B	Ciliated	-1.22	-1.44039	-11.9271	170	-0.981652	-10.8336	0.223097	0.466841	0.367526	147.094	-7.10735
PTGS1	Ciliated	-3.31	-3.92476	-11.9102	94	-3.07749	-10.817	0.12336	0.330992	0.384769	244.37	-7.102
YME1L1	Ciliated	-0.64	-2.97406	-11.9037	574	-2.24841	-10.8107	0.753281	0.861342	0.345964	580.527	-7.09991
FKBP4	Ciliated	-0.96	-5.03553	-11.8801	331	-4.05849	-10.7873	0.434383	0.647637	0.354568	214.813	-7.09241
TTLL6	Ciliated	5.21	-15.9348	-11.8772	51	-14.3691	-10.7847	0.0669291	0.00150497	0.532727	8.15296	7.0915
UPK1B	Ciliated	-3.02	-4.2558	-11.8666	41	-3.36676	-10.7744	0.0538058	0.242902	0.402522	120.648	-7.08812
RP3.329E20.2	Ciliated	3.86	-8.51459	-11.8426	65	-7.27026	-10.7507	0.0853018	0.00431424	0.540531	9.37694	7.08045
RP11.536G4.2	Ciliated	3.76	-9.55519	-11.8355	63	-8.25635	-10.7439	0.0826772	0.00421391	0.539251	7.86312	7.07819
ITGA1	Ciliated	-2.79	-5.17857	-11.8332	31	-4.18646	-10.7418	0.0406824	0.223638	0.407224	45.6551	-7.07745
PRICKLE2	Ciliated	1.82	-10.6602	-11.829	229	-9.31083	-10.7379	0.300525	0.105849	0.599331	57.9457	7.07612
SLC25A3	Ciliated	-0.66	-13.6154	-11.818	655	-12.1384	-10.7271	0.85958	0.919233	0.345901	875.78	-7.07261
SNRPA	Ciliated	-1.36	-7.7446	-11.8132	200	-6.54765	-10.7226	0.262467	0.491522	0.366058	108.036	-7.07108
ADAMTS9	Ciliated	-1.87	-3.491	-11.8046	86	-2.69513	-10.7141	0.112861	0.334905	0.385391	69.5496	-7.06831
HNRNPH3	Ciliated	-0.6	-2.80401	-11.7982	531	-2.10529	-10.7079	0.69685	0.827932	0.348123	448.553	-7.06626
AKR7A2	Ciliated	1.19	-4.6804	-11.7901	528	-3.74309	-10.7001	0.692913	0.465436	0.643103	236.364	7.06369
RP11.670E13.6	Ciliated	-1.17	-2.47043	-11.783	225	-1.82092	-10.6932	0.295276	0.543594	0.362456	172.125	-7.06141
ANKRD10	Ciliated	-0.77	-3.6257	-11.7792	373	-2.81288	-10.6897	0.489501	0.691883	0.353731	241.054	-7.06021
EMID1	Ciliated	-2.28	-2.03673	-11.7772	64	-1.46094	-10.6879	0.0839895	0.286746	0.393551	66.3103	-7.05955
FAM150B	Ciliated	-1.64	-5.04298	-11.7768	124	-4.06523	-10.6878	0.16273	0.389686	0.377408	92.3068	-7.05944
ITIH5	Ciliated	-1.94	-1.61437	-11.7554	62	-1.11936	-10.6666	0.0813648	0.291361	0.393001	76.9009	-7.05259
RABAC1	Ciliated	-0.8	-5.72934	-11.7511	493	-4.68346	-10.6625	0.646982	0.817096	0.350675	373.392	-7.05122
CCDC188	Ciliated	3.55	-1.74826	-11.7501	67	-1.22588	-10.6618	0.0879265	0.00471556	0.541645	16.387	7.0509
HIPK3	Ciliated	0.95	-5.84116	-11.7371	516	-4.78589	-10.649	0.677165	0.449885	0.641613	221.866	7.04673
SND1	Ciliated	-1.16	-5.82488	-11.7354	238	-4.7715	-10.6475	0.312336	0.532959	0.362642	113.755	-7.04617
BAZ2B	Ciliated	-0.87	-4.20628	-11.7203	400	-3.32434	-10.6326	0.524934	0.710244	0.352253	292.467	-7.04134
PPM1E	Ciliated	4.17	-13.3572	-11.7194	62	-11.8923	-10.6319	0.0813648	0.00361192	0.538875	10.7996	7.04105
EDA	Ciliated	-3.75	-11.9304	-11.708	10	-10.5214	-10.6207	0.0131234	0.171767	0.420577	21.068	-7.03737
RP11.156K13.1	Ciliated	2.77	-11.1394	-11.7017	133	-9.77089	-10.6146	0.174541	0.0362195	0.569405	28.9227	7.03534
CLEC4E	Ciliated	-5.11	-5.8759	-11.6991	8	-4.81723	-10.6123	0.0104987	0.164242	0.42301	32.0917	-7.03454
GOLGA8R	Ciliated	3.55	-16.5222	-11.6853	79	-14.9369	-10.5987	0.103675	0.0101334	0.546861	14.0154	7.03008
KRT8	Ciliated	-0.63	-1.83867	-11.6722	686	-1.29933	-10.5858	0.900262	0.953747	0.34666	1725.72	-7.02587
FAM171A2	Ciliated	-2.84	-7.2133	-11.6702	24	-6.05107	-10.5841	0.0314961	0.208689	0.41086	24.0013	-7.02524
SPATS2	Ciliated	-1.2	-3.30386	-11.6649	236	-2.53348	-10.579	0.309711	0.53637	0.362596	159.84	-7.02353
GPT2	Ciliated	-1.81	-5.37212	-11.6407	94	-4.36154	-10.555	0.12336	0.344236	0.384495	68.4414	-7.01574
TMEM184B	Ciliated	-1.31	-6.40158	-11.6376	141	-5.29789	-10.5521	0.185039	0.418682	0.374798	81.0783	-7.01475
DPP4	Ciliated	-2.77	-2.99855	-11.6224	26	-2.26943	-10.5372	0.0341207	0.205478	0.411862	20.3675	-7.00985
DCDC2	Ciliated	1.12	-5.24571	-11.6189	650	-4.24864	-10.5339	0.853018	0.671817	0.648689	545.329	7.00873
FAM110C	Ciliated	-1.38	-2.47313	-11.6124	297	-1.82286	-10.5276	0.389764	0.58473	0.35904	272.094	-7.00663
CTB.178M22.2	Ciliated	-4.94	-4.29454	-11.5953	5	-3.40068	-10.5108	0.00656168	0.1515	0.427327	45.4166	-7.00112
ANKRD36B	Ciliated	1.34	-8.91911	-11.5923	408	-7.65371	-10.508	0.535433	0.299789	0.630751	144.444	7.00016
HS3ST6	Ciliated	3.07	-9.40028	-11.5892	107	-8.10914	-10.5051	0.14042	0.0226748	0.559126	20.8009	6.99916
BAIAP2L2	Ciliated	-3.57	-5.23381	-11.5804	12	-4.23748	-10.4965	0.015748	0.172569	0.42113	24.4851	-6.9963
VRK3	Ciliated	1.15	-5.38365	-11.5706	447	-4.37193	-10.487	0.586614	0.347948	0.634665	147.538	6.99314
IFRD1	Ciliated	-0.68	-1.85984	-11.565	458	-1.31649	-10.4816	0.60105	0.792816	0.351398	442.206	-6.99135
MTHFD2	Ciliated	-1.62	-4.81591	-11.5474	61	-3.86087	-10.4643	0.0800525	0.286746	0.394596	43.9918	-6.98564
GDAP1	Ciliated	2.1	-6.71257	-11.5473	189	-5.58461	-10.4643	0.248031	0.0731414	0.58754	43.9515	6.98561
MZF1.AS1	Ciliated	1.71	-5.95088	-11.5446	179	-4.88643	-10.4619	0.234908	0.0674225	0.584667	38.9606	6.98475
AGTRAP	Ciliated	1.2	-4.78205	-11.5374	511	-3.83184	-10.4549	0.670604	0.44848	0.641148	229.374	6.98241
RALA	Ciliated	-0.66	-2.03314	-11.5296	352	-1.45814	-10.4473	0.461942	0.666098	0.355773	227.872	-6.9799
RP11.535A19.2	Ciliated	4.09	-14.1305	-11.5264	62	-12.6358	-10.4446	0.0813648	0.00411357	0.538632	9.46324	6.97886
MFAP5	Ciliated	-3.39	-7.69177	-11.521	18	-6.49935	-10.4394	0.023622	0.189626	0.41639	35.6453	-6.9771
RPL7	Ciliated	-0.92	-1.9152	-11.5185	736	-1.36153	-10.4371	0.965879	0.981037	0.347191	3676.98	-6.9763
ATXN2	Ciliated	1.1	-15.4465	-11.5169	535	-13.9034	-10.4357	0.7021	0.488612	0.6415	259.785	6.97577
RP11.608O21.1	Ciliated	-1.83	-2.41345	-11.5164	169	-1.77281	-10.4354	0.221785	0.43945	0.372179	197.664	-6.97562
CCNE1	Ciliated	-3.23	-9.82131	-11.516	23	-8.51084	-10.4353	0.0301837	0.204776	0.412243	29.1505	-6.9755
LGR4	Ciliated	-1.07	-2.66721	-11.5132	335	-1.98739	-10.4327	0.439633	0.641617	0.357256	232.313	-6.97458
RPL10A	Ciliated	-1.01	-2.76984	-11.5091	750	-2.07564	-10.4288	0.984252	0.982843	0.347086	4185.95	-6.97326
WAC	Ciliated	-0.81	-6.32901	-11.5068	461	-5.23397	-10.4268	0.604987	0.782884	0.352499	351.529	-6.97253
RBM25	Ciliated	-0.49	-2.03423	-11.4993	605	-1.4589	-10.4197	0.793963	0.874686	0.348278	620.474	-6.9701
F2RL1	Ciliated	-0.91	-1.2632	-11.4945	266	-0.841245	-10.4152	0.349081	0.580516	0.361331	221.001	-6.96855
EFNA1	Ciliated	-0.7	-1.98241	-11.4838	429	-1.41647	-10.4046	0.562992	0.759707	0.353196	388.066	-6.96506
HS6ST1	Ciliated	-1.85	-6.72191	-11.4796	108	-5.59276	-10.4007	0.141732	0.3635	0.3824	76.9749	-6.96372
KCNG1	Ciliated	-3.21	-4.91529	-11.4739	23	-3.95007	-10.3954	0.0301837	0.19996	0.414141	47.562	-6.96185
SAMD9	Ciliated	1.72	-9.18152	-11.4671	241	-7.90114	-10.3888	0.316273	0.117789	0.600728	62.8357	6.95965
AFF4	Ciliated	-0.55	-1.56722	-11.4592	530	-1.08183	-10.3812	0.695538	0.847898	0.351081	543.943	-6.95709
AC073283.4	Ciliated	1.62	-6.23212	-11.439	223	-5.14464	-10.3612	0.292651	0.103642	0.595643	44.9356	6.95054
SRP14	Ciliated	-0.72	-2.86093	-11.4333	752	-2.15253	-10.3559	0.986877	0.991773	0.348506	4103.9	-6.94867
RP4.710M3.2	Ciliated	4.88	-14.3423	-11.4255	52	-12.8371	-10.3483	0.0682415	0.00210695	0.533067	9.81764	6.94613
CLCN5	Ciliated	-2.05	-10.2949	-11.4222	43	-8.96262	-10.3452	0.0564304	0.251831	0.40185	37.6712	-6.94506
LONRF1	Ciliated	-1.61	-5.37091	-11.4164	84	-4.36071	-10.3397	0.110236	0.325976	0.38902	60.6266	-6.94317
SRRT	Ciliated	-1.04	-4.88148	-11.4124	210	-3.9203	-10.336	0.275591	0.50597	0.367591	108.674	-6.9419
FMN2	Ciliated	2.73	-10.6226	-11.405	100	-9.27533	-10.3288	0.131234	0.0187619	0.556242	14.4829	6.93949
CD4	Ciliated	3.55	-10.5584	-11.3967	71	-9.21579	-10.3207	0.0931759	0.00682251	0.543267	9.48716	6.93679
CS	Ciliated	-1.21	-4.5789	-11.392	222	-3.65365	-10.3162	0.291339	0.513194	0.366645	125.593	-6.93526
PDZD2	Ciliated	-2.49	-3.72114	-11.3899	36	-2.89744	-10.3143	0.0472441	0.231765	0.406157	48.9773	-6.93458
ANXA8L1	Ciliated	4.74	-16.0214	-11.3823	56	-14.4516	-10.307	0.0734908	0.00300993	0.535251	11.5976	6.9321
ERN1	Ciliated	-1.54	-2.85811	-11.3762	195	-2.14989	-10.301	0.255906	0.483797	0.369721	146.377	-6.93009
LINC00633	Ciliated	4.44	-10.6512	-11.3751	55	-9.30261	-10.3001	0.0721785	0.00250828	0.53482	9.57536	6.92973
TP53I3	Ciliated	-1.02	-3.12031	-11.3746	256	-2.37411	-10.2999	0.335958	0.564864	0.362615	181.886	-6.9296
PRR7	Ciliated	1.21	-6.45267	-11.3717	446	-5.34447	-10.2972	0.585302	0.347146	0.633229	146.306	6.92865
TSPYL2	Ciliated	-1.34	-4.10569	-11.3674	197	-3.23659	-10.2931	0.25853	0.485301	0.36918	145.822	-6.92723
METAP2	Ciliated	-0.56	-2.80695	-11.3647	509	-2.10747	-10.2907	0.667979	0.830842	0.352705	417.116	-6.92636
MCC	Ciliated	-2.06	-5.64049	-11.3623	68	-4.60219	-10.2885	0.0892388	0.293167	0.393662	56.7382	-6.92559
HLA.DOB	Ciliated	-4.11	-5.98535	-11.3261	14	-4.91895	-10.2525	0.0183727	0.174074	0.421307	35.6969	-6.91375
HMGCR	Ciliated	-1.04	-3.14272	-11.3132	474	-2.3932	-10.2399	0.622047	0.773653	0.352568	471.037	-6.90956
GLRX	Ciliated	-1.19	-2.54068	-11.3131	248	-1.87991	-10.2399	0.325459	0.552925	0.363525	247.277	-6.90951
LAMP2	Ciliated	-0.69	-4.52445	-11.3123	531	-3.60526	-10.2394	0.69685	0.840373	0.352382	429.082	-6.90926
MRPL57	Ciliated	0.85	-9.5446	-11.3112	677	-8.24724	-10.2385	0.888451	0.761011	0.646586	562.848	6.90891
SYNJ2	Ciliated	-1.57	-3.10569	-11.304	121	-2.36248	-10.2315	0.158793	0.384469	0.380492	109.48	-6.90654
PNMAL1	Ciliated	2.2	-3.59761	-11.2909	132	-2.78829	-10.2186	0.173228	0.0371225	0.56837	23.1789	6.90226
SRPK1	Ciliated	-0.91	-4.1497	-11.288	246	-3.27339	-10.216	0.322835	0.541688	0.364791	134.877	-6.90133
FAM127A	Ciliated	-1.24	-5.94591	-11.2867	174	-4.88189	-10.2149	0.228346	0.469148	0.371661	100.259	-6.90089
YOD1	Ciliated	-0.83	-1.21957	-11.2747	237	-0.80694	-10.2033	0.311024	0.547005	0.365464	194.749	-6.89696
STARD9	Ciliated	3.29	-7.05436	-11.266	74	-5.90276	-10.1948	0.0971129	0.00732417	0.545012	10.881	6.89411
GBP3	Ciliated	1.22	-3.89815	-11.2552	427	-3.05339	-10.1842	0.560367	0.343935	0.632735	173.799	6.89058
TMEM121	Ciliated	2.72	-7.78331	-11.2324	109	-6.58389	-10.1616	0.143045	0.0245811	0.559364	16.4318	6.8831
ATXN7L3B	Ciliated	1.35	-17.6454	-11.2185	492	-16.0204	-10.148	0.645669	0.443263	0.638087	227.144	6.87857
TMEM200A	Ciliated	3.02	-7.7612	-11.2149	86	-6.56295	-10.1445	0.112861	0.0140464	0.549516	13.9261	6.87735
AK4	Ciliated	-1.1	-2.47388	-11.2132	164	-1.82321	-10.1433	0.215223	0.443664	0.374117	106.532	-6.87683
NARF	Ciliated	1.37	-12.1631	-11.2132	443	-10.745	-10.1433	0.581365	0.350557	0.63208	157.806	6.87681
CDYL	Ciliated	-1.03	-3.10042	-11.2112	209	-2.35825	-10.1415	0.274278	0.507976	0.368582	128.855	-6.87616
CCDC175	Ciliated	5.1	-19.1129	-11.2106	52	-17.432	-10.1412	0.0682415	0.00200662	0.533128	8.46469	6.87596
SS18L2	Ciliated	-1.05	-7.01258	-11.2072	296	-5.86366	-10.1379	0.388451	0.604695	0.361483	178.23	-6.87483
ADAMTS6	Ciliated	-1.96	-2.73607	-11.2058	85	-2.0469	-10.1368	0.111549	0.323166	0.389495	77.5715	-6.87438
PHB2	Ciliated	-1.01	-4.61011	-11.2013	427	-3.68061	-10.1326	0.560367	0.707334	0.354385	313.04	-6.87292
FRAS1	Ciliated	-2.2	-8.44138	-11.2001	40	-7.20256	-10.1315	0.0524934	0.239189	0.405229	32.6901	-6.8725
ATL3	Ciliated	-1.23	-4.28805	-11.1992	218	-3.3952	-10.1309	0.286089	0.508077	0.368317	128.085	-6.87223
KLHL15	Ciliated	-2.04	-7.78393	-11.198	74	-6.58422	-10.13	0.0971129	0.303502	0.393515	60.5283	-6.87181
IDO2	Ciliated	-2.82	-1.82919	-11.1982	23	-1.29185	-10.13	0.0301837	0.196549	0.415678	49.1118	-6.87187
IDH2	Ciliated	1.24	-3.86309	-11.1928	526	-3.02286	-10.1251	0.690289	0.492525	0.639577	298.014	6.87013
CDYL2	Ciliated	-2.28	-3.66371	-11.1851	59	-2.84616	-10.1176	0.0774278	0.276813	0.397786	59.5761	-6.86757
GDF11	Ciliated	-1.76	-5.5647	-11.1824	84	-4.53425	-10.1151	0.110236	0.320558	0.390041	52.3359	-6.86669
CTDSPL	Ciliated	-1.84	-4.02932	-11.1715	87	-3.16915	-10.1044	0.114173	0.320759	0.390101	60.8854	-6.86311
LINC00271	Ciliated	2.07	-8.98234	-11.1668	134	-7.71351	-10.1	0.175853	0.0391291	0.568692	21.3626	6.86158
VMAC	Ciliated	1.66	-9.57603	-11.1645	261	-8.27645	-10.0979	0.34252	0.138557	0.603948	58.1718	6.8608
CTTNBP2NL	Ciliated	-1.03	-2.81456	-11.1632	221	-2.11369	-10.0968	0.290026	0.523929	0.367223	149.585	-6.86039
CAPN6	Ciliated	-3.92	-3.78792	-11.1627	21	-2.95647	-10.0965	0.0275591	0.192034	0.416551	65.2593	-6.86021
HIST1H4C	Ciliated	-1.25	-4.00422	-11.1594	439	-3.14652	-10.0935	0.576115	0.747366	0.35423	478.163	-6.85914
DCUN1D3	Ciliated	-1.48	-3.03157	-11.1501	94	-2.29865	-10.0844	0.12336	0.342631	0.386783	63.1844	-6.85608
RIPK4	Ciliated	-0.93	-1.5607	-11.131	370	-1.07636	-10.0655	0.485564	0.680345	0.357492	310.349	-6.84979
UGT8	Ciliated	-1.8	-17.3487	-11.1307	85	-15.7383	-10.0654	0.111549	0.32427	0.39007	54.5394	-6.84968
FKBP11	Ciliated	-1.28	-4.43257	-11.1281	157	-3.52225	-10.063	0.206037	0.432828	0.375758	98.3942	-6.84883
STYXL1	Ciliated	1.35	-11.6921	-11.1256	392	-10.2962	-10.0607	0.514436	0.286144	0.626125	113.532	6.84801
TAOK3	Ciliated	-1.28	-5.54736	-11.1228	116	-4.5187	-10.0581	0.152231	0.381659	0.382515	79.8914	-6.84708
SLC44A2	Ciliated	-1.61	-8.7113	-11.1119	122	-7.45707	-10.0475	0.160105	0.383064	0.381722	73.7719	-6.84349
TMED2	Ciliated	-0.81	-3.23799	-11.1096	553	-2.47522	-10.0453	0.725722	0.819805	0.35131	425.181	-6.84272
ABCC6	Ciliated	2.92	-9.2113	-11.1073	87	-7.92915	-10.0433	0.114173	0.014247	0.550044	11.8782	6.84197
RAB5A	Ciliated	-0.74	-2.64048	-11.1003	333	-1.9642	-10.0365	0.437008	0.647236	0.360032	208.118	-6.83966
[truncated: 33,826 more rows]

## Sheet: Table4b
cluster	Regulon	NES	p.value	FDR	Regulon_Size
Lumenal_2	FOXJ1_E	-18.3505	3.27042e-75	2.25822e-72	151
Ciliated	ZNF19_E	17.7708	1.18962e-70	4.10716e-68	175
Glandular	FOXJ1_E	-17.6165	1.84196e-69	1.27187e-66	151
SOX9	FOXJ1_E	-16.776	3.65605e-63	2.5245e-60	151
SOX9_LGR5	ZNF19_E	-16.4148	1.49897e-60	1.03504e-57	175
Glandular_secretory	FOXJ1_E	-16.3005	9.78525e-60	6.75671e-57	151
SOX9_prolif	FOXJ1_E	-16.0639	4.57061e-58	7.89001e-56	151
SOX9_LGR5	FOXJ1_E	-15.5241	2.38266e-54	1.09682e-51	151
Lumenal_1	FOXJ1_E	-14.5529	5.59952e-48	1.28882e-45	151
Glandular_secretory	ZNF19_E	-14.2612	3.81822e-46	1.31824e-43	175
Ciliated	FOXJ1_E	13.7348	6.28304e-43	4.56678e-41	151
Lumenal_2	ZNF19_E	-12.6716	8.49715e-37	1.95576e-34	175
SOX9_prolif	E2F4_AA	12.5533	3.81103e-36	4.04849e-34	100
Glandular	ZNF19_E	-12.1445	6.13587e-34	2.11841e-31	175
Ciliated_LRG5	ZNF19_E	12.0758	1.41802e-33	5.02126e-32	175
Ciliated	CSRNP1_E	-11.9712	5.03179e-33	1.61602e-31	153
Ciliated_LRG5	FOXJ1_E	11.6573	2.10565e-31	6.18702e-30	151
SOX9_prolif	ZNF19_E	-11.6264	3.02462e-31	2.32055e-29	175
SOX9_prolif	ZNF93_E	-11.3587	6.71352e-30	4.50448e-28	56
SOX9_prolif	ZNF726_E	11.3569	6.84967e-30	4.50448e-28	170
SOX9_LGR5	ZNF311_E	-10.5498	5.0898e-26	2.60334e-24	195
SOX9	ZNF19_E	-10.4275	1.85762e-25	3.66482e-23	175
Preciliated	ZNF19_E	10.0538	8.83917e-24	7.18052e-22	175
Lumenal_1	ZNF19_E	-9.85639	6.43191e-23	1.25986e-21	175
SOX9_LGR5	ZNF429_E	-9.5937	8.49786e-22	3.00911e-20	156
Ciliated	MYC_AA	-9.46981	2.80347e-21	4.55481e-20	145
Glandular	ZSCAN1_E	-9.42113	4.46262e-21	4.74067e-19	120
SOX9_prolif	E2F1_AA	9.07026	1.18729e-19	4.68473e-18	114
SOX9	ZNF726_E	-8.94281	3.7941e-19	5.23966e-17	170
SOX9_LGR5	ZNF594_E	-8.90405	5.38458e-19	1.54919e-17	199
SOX9_LGR5	ZNF610_E	-8.71061	3.02248e-18	7.87556e-17	136
Ciliated	HIVEP3_E	-8.46891	2.4771e-17	2.97468e-16	188
SOX9_prolif	ZSCAN1_E	-8.44381	3.07145e-17	1.03456e-15	120
Preciliated	CSRNP1_E	-8.44161	3.13004e-17	9.82407e-16	153
Ciliated	ZSCAN1_E	8.30932	9.62526e-17	1.10771e-15	120
Ciliated_LRG5	CSRNP1_E	-8.27225	1.31456e-16	1.51283e-15	153
Ciliated	ZNF749_E	-8.17435	2.97453e-16	3.26018e-15	194
SOX9_LGR5	ZNF763_E	-8.13175	4.23146e-16	8.34807e-15	131
SOX9_LGR5	ZNF404_E	-8.04377	8.71141e-16	1.6709e-14	165
SOX9_LGR5	ZNF605_E	-8.00975	1.14941e-15	2.08859e-14	195
SOX9	E2F4_AA	-7.96036	1.7154e-15	1.69212e-13	100
SOX9_prolif	ZNF577_E	-7.93012	2.18926e-15	6.04673e-14	199
SOX9_LGR5	ZNF713_E	-7.87794	3.32834e-15	5.67462e-14	84
SOX9_LGR5	ZSCAN1_E	-7.80794	5.81305e-15	9.44449e-14	120
Ciliated	ZNF610_E	7.79607	6.38658e-15	6.29991e-14	136
Preciliated	FOXJ1_E	7.78707	6.85836e-15	1.60532e-13	151
Ciliated	ELMSAN1_E	-7.72641	1.10621e-14	1.07582e-13	195
SOX9	E2F1_AA	-7.67873	1.60671e-14	1.38679e-12	114
SOX9_LGR5	ZKSCAN3_E	-7.65908	1.87263e-14	2.93876e-13	153
SOX9_LGR5	ZNF577_E	-7.6316	2.31865e-14	3.59782e-13	199
SOX9_LGR5	ZNF132_E	-7.57787	3.5128e-14	5.27302e-13	128
SOX9_prolif	MYC_AA	7.51896	5.52134e-14	1.43867e-12	145
Glandular_secretory	ZSCAN1_E	-7.51021	5.9032e-14	1.94103e-12	120
Ciliated	SP6_E	-7.47486	7.7285e-14	6.7551e-13	142
SOX9_prolif	ZNF493_E	-7.36683	1.74729e-13	4.30895e-12	167
SOX9_prolif	E2F2_A	7.30211	2.83279e-13	6.74498e-12	15
Ciliated	ZNF713_E	7.29153	3.06458e-13	2.51915e-12	84
SOX9_prolif	ZNF530_E	7.27592	3.44068e-13	7.9193e-12	177
Lumenal_1	ZNF160_E	-7.25755	3.94168e-13	3.60494e-12	196
SOX9_prolif	ZFP69_E	7.23721	4.58004e-13	1.02017e-11	161
Ciliated_LRG5	ZSCAN1_E	7.17994	6.97403e-13	5.98208e-12	120
Ciliated	ZNF697_E	-7.07572	1.48672e-12	1.17323e-11	110
Lumenal_2	E2F1_AA	-7.01385	2.31851e-12	2.56149e-11	114
SOX9_LGR5	ZNF493_E	-7.00781	2.42079e-12	2.95851e-11	167
SOX9_LGR5	ZKSCAN7_E	-6.96432	3.30004e-12	3.99768e-11	167
Glandular_secretory	ZNF610_E	-6.94494	3.78614e-12	8.57156e-11	136
SOX9_LGR5	ZNF681_E	-6.93894	3.9506e-12	4.66306e-11	171
SOX9	ZNF93_E	6.92951	4.22288e-12	2.33272e-10	56
Lumenal_1	KDM5A_D	-6.92941	4.22601e-12	3.33492e-11	177
SOX9_LGR5	ZNF491_E	-6.91085	4.81763e-12	5.59088e-11	147
SOX9_prolif	ZNF160_E	-6.90342	5.07657e-12	1.04638e-10	196
Ciliated_LRG5	ZNF805_E	-6.88372	5.83107e-12	4.47373e-11	123
Lumenal_2	ZNF726_E	-6.7905	1.11747e-11	1.1023e-10	170
SOX9_LGR5	ZNF665_E	-6.69052	2.22386e-11	2.43742e-10	89
Glandular_secretory	ZNF311_E	-6.68747	2.2706e-11	4.41647e-10	195
SOX9_LGR5	PRDM14_B	6.68265	2.34658e-11	2.53174e-10	188
SOX9_LGR5	ZNF572_E	-6.66287	2.68532e-11	2.85264e-10	102
SOX9_LGR5	ZNF30_E	-6.6495	2.94096e-11	3.10036e-10	198
SOX9_LGR5	ZNF782_E	-6.62937	3.37132e-11	3.52712e-10	125
Ciliated	E2F4_AA	-6.57709	4.7975e-11	3.38028e-10	100
Lumenal_2	ZNF311_E	-6.57113	4.99363e-11	4.53698e-10	195
Lumenal_1	ZNF460_E	-6.55779	5.46101e-11	3.6258e-10	178
Ciliated_LRG5	ZNF749_E	-6.53591	6.32242e-11	4.28003e-10	194
SOX9_prolif	TFDP1_B	6.52196	6.93959e-11	1.08904e-09	14
Ciliated	ZNF311_E	6.46861	9.89067e-11	6.66293e-10	195
Glandular_secretory	ZNF404_E	-6.46291	1.02709e-10	1.91677e-09	165
SOX9_LGR5	ZNF808_E	-6.43588	1.2276e-10	1.24655e-09	185
SOX9_prolif	ZNF681_E	6.41333	1.42377e-10	2.09173e-09	171
Glandular_secretory	ZNF713_E	-6.37094	1.8787e-10	3.41379e-09	84
SOX9_LGR5	ZNF883_E	-6.35778	2.04691e-10	2.00481e-09	46
SOX9_LGR5	ZNF726_E	-6.34138	2.27713e-10	2.16877e-09	170
Glandular_secretory	ZKSCAN7_E	-6.3217	2.58699e-10	4.46579e-09	167
Glandular_secretory	ZNF429_E	-6.31956	2.62308e-10	4.47219e-09	156
Ciliated_LRG5	MYC_AA	-6.27463	3.50474e-10	2.13218e-09	145
Lumenal_1	ZNF713_E	-6.25656	3.93569e-10	2.36313e-09	84
SOX9_LGR5	ZNF674_E	-6.21587	5.10414e-10	4.56533e-09	156
SOX9_LGR5	ZBTB7A_C	-6.21526	5.12401e-10	4.56533e-09	91
Lumenal_2	CSRNP1_E	-6.20781	5.37284e-10	4.09939e-09	153
SOX9_LGR5	ZNF527_E	-6.17006	6.82632e-10	5.95368e-09	169
SOX9_LGR5	TEAD4_C	6.16941	6.85471e-10	5.95368e-09	69
Glandular_secretory	ZNF493_E	-6.16141	7.2099e-10	1.1714e-08	167
SOX9	ZNF595_E	6.15141	7.67994e-10	2.94611e-08	83
Glandular_secretory	ZNF491_E	-6.14899	7.79795e-10	1.25221e-08	147
SOX9_LGR5	ZNF879_E	-6.14737	7.87761e-10	6.75713e-09	163
Lumenal_1	ZNF577_E	-6.11385	9.72555e-10	5.59625e-09	199
Lumenal_1	ZNF23_E	-6.10277	1.04246e-09	5.97358e-09	145
Lumenal_1	ZSCAN1_E	-6.09912	1.06653e-09	6.0863e-09	120
Lumenal_2	TOX3_E	-6.09873	1.06916e-09	7.77112e-09	128
Preciliated	ELMSAN1_E	-6.09681	1.08208e-09	1.045e-08	195
SOX9_LGR5	ZNF10_E	-6.08957	1.13216e-09	9.41873e-09	193
Lumenal_2	ZNF460_E	-6.07934	1.20681e-09	8.63526e-09	178
Ciliated_LRG5	ZNF713_E	6.07769	1.21923e-09	7.07461e-09	84
Glandular_secretory	ZNF211_E	-6.02913	1.64844e-09	2.52944e-08	170
Ciliated	ZNF415_E	6.02558	1.685e-09	1.01173e-08	102
Lumenal_1	ZNF10_E	-6.01759	1.77034e-09	9.93836e-09	193
Lumenal_2	ZNF713_E	-5.95538	2.59473e-09	1.73948e-08	84
Preciliated	SMAD6_E	-5.95479	2.60404e-09	2.41354e-08	123
Ciliated	SSRP1_C	-5.9538	2.6199e-09	1.55283e-08	26
SOX9_LGR5	ZNF737_E	-5.91586	3.30145e-09	2.5471e-08	131
Glandular_secretory	ZNF443_E	-5.90903	3.44122e-09	5.05567e-08	131
SOX9	ZSCAN1_E	-5.8498	4.92171e-09	1.35938e-07	120
Lumenal_2	ZIC2_E	5.83978	5.22692e-09	3.37307e-08	80
Glandular	ZNF462_E	-5.83658	5.32838e-09	1.2472e-07	134
Ciliated_LRG5	HIVEP3_E	-5.83413	5.40729e-09	2.90563e-08	188
Ciliated_LRG5	DMRTC2_E	5.81208	6.17017e-09	3.27731e-08	141
Ciliated_LRG5	SP6_E	-5.78769	7.1361e-09	3.77584e-08	142
Preciliated	ZNF713_E	5.78289	7.34298e-09	6.07225e-08	84
Ciliated	ZNF460_E	-5.7815	7.40364e-09	4.278e-08	178
Preciliated	ZNF595_E	-5.77709	7.60049e-09	6.21081e-08	83
SOX9_LGR5	ZNF253_E	-5.7601	8.40626e-09	6.20805e-08	156
Ciliated_LRG5	DMRTB1_E	5.75539	8.64435e-09	4.52191e-08	146
SOX9_prolif	ZNF10_E	-5.72953	1.00709e-08	1.1216e-07	193
Glandular_secretory	ZNF30_E	-5.72353	1.0433e-08	1.45536e-07	198
Ciliated	SP1_AA	-5.71	1.12977e-08	6.34232e-08	128
Lumenal_1	ELMSAN1_E	-5.69734	1.21688e-08	6.32076e-08	195
Ciliated	DMRTB1_E	5.68001	1.3469e-08	7.50028e-08	146
Ciliated	ZNF594_E	5.66916	1.43502e-08	7.95891e-08	199
Ciliated_LRG5	ZNF417_E	-5.66694	1.45371e-08	7.43548e-08	118
SOX9_LGR5	ZNF658_E	5.66264	1.49062e-08	1.05567e-07	121
Lumenal_2	E2F4_AA	-5.64838	1.61963e-08	9.76726e-08	100
Lumenal_2	GRHL2_C	-5.64563	1.64574e-08	9.88159e-08	76
Lumenal_2	ZSCAN1_E	-5.64433	1.65824e-08	9.91355e-08	120
Ciliated_LRG5	ZNF697_E	-5.62942	1.80814e-08	9.21419e-08	110
SOX9_LGR5	ZNF441_E	-5.62423	1.86334e-08	1.30623e-07	183
SOX9_LGR5	ZNF514_E	-5.61974	1.91249e-08	1.33391e-07	142
Ciliated	DEAF1_D	-5.60925	2.03199e-08	1.08767e-07	127
SOX9_prolif	ZNF417_E	-5.59412	2.21745e-08	2.21887e-07	118
SOX9_prolif	ZNF404_E	-5.59288	2.23333e-08	2.21887e-07	165
SOX9_LGR5	ZNF627_E	-5.59087	2.25938e-08	1.56794e-07	190
SOX9_LGR5	ZNF415_E	-5.57972	2.4091e-08	1.65521e-07	102
Ciliated_LRG5	SSRP1_C	-5.56341	2.64552e-08	1.32372e-07	26
Glandular_secretory	ZNF527_E	-5.56095	2.68314e-08	3.49567e-07	169
Lumenal_2	KDM5A_D	-5.55256	2.81511e-08	1.64036e-07	177
Lumenal_1	ZNF514_E	-5.53321	3.14422e-08	1.54525e-07	142
SOX9_LGR5	ZNF501_E	-5.53037	3.19549e-08	2.17388e-07	143
Lumenal_1	IKZF2_E	-5.52659	3.26519e-08	1.59902e-07	190
SOX9_LGR5	ZNF585B_E	-5.52376	3.31813e-08	2.24625e-07	153
Glandular	ZNF713_E	-5.52259	3.34046e-08	6.06996e-07	84
Preciliated	MYC_AA	-5.5135	3.51758e-08	2.62583e-07	145
Lumenal_2	BCL3_C	-5.50805	3.62828e-08	2.04517e-07	43
Ciliated	SMAD6_E	-5.48492	4.13646e-08	2.14754e-07	123
Lumenal_1	ZNF266_E	-5.48431	4.15084e-08	2.0043e-07	105
Glandular_secretory	ZNF132_E	-5.46004	4.76024e-08	5.8176e-07	128
SOX9_LGR5	ZFP69_E	-5.45762	4.82568e-08	3.21945e-07	161
Ciliated	ZNF614_E	-5.45201	4.98043e-08	2.56641e-07	186
SOX9_LGR5	ZNF626_E	-5.45043	5.02485e-08	3.33621e-07	104
Ciliated	ZNF805_E	-5.43979	5.33421e-08	2.71828e-07	123
Ciliated	ZNF429_E	5.43098	5.60468e-08	2.84561e-07	156
Ciliated	FOXP1_B	5.42978	5.64251e-08	2.85433e-07	169
Lumenal_1	ZNF805_E	-5.40786	6.37832e-08	3.02696e-07	123
Lumenal_2	ZNF160_E	-5.3913	6.99499e-08	3.78827e-07	196
Ciliated_LRG5	ZNF460_E	-5.37604	7.61434e-08	3.5525e-07	178
SOX9_prolif	IKZF2_E	-5.36652	8.02686e-08	7.41826e-07	190
Glandular	ZNF311_E	-5.35874	8.38063e-08	1.39441e-06	195
Ciliated	ID1_E	5.3453	9.02695e-08	4.38951e-07	94
Ciliated_LRG5	FEZF2_E	5.34485	9.04897e-08	4.20762e-07	109
Ciliated	RFX1_C	5.34148	9.21911e-08	4.46723e-07	41
Ciliated	ZNF404_E	5.32909	9.87052e-08	4.74954e-07	165
SOX9_LGR5	ZNF443_E	-5.32063	1.03408e-07	6.64219e-07	131
Glandular_secretory	ZNF594_E	-5.30092	1.15219e-07	1.33712e-06	199
SOX9_LGR5	HIVEP3_E	5.27577	1.32199e-07	8.41321e-07	188
SOX9_LGR5	ZNF181_E	-5.27327	1.34017e-07	8.48978e-07	158
Lumenal_1	ZNF117_E	-5.25965	1.44329e-07	6.59996e-07	183
Preciliated	DMRTB1_E	5.25734	1.46153e-07	1.00416e-06	146
SOX9_LGR5	ZNF525_E	-5.246	1.55434e-07	9.71284e-07	170
Glandular_secretory	ZNF790_E	-5.24471	1.56532e-07	1.78654e-06	91
Preciliated	ZIC5_E	5.24376	1.57337e-07	1.07566e-06	44
Ciliated	NFKB1_AA	-5.22698	1.72297e-07	8.06584e-07	96
SOX9	FOXN4_E	-5.22455	1.74577e-07	3.70843e-06	56
Ciliated	ZNF669_E	-5.21363	1.85183e-07	8.63977e-07	112
Preciliated	FOXF1_E	-5.2135	1.85307e-07	1.24833e-06	192
SOX9_LGR5	ZNF425_E	-5.20214	1.97006e-07	1.21961e-06	183
Ciliated_LRG5	ZNF454_E	5.20043	1.9883e-07	8.82906e-07	37
Preciliated	HIVEP3_E	-5.17813	2.24117e-07	1.47383e-06	188
Preciliated	FOXP1_B	5.17599	2.267e-07	1.48376e-06	169
Ciliated_LRG5	ZNF799_E	-5.17471	2.28263e-07	1.01036e-06	115
Ciliated_LRG5	ZNF254_E	-5.1638	2.41991e-07	1.0677e-06	184
Lumenal_2	HMGA2_E	-5.15715	2.50742e-07	1.22992e-06	90
SOX9_LGR5	ZNF790_E	-5.14275	2.70748e-07	1.63993e-06	91
SOX9_LGR5	RELB_C	5.12542	2.96879e-07	1.78256e-06	64
Ciliated	ATF1_A	-5.12157	3.03006e-07	1.37649e-06	17
Ciliated_LRG5	ELMSAN1_E	-5.11286	3.17309e-07	1.39112e-06	195
SOX9_prolif	ZNF714_E	5.09767	3.43855e-07	2.79331e-06	162
Glandular_secretory	ZNF607_E	-5.0844	3.68797e-07	3.97898e-06	166
Lumenal_2	NFKB1_AA	-5.08348	3.70573e-07	1.75261e-06	96
SOX9_LGR5	PROX2_E	-5.0802	3.77046e-07	2.2444e-06	123
Ciliated	E2F2_A	-5.07788	3.81674e-07	1.71134e-06	15
Glandular	ZNF660_E	-5.07771	3.82013e-07	5.49541e-06	81
SOX9_LGR5	KLF9_C	5.0718	3.9408e-07	2.33573e-06	70
Ciliated	E2F1_AA	-5.06561	4.07104e-07	1.81945e-06	114
Glandular_secretory	ZFP30_E	-5.06402	4.105e-07	4.37927e-06	170
Glandular_secretory	ZNF605_E	-5.06317	4.12345e-07	4.37927e-06	195
Preciliated	NPAS1_E	-5.05969	4.19941e-07	2.5548e-06	183
SOX9	E2F2_A	-5.05472	4.31016e-07	7.93643e-06	15
Glandular	E2F1_AA	-5.03856	4.69048e-07	6.41675e-06	114
SOX9_prolif	ZNF337_E	-5.03124	4.87328e-07	3.75978e-06	152
SOX9	ZNF484_E	5.02292	5.08907e-07	9.01026e-06	173
Lumenal_1	ZNF254_E	-5.02063	5.15034e-07	2.18178e-06	184
SOX9	TFDP1_B	-5.01754	5.23367e-07	9.14898e-06	14
Glandular	ZNF764_E	5.00707	5.52663e-07	7.20026e-06	149
Glandular_secretory	ZNF577_E	-4.9958	5.85934e-07	5.94981e-06	199
Glandular_secretory	ZNF627_E	-4.98933	6.05891e-07	6.08088e-06	190
Glandular_secretory	ZNF559_E	-4.98877	6.07648e-07	6.08088e-06	119
Glandular_secretory	ZNF117_E	-4.96494	6.87226e-07	6.779e-06	183
SOX9_LGR5	ZNF44_E	-4.95759	7.1374e-07	4.10698e-06	156
Ciliated_LRG5	ZNF614_E	-4.95519	7.22614e-07	3.04247e-06	186
Lumenal_1	ZNF714_E	-4.95385	7.27576e-07	3.02645e-06	162
Ciliated	ZNF132_E	4.91834	8.72832e-07	3.75508e-06	128
Glandular	ZNF610_E	-4.916	8.83288e-07	1.08913e-05	136
Lumenal_1	ZNF726_E	-4.90861	9.17263e-07	3.78131e-06	170
SOX9_LGR5	ZNF559_E	-4.9043	9.37612e-07	5.30673e-06	119
Glandular_secretory	ZNF665_E	-4.9019	9.49133e-07	9.10244e-06	89
Lumenal_1	ZNF749_E	-4.89872	9.64618e-07	3.95293e-06	194
Ciliated_LRG5	ZNF484_E	-4.898	9.68173e-07	4.03942e-06	173
Lumenal_1	FEZF2_E	4.8923	9.9664e-07	4.07207e-06	109
SOX9_LGR5	ZBTB26_E	-4.8912	1.00222e-06	5.60349e-06	190
SOX9_prolif	TOX3_E	-4.88719	1.02286e-06	7.47391e-06	128
SOX9	ZNF493_E	4.88203	1.04997e-06	1.747e-05	167
Ciliated	ZFX_C	-4.85579	1.19906e-06	5.06394e-06	51
Lumenal_2	ZNF10_E	-4.85135	1.22623e-06	5.29195e-06	193
Ciliated_LRG5	ID1_E	4.84898	1.24098e-06	5.13113e-06	94
Ciliated	ZNF883_E	4.84248	1.2823e-06	5.39896e-06	46
SOX9_prolif	ZNF749_E	4.84164	1.28773e-06	9.21428e-06	194
SOX9	ZNF417_E	4.84109	1.29128e-06	2.02642e-05	118
Ciliated	ZNF665_E	4.83927	1.30316e-06	5.4577e-06	89
SOX9_LGR5	ZNF75A_E	-4.8388	1.30622e-06	7.18683e-06	195
SOX9_LGR5	ZNF117_E	-4.8351	1.33078e-06	7.29291e-06	183
Ciliated	ZNF559_E	4.8283	1.37706e-06	5.74539e-06	119
Glandular_secretory	ZNF697_E	4.81711	1.45652e-06	1.35909e-05	110
Glandular	ZNF160_E	4.81528	1.46993e-06	1.67767e-05	196
Lumenal_2	SP6_E	-4.81199	1.49432e-06	6.31085e-06	142
Glandular_secretory	ZNF674_E	-4.81076	1.50361e-06	1.39362e-05	156
Glandular_secretory	ZFP37_E	-4.80749	1.52837e-06	1.40712e-05	86
Ciliated	ZNF285_E	4.80161	1.57392e-06	6.52727e-06	77
SOX9_LGR5	KDM5A_D	-4.79034	1.66501e-06	9.05266e-06	177
SOX9_prolif	ZNF347_E	-4.78969	1.67043e-06	1.17697e-05	149
Lumenal_1	ZNF484_E	-4.7782	1.76875e-06	6.91966e-06	173
Preciliated	RFX1_C	4.77707	1.77867e-06	9.98511e-06	41
Lumenal_1	ATF6_A	-4.77682	1.78087e-06	6.94742e-06	11
SOX9_LGR5	RFX2_C	-4.77332	1.81211e-06	9.81379e-06	22
Ciliated	TCF7_B	-4.77191	1.82491e-06	7.52297e-06	13
Lumenal_2	HIVEP3_E	-4.76878	1.85345e-06	7.73298e-06	188
Ciliated_LRG5	NEUROD6_E	4.76757	1.86459e-06	7.61834e-06	126
SOX9_prolif	ELMSAN1_E	-4.76042	1.93192e-06	1.34069e-05	195
SOX9_prolif	MAFB_C	-4.75642	1.97053e-06	1.36065e-05	51
Glandular	RFX8_E	-4.74672	2.06747e-06	2.28414e-05	173
Ciliated	ZNF491_E	4.73755	2.16315e-06	8.8908e-06	147
Lumenal_2	RELA_AA	-4.72654	2.28373e-06	9.38641e-06	84
Preciliated	NEUROD6_E	4.72159	2.34012e-06	1.28242e-05	126
Glandular_secretory	FOXN4_E	-4.7198	2.36073e-06	2.05042e-05	56
SOX9_prolif	ZNF211_E	-4.71824	2.3789e-06	1.62637e-05	170
Glandular_secretory	ZNF415_E	-4.70305	2.5631e-06	2.20519e-05	102
Ciliated	FOXK2_C	-4.7027	2.56743e-06	1.04283e-05	50
Glandular_secretory	ZNF726_E	-4.70243	2.57086e-06	2.20519e-05	170
Lumenal_2	STAT1_AA	-4.69923	2.61147e-06	1.05761e-05	82
Glandular_secretory	ZNF420_E	-4.69161	2.7106e-06	2.3107e-05	177
Glandular	ZNF415_E	-4.69027	2.72841e-06	2.8545e-05	102
SOX9_LGR5	ZNF530_E	-4.6899	2.73334e-06	1.42983e-05	177
Lumenal_2	RFX8_E	-4.6835	2.82017e-06	1.12889e-05	173
Ciliated	ZKSCAN7_E	4.67662	2.91639e-06	1.17764e-05	167
Glandular_secretory	ZKSCAN3_E	-4.67419	2.95116e-06	2.47003e-05	153
Lumenal_2	PROX2_E	-4.66925	3.02298e-06	1.19964e-05	123
SOX9_prolif	RFX1_C	-4.66767	3.0463e-06	2.00331e-05	41
SOX9_prolif	ZNF514_E	-4.66504	3.08557e-06	2.00999e-05	142
SOX9_LGR5	ZNF765_E	-4.66446	3.09425e-06	1.60645e-05	107
Ciliated_LRG5	SIX6_E	4.66003	3.16169e-06	1.26194e-05	115
SOX9_LGR5	ZNF285_E	-4.65978	3.16545e-06	1.63726e-05	77
Ciliated	NONO_C	-4.65762	3.19879e-06	1.28416e-05	27
Preciliated	DMRT1_E	4.65132	3.29824e-06	1.76545e-05	112
Glandular	ZNF93_E	4.64879	3.33887e-06	3.44103e-05	56
Glandular_secretory	ZNF566_E	-4.63825	3.51366e-06	2.90561e-05	135
SOX9_prolif	ZNF860_E	4.63592	3.55347e-06	2.28248e-05	142
Ciliated_LRG5	DMRT1_E	4.63154	3.62948e-06	1.43619e-05	112
Ciliated	FOXF1_E	-4.62505	3.74515e-06	1.4905e-05	192
SOX9	ZNF514_E	4.62474	3.7506e-06	5.39539e-05	142
SOX9_LGR5	ID1_E	-4.61761	3.88183e-06	1.96367e-05	94
Ciliated_LRG5	ZNF669_E	-4.61688	3.8956e-06	1.53709e-05	112
Glandular_secretory	NHLH2_E	-4.61344	3.96057e-06	3.21738e-05	101
Lumenal_2	ZNF782_E	-4.59642	4.29822e-06	1.63073e-05	125
Lumenal_1	ZNF782_E	-4.59026	4.42694e-06	1.62596e-05	125
SOX9_prolif	ZNF557_E	4.5823	4.5988e-06	2.91327e-05	183
SOX9	ZNF337_E	4.57738	4.70831e-06	6.43779e-05	152
Lumenal_2	ZNF577_E	-4.57045	4.86673e-06	1.8214e-05	199
SOX9_prolif	ZNF610_E	-4.56519	4.99049e-06	3.13267e-05	136
Ciliated	ZNF454_E	4.54896	5.39112e-06	2.08547e-05	37
Glandular_secretory	ZNF600_E	-4.54822	5.41026e-06	4.22123e-05	76
Glandular_secretory	ZNF883_E	-4.54606	5.46585e-06	4.24064e-05	46
Ciliated	BHLHE40_C	4.5444	5.50908e-06	2.11923e-05	58
SOX9_LGR5	ZNF772_E	-4.53673	5.71345e-06	2.83823e-05	118
SOX9_LGR5	ZNF607_E	-4.53357	5.79952e-06	2.87066e-05	166
SOX9_LGR5	IRX2_E	4.53015	5.89412e-06	2.90706e-05	86
SOX9_prolif	ZNF568_E	4.52657	5.99489e-06	3.71795e-05	167
Lumenal_2	ZNF764_E	-4.52625	6.00407e-06	2.22296e-05	149
Preciliated	SP1_AA	-4.51692	6.27445e-06	3.24532e-05	128
Glandular	MYC_AA	-4.51409	6.35906e-06	6.14116e-05	145
SOX9_prolif	EBF1_C	-4.50092	6.76604e-06	4.15285e-05	73
SOX9_LGR5	ZNF714_E	-4.49489	6.96053e-06	3.38468e-05	162
Lumenal_2	ZNF415_E	-4.48959	7.13591e-06	2.59334e-05	102
Glandular_secretory	ZNF568_E	4.48518	7.28519e-06	5.40906e-05	167
SOX9_LGR5	GRHL2_C	4.47163	7.76274e-06	3.74837e-05	76
Glandular_secretory	CSRNP1_E	4.47062	7.79949e-06	5.72931e-05	153
SOX9_LGR5	ELMSAN1_E	4.46764	7.90862e-06	3.80551e-05	195
Ciliated	FOXN4_E	4.46709	7.92892e-06	2.99996e-05	56
SOX9	ZNF808_E	4.45942	8.21817e-06	0.000106068	185
Ciliated	TEAD1_B	-4.45237	8.49286e-06	3.18713e-05	14
Lumenal_2	ELMSAN1_E	-4.44904	8.62531e-06	3.06999e-05	195
SOX9_prolif	ZNF79_E	4.44675	8.71783e-06	5.21183e-05	155
Ciliated	NCOA3_C	-4.44353	8.84949e-06	3.31196e-05	27
Ciliated_LRG5	HIF1A_AA	-4.44353	8.84962e-06	3.33006e-05	62
Lumenal_1	ELF1_C	-4.41477	1.01118e-05	3.57146e-05	55
Glandular	ZNF491_E	-4.41344	1.01741e-05	9.12364e-05	147
Glandular_secretory	ZNF501_E	-4.4059	1.05345e-05	7.57718e-05	143
Ciliated_LRG5	ZNF660_E	4.40178	1.07369e-05	4.01832e-05	81
Glandular_secretory	ATF6_A	4.39725	1.09631e-05	7.84461e-05	11
Glandular_secretory	ZFP69_E	-4.38693	1.14962e-05	8.1001e-05	161
Lumenal_2	ZNF610_E	-4.38418	1.16422e-05	4.07036e-05	136
SOX9_LGR5	IRX4_E	4.38158	1.17824e-05	5.57243e-05	151
Ciliated	RFX2_C	4.37529	1.21273e-05	4.49003e-05	22
Ciliated_LRG5	ZNF595_E	-4.37334	1.22363e-05	4.54254e-05	83
Ciliated	RELA_AA	-4.3683	1.25218e-05	4.62371e-05	84
Preciliated	RFX2_C	4.36093	1.2951e-05	6.25362e-05	22
Ciliated	ELK1_AA	-4.35896	1.30684e-05	4.78714e-05	11
SOX9_prolif	ZNF415_E	-4.35725	1.31709e-05	7.61047e-05	102
Lumenal_1	HIVEP3_E	-4.35658	1.32108e-05	4.61714e-05	188
SOX9_LGR5	ZNF682_E	-4.35452	1.33356e-05	6.26412e-05	111
SOX9_prolif	ZNF100_E	4.35285	1.34377e-05	7.73227e-05	93
Glandular	NHLH2_E	-4.35035	1.35919e-05	0.000119157	101
Lumenal_2	ZNF697_E	-4.34286	1.40643e-05	4.86787e-05	110
Preciliated	ZBTB7A_C	4.33918	1.43014e-05	6.88163e-05	91
Lumenal_2	IRX2_E	-4.33705	1.44405e-05	4.98559e-05	86
Ciliated	FOXM1_B	-4.33469	1.45968e-05	5.27699e-05	24
Ciliated	ELF1_C	-4.32963	1.49363e-05	5.38563e-05	55
Ciliated_LRG5	ATF6_A	-4.3285	1.50126e-05	5.49933e-05	11
SOX9_prolif	ZNF615_E	-4.32419	1.53091e-05	8.70036e-05	187
Lumenal_1	ZNF670_E	-4.31925	1.56557e-05	5.35163e-05	56
Lumenal_1	ZNF493_E	-4.3185	1.57093e-05	5.35668e-05	167
Ciliated_LRG5	IKZF2_E	-4.31774	1.57633e-05	5.75903e-05	190
Lumenal_1	KMT2B_D	-4.31704	1.58134e-05	5.37888e-05	95
Preciliated	ZFX_C	-4.3101	1.63182e-05	7.74412e-05	51
SOX9	TOX2_E	-4.30595	1.66271e-05	0.000194593	114
Ciliated_LRG5	ZNF597_E	-4.29773	1.72559e-05	6.2741e-05	71
Ciliated_LRG5	ELF1_C	-4.29762	1.7264e-05	6.2741e-05	55
SOX9_prolif	THAP11_C	-4.28505	1.82698e-05	0.000102148	114
SOX9_LGR5	RELA_AA	4.28151	1.85626e-05	8.68981e-05	84
Preciliated	MXI1_C	4.2786	1.88076e-05	8.8646e-05	73
Ciliated_LRG5	IRX2_E	-4.26727	1.97882e-05	7.1351e-05	86
Preciliated	SOHLH1_E	4.26678	1.98319e-05	9.25596e-05	72
Ciliated	ZBTB11_C	-4.26541	1.99532e-05	7.12024e-05	19
SOX9_LGR5	ZNF347_E	-4.26259	2.02075e-05	9.42789e-05	149
Preciliated	ZFP92_E	-4.25992	2.04504e-05	9.50911e-05	161
SOX9	NHLH2_E	-4.25403	2.09953e-05	0.000233827	101
Preciliated	SIX6_E	4.25107	2.12747e-05	9.82623e-05	115
Ciliated_LRG5	ZNF567_E	-4.25031	2.13475e-05	7.65737e-05	130
SOX9_prolif	ZNF571_E	-4.24888	2.14841e-05	0.000118678	135
Ciliated	MXI1_C	4.23968	2.23838e-05	7.92616e-05	73
SOX9_LGR5	NFKB1_AA	4.23869	2.24831e-05	0.000104543	96
SOX9_LGR5	ZNF544_E	-4.22899	2.34742e-05	0.000108785	141
SOX9_prolif	ZNF660_E	-4.22473	2.39232e-05	0.000130071	81
Preciliated	ZNF835_E	-4.22198	2.42168e-05	0.000111108	162
Glandular_secretory	ZNF461_E	-4.21921	2.45155e-05	0.000163555	143
Lumenal_1	BCL3_C	-4.21861	2.45811e-05	8.02518e-05	43
Glandular_secretory	ZNF93_E	4.21512	2.49645e-05	0.00016575	56
Ciliated	DMRTC2_E	4.21277	2.52257e-05	8.8869e-05	141
Lumenal_1	ZBTB20_E	-4.21088	2.54378e-05	8.28527e-05	165
Preciliated	ZSCAN1_E	4.20763	2.58062e-05	0.000116533	120
Ciliated	TAF1_C	-4.20752	2.58194e-05	9.07291e-05	51
Lumenal_1	IRF3_C	-4.2042	2.62007e-05	8.51368e-05	65
SOX9_LGR5	ZNF93_E	4.20143	2.65235e-05	0.000121691	56
Ciliated	ZNF595_E	-4.20006	2.66849e-05	9.34793e-05	83
Lumenal_1	PROX2_E	-4.1994	2.67626e-05	8.67585e-05	123
Lumenal_1	ZNF674_E	-4.19847	2.68722e-05	8.69097e-05	156
Glandular_secretory	ZNF658_E	4.19672	2.70806e-05	0.000177379	121
Preciliated	IRX3_E	-4.1847	2.85548e-05	0.000128033	100
Glandular_secretory	ZNF253_E	-4.18354	2.8701e-05	0.000186963	156
Ciliated	HIF1A_AA	-4.18331	2.87289e-05	9.96849e-05	62
Lumenal_2	ZNF117_E	-4.17867	2.93221e-05	9.68753e-05	183
Lumenal_1	MNT_C	4.17305	3.00554e-05	9.67516e-05	56
SOX9_LGR5	ZNF860_E	-4.16599	3.1001e-05	0.000140368	142
Preciliated	STAT1_AA	-4.16449	3.12054e-05	0.000139015	82
SOX9_prolif	ZNF285_E	-4.16336	3.13597e-05	0.00016593	77
SOX9_prolif	ZNF808_E	-4.15926	3.19276e-05	0.00016829	185
SOX9	ZNF567_E	4.15261	3.28711e-05	0.000349192	130
Ciliated	STAT3_AA	-4.15125	3.30669e-05	0.000113879	39
SOX9_LGR5	TEAD2_C	4.14158	3.44917e-05	0.000155156	29
Ciliated	ZNF165_D	-4.14141	3.45181e-05	0.000118581	98
Ciliated_LRG5	ZNF557_E	-4.14106	3.45699e-05	0.000120558	183
SOX9_LGR5	SMAD6_E	4.13479	3.55286e-05	0.000159302	123
Glandular_secretory	ZNF681_E	-4.13161	3.60231e-05	0.000228201	171
Lumenal_2	ZBTB20_E	-4.12979	3.63088e-05	0.000116071	165
Glandular_secretory	ZNF285_E	-4.12784	3.66187e-05	0.000230915	77
SOX9_prolif	ZNF605_E	-4.12347	3.73209e-05	0.00019376	195
Preciliated	FEZF2_E	4.12233	3.75061e-05	0.000163911	109
Lumenal_2	E2F3_A	-4.11561	3.8616e-05	0.000123161	13
Lumenal_2	NFE2_C	-4.11341	3.89858e-05	0.000123769	48
SOX9_prolif	FOXP1_B	4.11189	3.9244e-05	0.000201472	169
Glandular	ZFP69_E	-4.11135	3.93354e-05	0.000305181	161
Glandular	ZNF726_E	-4.10343	4.07078e-05	0.000312319	170
SOX9	E2F3_A	-4.10154	4.10404e-05	0.000426142	13
Ciliated_LRG5	ZNF670_E	-4.09697	4.18591e-05	0.000144519	56
SOX9_LGR5	DMRTA1_E	-4.09304	4.25753e-05	0.00018845	167
Preciliated	ZNF454_E	4.09247	4.26803e-05	0.000183618	37
Glandular_secretory	ZBTB26_E	-4.08969	4.31947e-05	0.000269918	190
SOX9	SPIB_C	-4.08759	4.35872e-05	0.000449208	54
Ciliated	ZNF93_E	4.07861	4.53057e-05	0.000153351	56
Glandular_secretory	ZNF615_E	-4.07504	4.60056e-05	0.000284904	187
SOX9_LGR5	ZNF2_E	-4.07385	4.62427e-05	0.000203379	195
Ciliated	THAP1_C	-4.0702	4.69731e-05	0.000157834	53
SOX9_LGR5	ZFP92_E	4.06927	4.71604e-05	0.000206757	161
SOX9	ATF6_A	4.06629	4.77682e-05	0.000485058	11
SOX9_prolif	KMT2A_C	-4.06456	4.8124e-05	0.000244336	50
Ciliated_LRG5	FOXN4_E	4.06231	4.85897e-05	0.000167337	56
Lumenal_1	FOXJ2_C	-4.06167	4.87224e-05	0.000152922	33
Ciliated	CREB3L1_C	-4.06089	4.88858e-05	0.000163071	19
Glandular	ZNF765_E	4.05735	4.96322e-05	0.000362657	107
Ciliated_LRG5	SP1_AA	-4.05574	4.99759e-05	0.000171683	128
Ciliated	DMRT1_E	4.05505	5.01238e-05	0.000166797	112
SOX9_prolif	FOXJ2_C	-4.05189	5.08058e-05	0.000255138	33
SOX9_prolif	HOXB13_C	-4.04994	5.12313e-05	0.000256342	41
Glandular	RFX2_C	-4.04747	5.17752e-05	0.000372404	22
Ciliated_LRG5	ZNF266_E	-4.04155	5.30995e-05	0.000181961	105
SOX9_prolif	MYCN_A	4.03942	5.35837e-05	0.000265492	16
SOX9_prolif	PROX2_E	-4.03815	5.38737e-05	0.000265713	123
Preciliated	TCF15_E	-4.02661	5.65858e-05	0.000238247	166
Lumenal_2	ST18_E	-4.02626	5.6671e-05	0.000172385	195
Lumenal_2	ZNF605_E	-4.02481	5.70209e-05	0.000173068	195
Lumenal_2	SIX6_E	4.02426	5.71552e-05	0.000173095	115
Lumenal_2	FOXP1_B	4.02168	5.77835e-05	0.000174615	169
Ciliated	ZNF597_E	-4.0213	5.78772e-05	0.000192136	71
Glandular_secretory	ZNF439_E	-4.01926	5.83805e-05	0.000355169	110
Ciliated	USF2_AA	-4.01883	5.84885e-05	0.000193699	15
SOX9_prolif	PRDM14_B	-4.01865	5.85321e-05	0.000284623	188
Glandular_secretory	ZNF572_E	-4.01663	5.90354e-05	0.000357578	102
Ciliated	ETS1_AA	-4.01653	5.90617e-05	0.00019513	64
Lumenal_1	E2F4_AA	-4.01137	6.03679e-05	0.000186506	100
Ciliated_LRG5	IRX3_E	-4.00832	6.11515e-05	0.000208519	100
Ciliated_LRG5	FOXK2_C	-4.00503	6.20094e-05	0.000210924	50
Lumenal_2	SP1_AA	-4.00035	6.32495e-05	0.000189474	128
Ciliated_LRG5	DEAF1_D	-3.99626	6.43498e-05	0.000218346	127
Glandular_secretory	ZNF763_E	-3.9948	6.47492e-05	0.000385425	131
SOX9_prolif	PBX3_C	-3.99423	6.49055e-05	0.000311231	51
Ciliated_LRG5	ZBTB11_C	-3.99421	6.49106e-05	0.00021971	19
SOX9	ZNF266_E	3.99372	6.50437e-05	0.000606928	105
SOX9_LGR5	ZNF571_E	-3.98597	6.72054e-05	0.000288779	135
Lumenal_2	NPAS1_E	-3.98412	6.773e-05	0.000202457	183
Preciliated	TCF7_B	-3.98318	6.79984e-05	0.000283596	13
Preciliated	DMRTC2_E	3.98292	6.80747e-05	0.000283596	141
Preciliated	ZNF160_E	-3.98241	6.82189e-05	0.000283596	196
Glandular_secretory	ZNF585B_E	-3.97968	6.90095e-05	0.000409022	153
SOX9	ZNF525_E	3.97939	6.90924e-05	0.000623638	170
SOX9_LGR5	RARB_D	3.96143	7.45036e-05	0.000318543	51
Lumenal_2	ZNF23_E	-3.95702	7.58903e-05	0.000223941	145
Ciliated	MTA2_C	-3.95499	7.65392e-05	0.000247543	36
SOX9_LGR5	ZSCAN20_E	-3.95376	7.69316e-05	0.000327173	102
SOX9_prolif	MAX_C	-3.95346	7.70281e-05	0.000360596	54
Glandular	ZKSCAN7_E	-3.95338	7.70539e-05	0.000524194	167
SOX9_LGR5	E2F4_AA	-3.94126	8.10547e-05	0.000342314	100
Lumenal_1	ZNF44_E	-3.94065	8.12613e-05	0.000245026	156
Preciliated	TCF12_C	-3.93916	8.17679e-05	0.000332122	79
Glandular_secretory	RFX2_C	-3.93293	8.39157e-05	0.000486923	22
Lumenal_1	FOXK2_C	-3.93146	8.44327e-05	0.000253482	50
SOX9_prolif	ZNF23_E	-3.93139	8.44561e-05	0.000391389	145
Ciliated	ZKSCAN3_E	3.93122	8.45172e-05	0.000271563	153
Ciliated	ZNF726_E	-3.93111	8.45561e-05	0.000271563	170
Lumenal_2	ZNF514_E	-3.92816	8.55984e-05	0.00025098	142
SOX9_prolif	ZNF2_E	3.92761	8.57947e-05	0.000393629	195
Glandular	FOXF1_E	-3.92716	8.5953e-05	0.000572635	192
Glandular	TFDP1_B	-3.92602	8.63625e-05	0.000572635	14
SOX9	ZNF713_E	-3.91941	8.87655e-05	0.000780797	84
Ciliated_LRG5	THAP1_C	-3.91881	8.89861e-05	0.00029612	53
Ciliated	IRX3_E	-3.91846	8.91161e-05	0.000284883	100
Ciliated	HIC1_B	3.9179	8.93244e-05	0.000284889	11
Preciliated	IRX2_E	-3.91767	8.94087e-05	0.000361034	86
Lumenal_1	ZNF764_E	-3.917	8.96573e-05	0.000268583	149
SOX9_LGR5	MYOD1_C	3.91399	9.07849e-05	0.000382237	45
Ciliated_LRG5	ATF1_A	-3.91313	9.11078e-05	0.000302451	17
Ciliated	RARB_D	-3.91156	9.17005e-05	0.000291793	51
Lumenal_2	ID1_E	3.90885	9.27381e-05	0.000268493	94
Lumenal_1	DEAF1_D	-3.90646	9.36568e-05	0.000279352	127
Glandular_secretory	ZNF425_E	-3.90549	9.4035e-05	0.000543357	183
SOX9_prolif	TCF12_C	-3.9052	9.4148e-05	0.000429103	79
Ciliated	ZNF484_E	-3.89804	9.69754e-05	0.000307163	173
SOX9_prolif	ZNF883_E	-3.89379	9.86907e-05	0.000448329	46
SOX9_LGR5	ZFP30_E	-3.89322	9.89209e-05	0.000413969	170
Ciliated_LRG5	ZNF415_E	3.88802	0.000101064	0.00032995	102
Glandular_secretory	ZNF433_E	-3.88479	0.000102419	0.000586892	41
Ciliated_LRG5	MXI1_C	3.88415	0.000102688	0.000334461	73
Glandular_secretory	DMRTA1_E	-3.88316	0.000103107	0.00058839	167
SOX9_prolif	MAFG_C	-3.87974	0.000104569	0.000473475	37
Lumenal_1	RFX2_C	-3.87795	0.00010534	0.000312848	22
Lumenal_2	NFE2L2_A	-3.87684	0.00010582	0.000302562	12
SOX9_LGR5	JUN_AA	3.87663	0.000105914	0.000441895	49
Lumenal_1	ZIC2_E	3.87563	0.000106348	0.000315166	80
Glandular	FOXN4_E	-3.86031	0.000113244	0.000717385	56
SOX9_LGR5	ZFP37_E	-3.85951	0.000113613	0.000471168	86
SOX9	ZNF23_E	3.85803	0.000114303	0.000980207	145
Ciliated	ARID2_C	-3.85315	0.00011661	0.0003627	30
Glandular	ZNF454_E	-3.8478	0.000119185	0.000744399	37
Glandular	ZNF23_E	3.84681	0.000119664	0.000744399	145
Glandular	ZNF417_E	3.83752	0.000124284	0.000766234	118
Preciliated	SP6_E	-3.83668	0.00012471	0.000486508	142
Ciliated	KLF5_B	-3.83618	0.000124961	0.000386064	14
SOX9_prolif	ZNF107_E	3.8329	0.000126642	0.000558763	123
Lumenal_2	ZSCAN16_E	-3.83191	0.00012715	0.000359824	168
Preciliated	ZNF266_E	-3.83175	0.000127237	0.000494971	105
SOX9	ZNF573_E	3.82957	0.000128368	0.00107545	116
SOX9	MYCN_A	-3.82839	0.000128982	0.00107545	16
Ciliated	ZFP92_E	-3.82776	0.000129317	0.000398631	161
SOX9_prolif	FOXM1_B	3.82362	0.000131507	0.000576543	24
Lumenal_2	ZNF674_E	-3.8183	0.000134376	0.000378372	156
SOX9	ZNF782_E	3.81708	0.000135042	0.00110351	125
Glandular	ATF6_A	3.81611	0.00013557	0.000832101	11
Glandular	ZNF280B_E	-3.81389	0.000136796	0.000832228	82
SOX9_LGR5	TCF12_C	3.80968	0.000139145	0.000570206	79
Lumenal_2	MAFG_C	-3.80624	0.000141095	0.000393321	37
Lumenal_2	ZNF883_E	-3.80594	0.000141265	0.000393321	46
Glandular_secretory	ZNF10_E	-3.80396	0.0001424	0.000786617	193
Glandular_secretory	ZXDA_E	-3.80267	0.000143144	0.000787579	153
Lumenal_2	ZIC5_E	3.79979	0.000144819	0.000401596	44
SOX9_prolif	NPAS1_E	-3.78861	0.00015149	0.000657884	183
Preciliated	ZIC2_E	3.7886	0.000151496	0.000579547	80
Ciliated_LRG5	ARID3A_C	-3.78814	0.000151782	0.000477472	24
Lumenal_1	ZNF605_E	-3.78479	0.000153838	0.000452023	195
Ciliated	KMT2A_C	-3.78428	0.000154157	0.000474144	50
Ciliated	ZNF605_E	3.77951	0.000157136	0.000481163	195
Ciliated_LRG5	ZNF230_E	-3.77593	0.000159413	0.000498074	82
Ciliated	SIX6_E	3.77054	0.000162895	0.000495503	115
Glandular_secretory	ZNF823_E	-3.76753	0.000164868	0.000896386	163
SOX9_prolif	FOXN4_E	-3.76506	0.00016651	0.000716358	56
Lumenal_2	E2F2_A	-3.76225	0.00016839	0.000461402	15
Ciliated	ZNF572_E	3.75574	0.000172833	0.000522281	102
Glandular_secretory	ZNF462_E	-3.75562	0.000172913	0.000932785	134
Lumenal_1	SIX6_E	3.74902	0.00017753	0.000517235	115
SOX9_prolif	TSC22D4_D	3.74765	0.000178496	0.000753832	115
SOX9_LGR5	ZNF813_E	-3.74622	0.000179518	0.000724897	147
Lumenal_2	SOHLH1_E	3.74135	0.000183034	0.00049599	72
Ciliated	FOXK1_D	-3.7348	0.000187865	0.00056278	82
Lumenal_1	ZNF697_E	-3.73329	0.000188995	0.000546029	110
SOX9	FOXM1_B	-3.73173	0.000190168	0.0015007	24
Lumenal_1	MBD1_C	3.72963	0.00019176	0.000551526	45
Preciliated	ZNF740_C	-3.72862	0.000192535	0.00071476	35
Preciliated	TAF1_C	-3.72793	0.000193057	0.000714777	51
Ciliated_LRG5	HSF5_E	3.7248	0.000195468	0.000603894	22
Ciliated	ZNF384_C	-3.72002	0.000199209	0.000594183	64
SOX9	NPAS1_E	-3.71606	0.000202351	0.00158777	183
SOX9_prolif	GRHL2_C	-3.71488	0.000203296	0.000848194	76
Ciliated_LRG5	ZNF610_E	3.70858	0.000208428	0.000639643	136
Lumenal_2	MAFB_C	-3.70405	0.000212187	0.000563521	51
Preciliated	ZNF600_E	-3.70374	0.000212446	0.000780286	76
Ciliated	ZNF714_E	-3.70346	0.000212678	0.000628925	162
SOX9	ZNF527_E	3.70164	0.000214207	0.00166463	169
Glandular	ZNF883_E	-3.70123	0.000214557	0.00125552	46
Ciliated_LRG5	FOXK1_D	-3.69794	0.000217357	0.000665567	82
SOX9_prolif	E2F3_A	3.69166	0.000222796	0.000922285	13
Ciliated_LRG5	KMT2B_D	-3.69124	0.000223166	0.000681841	95
SOX9_prolif	ZNF527_E	-3.69087	0.000223493	0.000922285	169
SOX9_prolif	ZSCAN16_E	3.69019	0.000224088	0.000922285	168
SOX9_LGR5	YBX2_E	-3.68394	0.000229659	0.000916644	148
Lumenal_2	TP73_C	-3.67679	0.000236184	0.000619603	41
Ciliated	TCF7L1_D	-3.67672	0.000236252	0.000691853	17
Lumenal_2	SNAPC4_C	-3.67603	0.000236894	0.000619603	29
Ciliated	ZBED1_C	-3.67375	0.000239017	0.000697848	22
Preciliated	ZNF614_E	-3.67337	0.00023937	0.000872431	186
SOX9_LGR5	NPAS1_E	3.67311	0.00023962	0.000953646	183
Lumenal_1	MTA2_C	-3.67231	0.000240367	0.000683019	36
Lumenal_1	ZNF100_E	-3.67123	0.000241391	0.000684518	93
Glandular_secretory	ZNF571_E	-3.66321	0.000249072	0.00131286	135
SOX9_prolif	IRX2_E	-3.66233	0.000249936	0.00100924	86
Glandular_secretory	ZNF660_E	-3.65272	0.000259482	0.00136253	81
SOX9_prolif	ZNF713_E	-3.65144	0.000260772	0.00104083	84
Lumenal_2	STAT3_AA	-3.64102	0.000271564	0.000705424	39
Lumenal_2	ZNF665_E	-3.64084	0.000271749	0.000705424	89
SOX9_LGR5	ZSCAN16_E	-3.6404	0.000272219	0.00107718	168
Ciliated_LRG5	ZNF714_E	-3.63441	0.000278619	0.000841954	162
Ciliated_LRG5	ZNF525_E	-3.63046	0.000282918	0.000853078	170
SOX9	IRX4_E	-3.62992	0.000283504	0.00209369	151
Preciliated	TEAD4_C	-3.62789	0.000285742	0.00103031	69
Preciliated	KLF9_C	-3.62499	0.00028897	0.00103892	70
Glandular_secretory	ZNF844_E	-3.62224	0.000292066	0.00150501	85
Ciliated_LRG5	CDX2_A	-3.61692	0.000298133	0.000893105	9
Glandular_secretory	FOXK2_C	3.61638	0.000298753	0.00153374	50
SOX9_prolif	SIX4_E	-3.6162	0.000298954	0.00117959	69
SOX9_LGR5	ZNF23_E	-3.61613	0.00029904	0.00117993	145
Lumenal_1	E2F1_AA	-3.61598	0.000299208	0.000843279	114
Preciliated	LHX1_E	3.61493	0.000300424	0.00107205	40
Ciliated_LRG5	KDM5A_D	-3.61192	0.000303942	0.000908536	177
Ciliated	ZNF541_E	3.60533	0.000311753	0.000889526	79
Ciliated_LRG5	RFX1_C	3.60273	0.000314887	0.00093518	41
Preciliated	ZNF165_D	-3.59478	0.00032467	0.0011438	98
Lumenal_2	MXI1_C	3.59005	0.000330614	0.000851826	73
SOX9_prolif	E2F6_B	-3.58578	0.000336078	0.00130372	11
Preciliated	MTA2_C	-3.58156	0.000341551	0.00119413	36
Ciliated	EPAS1_B	-3.57463	0.00035073	0.000990507	44
SOX9	ZNF571_E	3.57205	0.000354194	0.00248295	135
Lumenal_1	ZNF652_E	-3.56895	0.000358416	0.000997928	142
Glandular	JUNB_C	-3.56893	0.000358449	0.00198802	53
SOX9_LGR5	ETV4_A	3.56802	0.000359688	0.0013914	15
Lumenal_1	FOXN4_E	-3.56508	0.000363746	0.00101073	56
SOX9_prolif	ZNF83_D	-3.56054	0.000370087	0.00143163	185
Glandular_secretory	ZNF181_E	-3.55847	0.000373025	0.00185974	158
SOX9	RFX1_C	-3.55718	0.000374854	0.00261451	41
Ciliated	IRX2_E	-3.5544	0.000378839	0.00106366	86
Ciliated	TCF7L2_A	-3.55433	0.000378942	0.00106366	20
Ciliated_LRG5	ZNF165_D	-3.5475	0.000388901	0.00114514	98
SOX9_LGR5	TFAP4_C	3.54525	0.000392239	0.00150467	43
Ciliated	ID3_C	3.54453	0.000393309	0.00109951	11
SOX9_prolif	ZNF677_E	-3.54098	0.000398651	0.00153781	120
Lumenal_2	ZBTB7A_C	3.53735	0.000404157	0.00102978	91
Glandular_secretory	ZNF17_E	-3.5369	0.000404846	0.00200391	78
Lumenal_2	RFX2_C	-3.53642	0.000405591	0.00102981	22
Ciliated	ZNF425_E	3.53528	0.000407343	0.0011296	183
SOX9	ZNF805_E	3.53487	0.00040797	0.0027754	123
SOX9_LGR5	FOXN4_E	-3.53038	0.000414958	0.00157867	56
Lumenal_2	ZNF404_E	-3.52372	0.00042554	0.0010783	165
Ciliated_LRG5	ZNF823_E	-3.52195	0.000428378	0.00125337	163
SOX9_LGR5	GLI3_D	3.52103	0.000429874	0.00162201	30
Lumenal_2	ZNF823_E	-3.51892	0.000433311	0.00109597	163
Lumenal_1	RFX1_C	-3.51871	0.000433653	0.00119298	41
Glandular	MKX_E	-3.51852	0.000433965	0.00235947	186
Ciliated_LRG5	STAT1_AA	-3.51841	0.000434149	0.00126757	82
SOX9_prolif	ZNF208_E	-3.51724	0.00043606	0.00166814	23
SOX9_LGR5	TOX2_E	3.51609	0.000437953	0.00164799	114
SOX9_prolif	ZNF117_E	-3.51376	0.000441803	0.00168544	183
Ciliated_LRG5	NCOA3_C	-3.50988	0.000448306	0.00130614	27
Lumenal_2	JARID2_D	-3.50535	0.000456009	0.00114085	190
SOX9_LGR5	ZNF844_E	-3.50484	0.00045688	0.00170454	85
Lumenal_2	ZNF559_E	-3.50413	0.000458098	0.001144	119
Glandular_secretory	ZNF2_E	-3.50317	0.000459748	0.00225947	195
Ciliated	HSF5_E	3.49793	0.000468878	0.00129246	22
Ciliated_LRG5	IRX4_E	-3.49583	0.000472594	0.00137112	151
Preciliated	ZNF514_E	-3.49539	0.000473364	0.00162212	142
Glandular_secretory	ZNF772_E	-3.4946	0.000474776	0.00231684	118
Preciliated	DMRTA1_E	-3.48885	0.000485104	0.00165824	167
Lumenal_2	ZSCAN2_E	-3.4874	0.000487733	0.00120278	114
Preciliated	ZNF567_E	-3.48626	0.000489827	0.00166991	130
Lumenal_2	ZNF429_E	-3.47751	0.000506097	0.00124363	156
Preciliated	DEAF1_D	-3.47733	0.000506433	0.00171839	127
Ciliated	ZNF10_E	3.4753	0.000510282	0.00140099	193
Lumenal_1	ZNF384_C	-3.47283	0.000515005	0.00139729	64
Preciliated	HSF5_E	3.46944	0.000521536	0.00176098	22
Ciliated_LRG5	ZNF764_E	-3.46944	0.000521548	0.00150367	149
Ciliated	ATF6_A	-3.46857	0.000523234	0.0014337	11
Lumenal_2	STAT2_B	-3.46818	0.000523988	0.00127849	43
Preciliated	ZNF382_B	3.46408	0.000532057	0.00179213	10
SOX9	ZBTB26_E	3.46173	0.000536708	0.00348161	190
Lumenal_2	MYBL2_C	-3.45455	0.000551213	0.00133412	26
Lumenal_2	NEUROD6_E	3.45435	0.000551615	0.00133412	126
Lumenal_2	SATB2_E	-3.45161	0.000557247	0.00134538	157
Glandular_secretory	ZNF514_E	-3.45098	0.000558553	0.00268767	142
SOX9	E2F5_C	-3.45091	0.000558706	0.0035721	16
Lumenal_2	RELB_C	-3.45079	0.000558958	0.00134716	64
Preciliated	ELF1_C	-3.44778	0.000565205	0.00189014	55
SOX9_prolif	E2F7_C	3.44665	0.000567586	0.00209023	30
Glandular	YBX2_E	-3.44537	0.00057028	0.00293864	148
Lumenal_2	TFDP1_B	-3.44486	0.000571353	0.00137224	14
SOX9	ZNF829_E	3.4436	0.000574026	0.00363637	77
Lumenal_2	MBD1_C	3.44323	0.000574808	0.00137814	45
Glandular_secretory	RFX1_C	-3.44241	0.000576551	0.00276464	41
Glandular	E2F4_AA	-3.43563	0.000591173	0.00302374	100
Preciliated	IRX5_E	-3.43473	0.00059314	0.0019738	91
Lumenal_1	ZNF597_E	-3.43291	0.000597145	0.00159508	71
Ciliated_LRG5	ZNF222_E	-3.43274	0.000597521	0.00171554	30
Preciliated	NEUROD1_C	-3.43253	0.000597978	0.00198511	31
Lumenal_2	TEAD4_C	-3.4301	0.000603368	0.00143912	69
Ciliated	ZBTB7A_C	3.42997	0.000603646	0.0016475	91
Glandular_secretory	HIF1A_AA	3.42828	0.000607411	0.00290254	62
Ciliated_LRG5	ZNF570_E	-3.42793	0.000608208	0.0017426	128
Glandular_secretory	ZNF280B_E	-3.42623	0.000612031	0.00291453	82
Glandular_secretory	ZNF550_E	-3.42452	0.000615896	0.00292286	100
Ciliated_LRG5	ZNF189_E	-3.42315	0.000619006	0.00176987	84
SOX9_LGR5	LYL1_C	3.42268	0.000620065	0.00226537	82
Glandular	ZNF597_E	3.42058	0.000624885	0.00317267	71
Lumenal_1	ZNF682_E	-3.42035	0.000625416	0.00166096	111
SOX9_prolif	ASCL1_C	-3.41354	0.000641247	0.00231823	52
Lumenal_1	CSRNP1_E	-3.40511	0.000661381	0.00174975	153
Lumenal_2	BHLHE40_C	3.40399	0.000664085	0.00157038	58
SOX9_prolif	ZNF665_E	-3.40153	0.000670103	0.00240993	89
Ciliated	CDX2_A	-3.39656	0.000682391	0.00185144	9
Preciliated	SALL1_E	3.39616	0.000683396	0.00222953	70
SOX9	ZNF254_E	3.3942	0.000688296	0.00422461	184
Lumenal_2	JUNB_C	-3.39136	0.000695455	0.00162955	53
Preciliated	CUX1_C	-3.391	0.000696374	0.00226281	43
SOX9	RFX8_E	-3.39056	0.000697491	0.0042621	173
Lumenal_2	ZNF347_E	-3.39042	0.000697857	0.00163069	149
Lumenal_2	ZNF660_E	-3.38944	0.000700357	0.00163102	81
Lumenal_1	FOXO6_D	-3.38832	0.000703215	0.00185332	42
Ciliated_LRG5	ARID2_C	-3.38448	0.00071314	0.00201813	30
SOX9_LGR5	RFX1_C	-3.38101	0.000722188	0.00259724	41
SOX9	DMRTB1_E	-3.38078	0.000722802	0.00439731	146
Preciliated	ARID3A_C	-3.38022	0.000724288	0.00234798	24
Ciliated_LRG5	ZNF420_E	-3.37859	0.000728575	0.00205759	177
Lumenal_1	ZNF93_E	3.37685	0.000733221	0.00192505	56
Glandular_secretory	ZNF737_E	-3.37644	0.0007343	0.00340291	131
Ciliated_LRG5	ZNF23_E	-3.37574	0.000736177	0.00207482	145
SOX9_LGR5	ZNF677_E	-3.37412	0.000740529	0.0026494	120
Ciliated_LRG5	EPAS1_B	-3.37411	0.000740544	0.00208176	44
Ciliated_LRG5	CREB3_C	-3.37301	0.000743525	0.00208176	24
SOX9_LGR5	MTA2_C	3.37293	0.000743723	0.00265396	36
Ciliated_LRG5	MTA2_C	-3.37258	0.000744671	0.00208176	36
Glandular	ZNF805_E	3.37242	0.000745115	0.00368818	123
Ciliated_LRG5	ZNF17_E	-3.37185	0.000746661	0.00208311	78
Ciliated	E2F7_C	-3.37125	0.000748278	0.00200857	30
Ciliated	GATA3_AA	-3.37097	0.000749031	0.00200857	24
Lumenal_2	IRX4_E	-3.37013	0.00075133	0.00174092	151
Lumenal_1	MAFB_C	-3.36858	0.000755557	0.00197245	51
Ciliated_LRG5	STAT3_AA	-3.36766	0.000758091	0.00211073	39
Ciliated_LRG5	ZNF615_E	-3.36366	0.000769167	0.00213726	187
Lumenal_2	FOXK1_D	-3.36303	0.000770911	0.00178032	82
SOX9_LGR5	MXI1_C	-3.36276	0.000771668	0.00274658	73
Preciliated	ZNF384_C	-3.35708	0.000787702	0.00251809	64
SOX9_prolif	HNF4G_C	-3.35451	0.000795056	0.00280811	51
Glandular	SPIB_C	-3.35315	0.000798971	0.00392661	54
Preciliated	TGIF2_C	3.35128	0.000804402	0.00255375	17
Glandular_secretory	ZNF541_E	-3.35039	0.000806972	0.00369016	79
Lumenal_1	ZNF337_E	-3.34866	0.000812048	0.00211194	152
Ciliated_LRG5	NPAS1_E	-3.34763	0.000815056	0.00225569	183
Lumenal_2	IKZF2_E	-3.34727	0.000816114	0.00187842	190
Lumenal_1	TLX1_E	3.34692	0.000817142	0.00212119	108
Preciliated	SIX2_C	-3.34478	0.000823487	0.00260237	39
SOX9_LGR5	E2F1_AA	-3.3415	0.000833255	0.00295816	114
Ciliated	AHR_B	-3.33823	0.000843128	0.00223915	15
Glandular_secretory	HMGA2_E	-3.3364	0.000848721	0.00385554	90
Ciliated_LRG5	TAF1_C	-3.33592	0.000850183	0.00234352	51
SOX9_LGR5	ZNF541_E	-3.33453	0.000854434	0.00302557	79
Glandular_secretory	ZNF836_E	-3.33069	0.00086631	0.00390972	111
SOX9_LGR5	FOXJ2_C	-3.3301	0.00086815	0.00306628	33
SOX9_prolif	ZNF682_E	3.32964	0.000869578	0.00306349	111
Glandular_secretory	VSX1_E	-3.32899	0.000871627	0.0039209	189
Glandular	ZNF541_E	-3.32449	0.000885814	0.00429231	79
Glandular	PBX3_C	-3.31997	0.000900279	0.00434715	51
SOX9_prolif	MNT_C	3.31937	0.0009022	0.00317033	56
Ciliated_LRG5	ZBED1_C	-3.31837	0.000905438	0.00248097	22
Preciliated	PRDM14_B	-3.31411	0.000919364	0.002879	188
Ciliated	ZNF493_E	3.31169	0.000927353	0.0024534	167
Ciliated_LRG5	ZFX_C	-3.31133	0.00092852	0.00253416	51
SOX9_LGR5	ZNF573_E	-3.30795	0.00093981	0.0032941	116
Glandular_secretory	ZNF808_E	-3.30622	0.000945642	0.00418568	185
SOX9_prolif	ZNF805_E	-3.3054	0.000948398	0.00330742	123
Lumenal_1	NFATC3_D	3.30447	0.000951566	0.00244259	22
SOX9_LGR5	CSRNP1_E	3.30165	0.000961166	0.00336043	153
Ciliated	TFDP1_B	-3.30004	0.000966706	0.00255262	14
Ciliated_LRG5	ZNF160_E	-3.2989	0.000970648	0.00262297	196
Ciliated_LRG5	NFKB1_AA	-3.29855	0.00097184	0.00262297	96
SOX9_LGR5	ZNF433_E	-3.29696	0.000977389	0.00340852	41
SOX9	ZNF44_E	3.29377	0.00098853	0.00576017	156
Ciliated	NR3C2_D	-3.29307	0.000991001	0.00261178	20
Preciliated	NONO_C	-3.29028	0.00100088	0.00309913	27
Lumenal_1	NEUROD6_E	3.29014	0.00100137	0.00255617	126
SOX9	ZNF605_E	3.28775	0.00100991	0.00586	195
Lumenal_2	TP53_AA	-3.28641	0.00101474	0.00232013	136
Lumenal_2	BCL6_B	3.28578	0.00101701	0.00232148	16
SOX9_LGR5	ZNF454_E	-3.28475	0.00102073	0.00354178	37
SOX9_prolif	ZNF460_E	-3.28347	0.00102538	0.00354901	178
Glandular	ZNF266_E	3.28343	0.00102551	0.00488354	105
Glandular_secretory	ZNF337_E	-3.28103	0.00103431	0.00454897	152
Ciliated	ZNF83_D	-3.28039	0.00103662	0.00272681	185
SOX9	RFX2_C	-3.27836	0.00104412	0.00598314	22
Ciliated	ZNF208_E	3.27729	0.0010481	0.00275176	23
Glandular_secretory	ZNF525_E	-3.2772	0.0010484	0.00459633	170
SOX9_prolif	ZNF274_C	3.27667	0.00105039	0.00362647	18
SOX9_LGR5	RARA_AA	3.27479	0.00105739	0.00365978	11
Lumenal_1	E2F3_A	-3.26741	0.00108537	0.0027604	13
Glandular_secretory	YBX2_E	-3.26625	0.00108982	0.00475669	148
SOX9_LGR5	ZSCAN2_E	-3.26625	0.00108982	0.00375322	114
Ciliated	ARID3A_C	-3.26398	0.00109857	0.0028625	24
Preciliated	ZNF726_E	3.26339	0.00110087	0.00335641	170
Glandular_secretory	ZNF14_E	-3.2629	0.00110278	0.00478911	111
SOX9_LGR5	ZNF557_E	-3.25248	0.00114402	0.00391061	183
Ciliated	ZNF860_E	-3.25228	0.00114483	0.00296626	142
Preciliated	TP53_AA	-3.2483	0.00116098	0.00350834	136
Preciliated	ZSCAN2_E	-3.24416	0.00117796	0.00355189	114
Lumenal_2	KMT2B_D	-3.24017	0.0011946	0.00268251	95
Glandular	JUN_AA	-3.23773	0.00120483	0.0056212	49
SOX9_prolif	ZNF567_E	-3.23677	0.00120892	0.00412225	130
Ciliated	SATB2_E	-3.23615	0.00121152	0.00313066	157
Ciliated	NPAS1_E	-3.23584	0.00121284	0.00313066	183
Ciliated	CREB3_C	-3.23531	0.00121509	0.00313066	24
SOX9_prolif	IRX5_E	-3.22712	0.00125045	0.00422921	91
Lumenal_2	ZNF93_E	3.22617	0.00125457	0.00280349	56
Glandular_secretory	ZNF230_E	-3.22417	0.00126339	0.00540168	82
Lumenal_1	SOHLH1_E	3.22061	0.00127916	0.00323539	72
Lumenal_1	HMGA2_E	-3.21971	0.00128319	0.00323963	90
Lumenal_2	ZNF714_E	-3.21921	0.00128544	0.00285861	162
SOX9_LGR5	TCF15_E	3.21918	0.0012856	0.00434086	166
Lumenal_1	NCOA2_C	-3.21904	0.00128621	0.00324134	19
Preciliated	OSR1_B	3.21522	0.00130346	0.00388786	11
Ciliated_LRG5	MNT_C	3.21255	0.00131563	0.00349819	56
Glandular	FOXO4_A	3.21083	0.00132354	0.00611307	13
Glandular	ZNF559_E	-3.20962	0.00132912	0.00611837	119
Ciliated	SALL1_E	3.20783	0.00133742	0.00343305	70
Ciliated_LRG5	FOXF1_E	-3.20732	0.00133976	0.00354446	192
SOX9_prolif	CSRNP1_E	-3.2049	0.00135108	0.00450686	153
SOX9_prolif	ZNF462_E	-3.20387	0.00135593	0.00451213	134
SOX9_prolif	ZNF585B_E	-3.20208	0.00136437	0.00452931	153
Ciliated_LRG5	BHLHE40_C	3.20204	0.0013646	0.00358728	58
Preciliated	ZNF697_E	-3.20087	0.00137014	0.00406044	110
Lumenal_2	TLX1_E	3.20011	0.00137375	0.00304518	108
Lumenal_2	ZNF808_E	-3.19724	0.00138749	0.00307071	185
Ciliated	ZNF254_E	-3.19554	0.00139569	0.00356934	184
Preciliated	SSRP1_C	-3.19181	0.00141382	0.00418092	26
Glandular	OSR1_B	3.19171	0.00141433	0.00646753	11
Lumenal_1	DMRTB1_E	3.19111	0.00141726	0.00352021	146
Glandular	DMRTA1_E	-3.1867	0.00143908	0.00655899	167
Preciliated	ZNF749_E	-3.18463	0.00144937	0.00425868	194
Preciliated	ZNF836_E	-3.17952	0.00147517	0.00431613	111
SOX9_LGR5	ZIC2_E	3.17948	0.0014754	0.00494546	80
Glandular_secretory	ZBTB32_E	-3.17676	0.00148932	0.00624917	89
Ciliated	STAT1_AA	-3.17586	0.00149394	0.00379951	82
SOX9_LGR5	NR3C2_D	3.17513	0.00149769	0.00500803	20
Ciliated_LRG5	USF1_AA	-3.17113	0.00151846	0.00396408	22
Preciliated	USF2_AA	-3.16993	0.00152478	0.00442377	15
Lumenal_1	ZNF573_E	-3.16962	0.00152636	0.00375072	116
Lumenal_1	FOXE1_E	3.16855	0.00153199	0.00375787	102
Preciliated	NFKB1_AA	-3.16599	0.00154555	0.00446765	96
Lumenal_2	DMRT1_E	3.16568	0.00154721	0.00340238	112
Lumenal_2	HIF1A_AA	-3.16243	0.00156457	0.00342964	62
Glandular_secretory	ZNF416_E	-3.16231	0.00156525	0.00653054	132
Ciliated_LRG5	ZNF280B_E	3.16109	0.00157178	0.00408013	82
Glandular	IKZF4_E	3.15961	0.0015798	0.00712975	134
SOX9_LGR5	ZNF107_E	-3.15929	0.00158156	0.00526298	123
Preciliated	RUNX1_AA	-3.1565	0.00159676	0.00458446	12
SOX9	MKX_E	-3.15604	0.00159926	0.00871627	186
Lumenal_1	TCF25_C	3.15583	0.00160041	0.00391875	40
SOX9	ZNF577_E	3.15534	0.00160314	0.00871627	199
Ciliated	ZNF626_E	3.15485	0.00160583	0.00406908	104
Lumenal_1	GABPA_C	-3.15369	0.00161218	0.00394056	52
Preciliated	AR_AA	-3.15278	0.00161726	0.00463369	42
Preciliated	NKX3-1_D	3.15163	0.00162362	0.00464227	8
Lumenal_2	IRX3_E	-3.14283	0.00167323	0.00363322	100
Glandular_secretory	ZNF107_E	-3.14218	0.00167696	0.00689252	123
Glandular	ELF1_C	3.14117	0.00168273	0.00754497	55
Preciliated	ZNF211_E	-3.14067	0.00168561	0.00480957	170
Lumenal_2	RFX1_C	-3.14045	0.00168687	0.00365708	41
Preciliated	NCOA3_C	-3.13633	0.00171074	0.0048512	27
Ciliated_LRG5	USF2_AA	-3.13523	0.00171718	0.00441902	15
Ciliated_LRG5	ZNF44_E	-3.13504	0.00171833	0.00441902	156
Ciliated	ZNF660_E	3.13462	0.00172075	0.0043364	81
Preciliated	ATF1_A	-3.13292	0.00173079	0.00489799	17
SOX9_LGR5	ATF6_A	-3.13279	0.00173153	0.00570702	11
Lumenal_2	ZNF79_E	-3.13271	0.00173199	0.00374315	155
Glandular	TEAD3_D	-3.13215	0.0017353	0.00770564	12
Lumenal_1	FOXK1_D	-3.13211	0.00173557	0.00422721	82
Ciliated	ZNF143_C	-3.1321	0.00173559	0.00436584	50
SOX9_prolif	ZNF559_E	-3.12977	0.00174943	0.00568463	119
SOX9	PROX2_E	3.12946	0.00175127	0.0094105	123
Ciliated	FEZF2_E	3.12817	0.00175901	0.00441671	109
SOX9	E2F7_C	-3.12214	0.00179544	0.00961047	30
Ciliated	CREB3L2_D	-3.11978	0.00180988	0.00452797	22
Ciliated	CREB3L3_D	-3.11978	0.00180988	0.00452797	22
Preciliated	ESR1_AA	-3.11697	0.00182722	0.00513928	57
Ciliated_LRG5	ZNF419_E	-3.11599	0.00183327	0.00469713	80
Preciliated	BCL3_C	-3.11571	0.00183503	0.00515076	43
Preciliated	RELB_C	-3.11454	0.00184232	0.00516073	64
SOX9_LGR5	ETS1_AA	3.11092	0.00186506	0.00610343	64
Ciliated_LRG5	SMARCC2_C	-3.10976	0.0018724	0.00478848	16
Ciliated	ZNF189_E	-3.10894	0.00187762	0.00467206	84
SOX9	NCOA1_C	3.10529	0.00190091	0.00998158	24
SOX9_LGR5	RARG_D	3.10411	0.0019085	0.00623082	44
SOX9_LGR5	ZNF550_E	-3.0999	0.00193586	0.00630523	100
Glandular	ZBTB32_E	-3.09955	0.00193817	0.00855148	89
SOX9_prolif	RFX2_C	-3.09885	0.00194271	0.00621039	22
Lumenal_1	ZNF155_E	-3.09785	0.00194931	0.00470629	76
Ciliated	FOXO3_AA	-3.09493	0.00196859	0.0048896	19
Lumenal_2	HNF4G_C	-3.09449	0.00197149	0.0042146	51
SOX9	ZNF211_E	3.09279	0.00198282	0.0102557	170
SOX9_LGR5	ZNF568_E	3.09126	0.0019931	0.006431	167
Glandular_secretory	ZNF419_E	-3.08866	0.0020106	0.00803187	80
Lumenal_2	NKX2-2_E	3.08822	0.00201358	0.00429791	109
Lumenal_2	ZNF530_E	-3.08601	0.00202864	0.00432337	177
Lumenal_2	FEZF2_E	3.08485	0.00203656	0.00432692	109
Lumenal_2	MAX_C	-3.08396	0.00204264	0.00433316	54
Lumenal_1	DMRTC2_E	3.08243	0.00205319	0.00493122	141
Lumenal_2	IRF3_C	-3.08102	0.00206294	0.00436951	65
Ciliated	NCOR1_C	3.07692	0.00209154	0.00516711	19
Preciliated	HOXB13_C	-3.07096	0.00213372	0.00590514	41
Ciliated_LRG5	ZNF836_E	-3.07063	0.00213605	0.00542258	111
Preciliated	USF1_AA	-3.06773	0.00215692	0.0059574	22
Lumenal_1	RXRB_D	-3.06767	0.00215733	0.00513668	58
Ciliated	CREB3L4_D	-3.06701	0.00216215	0.00532252	23
Glandular	ZNF658_E	3.06608	0.00216887	0.00943285	121
Glandular_secretory	KLF4_A	3.06573	0.00217138	0.0085922	13
Lumenal_1	ZNF860_E	-3.06551	0.00217299	0.00516505	142
Ciliated_LRG5	DMRTA1_E	-3.0651	0.002176	0.00550377	167
SOX9_LGR5	JUNB_C	3.06029	0.00221121	0.00703671	53
Ciliated_LRG5	ZNF543_E	-3.06016	0.00221219	0.00557489	39
SOX9_prolif	ZNF461_E	-3.05998	0.00221355	0.00701128	143
Preciliated	ZNF615_E	-3.05306	0.0022652	0.00623155	187
Lumenal_1	ZNF808_E	-3.05207	0.00227271	0.00538355	185
Ciliated_LRG5	SMAD6_E	-3.05159	0.00227636	0.00572615	123
Glandular_secretory	ZNF835_E	-3.04933	0.00229353	0.0089982	162
SOX9_LGR5	FOXP1_B	-3.04739	0.00230842	0.00727837	169
SOX9_prolif	HMGA2_E	-3.047	0.00231139	0.00728772	90
Glandular	FOXO3_AA	3.0452	0.00232527	0.010023	19
Glandular	TEAD4_C	-3.04462	0.00232976	0.010023	69
SOX9_prolif	ZBTB20_E	-3.04209	0.00234942	0.00739077	165
Preciliated	MNT_C	3.03958	0.00236908	0.00649147	56
Lumenal_1	PKNOX1_C	-3.03898	0.00237381	0.00561341	35
Ciliated	MIER1_C	-3.03862	0.00237668	0.00579893	18
Lumenal_1	ZNF571_E	-3.03792	0.00238217	0.00562354	135
SOX9_LGR5	ZNF470_E	-3.03517	0.00240403	0.00754537	60
Glandular_secretory	ZNF347_E	-3.03373	0.00241554	0.00942335	149
Ciliated_LRG5	ZBTB32_E	3.03177	0.00243128	0.00609364	89
SOX9_prolif	JUNB_C	-3.03	0.0024455	0.00762355	53
Preciliated	TBXT_C	-3.02999	0.00244561	0.00668789	30
SOX9_LGR5	NCOR2_C	-3.02922	0.00245183	0.00766057	23
Preciliated	PBX3_C	-3.02903	0.00245342	0.00669598	51
SOX9	ZNF566_E	3.02794	0.00246225	0.0124556	135
Lumenal_1	HNF1A_AA	3.02746	0.00246621	0.00578708	9
Lumenal_1	ZNF83_D	-3.02721	0.0024682	0.00578708	185
Ciliated	BATF_C	-3.02713	0.00246891	0.0059922	49
SOX9_LGR5	ZNF652_E	-3.02663	0.00247297	0.0077092	142
Lumenal_2	ZNF493_E	-3.02565	0.00248099	0.00516778	167
SOX9	DMRT2_E	-3.02541	0.00248298	0.0125026	10
SOX9	ZNF530_E	-3.0246	0.00248966	0.0125026	177
SOX9_LGR5	KMT2A_C	3.02171	0.00251348	0.00781783	50
SOX9_LGR5	KLF1_C	3.01916	0.00253478	0.00786635	49
Ciliated_LRG5	ZNF681_E	-3.01855	0.0025399	0.00632	171
SOX9_LGR5	JARID2_D	-3.01763	0.00254756	0.00788152	190
Ciliated	KLF9_C	-3.01638	0.00255812	0.00618155	70
Ciliated	SREBF2_A	-3.01612	0.00256035	0.00618155	18
Lumenal_2	MEF2A_B	-3.0155	0.00256557	0.00532789	12
Ciliated_LRG5	RFX2_C	3.01509	0.00256905	0.00638103	22
Lumenal_2	MYCN_A	-3.01346	0.00258288	0.00535579	16
Lumenal_2	ZNF384_C	-3.01077	0.00260589	0.00539474	64
Lumenal_2	FOXO6_D	-3.01035	0.00260948	0.00539474	42
SOX9_LGR5	ZNF100_E	-3.01027	0.00261015	0.00804603	93
Ciliated_LRG5	FOXP1_B	3.01015	0.00261118	0.00647404	169
Preciliated	STAT3_AA	-3.00934	0.00261816	0.00713151	39
SOX9	ZNF347_E	3.00616	0.00264567	0.0131373	149
SOX9	ZNF765_E	3.0052	0.0026541	0.0131373	107
Ciliated_LRG5	NONO_C	-3.00114	0.00268967	0.00664479	27
Glandular_secretory	RFX8_E	-2.99954	0.00270391	0.0104014	173
Glandular	TP73_C	-2.99633	0.00273247	0.0115399	41
SOX9_LGR5	ZNF112_E	-2.99535	0.00274127	0.0084314	70
Lumenal_2	MEF2C_B	-2.99529	0.00274186	0.00563469	12
Glandular	VSX1_E	-2.99298	0.00276271	0.011632	189
SOX9	ZNF181_E	2.99205	0.0027711	0.0134277	158
Ciliated	ZNF670_E	-2.99146	0.00277644	0.0066567	56
Preciliated	EGR1_AA	-2.99131	0.00277785	0.00753676	73
Glandular	TCF23_E	2.98875	0.00280124	0.0117228	77
SOX9	LMX1A_E	2.98734	0.00281419	0.0135415	125
SOX9_prolif	ARID1B_C	-2.98716	0.0028158	0.00864139	19
Lumenal_1	ARID3A_C	-2.98555	0.00283069	0.00659221	24
Lumenal_1	RXRG_D	-2.98417	0.00284353	0.00661097	53
SOX9_LGR5	ZNF660_E	-2.98376	0.00284729	0.00873802	81
SOX9_prolif	MAFK_C	-2.98254	0.0028587	0.00873422	52
SOX9_prolif	NCOA2_C	-2.98182	0.00286538	0.00873531	19
SOX9	ZNF615_E	2.98145	0.00286887	0.0137566	187
Glandular	ZSCAN20_E	2.9808	0.00287494	0.0119587	102
Preciliated	ZNF337_E	-2.97898	0.00289208	0.00780072	152
Lumenal_2	FOXM1_B	-2.97711	0.00290977	0.005962	24
Ciliated_LRG5	MAFF_C	-2.97416	0.0029379	0.00721929	42
Ciliated	TEAD3_D	-2.9718	0.00296061	0.00706149	12
Glandular	ZNF208_E	-2.97056	0.00297261	0.0123279	23
Lumenal_2	ZNF211_E	-2.96473	0.00302945	0.00617973	170
Ciliated	HOXA1_D	-2.96419	0.00303483	0.00720121	12
Lumenal_1	HOXB6_E	2.96413	0.00303542	0.00699818	62
Preciliated	THAP1_C	-2.9639	0.00303767	0.00809851	53
Ciliated_LRG5	ZNF550_E	-2.96291	0.0030475	0.00746205	100
SOX9	ZNF425_E	-2.96127	0.00306374	0.01445	183
SOX9_LGR5	CTCFL_C	2.95682	0.00310833	0.00945509	54
Glandular_secretory	ZNF652_E	-2.95501	0.00312659	0.0117652	142
Lumenal_1	TAF1_C	-2.95408	0.00313607	0.0071942	51
Lumenal_1	ZNF525_E	-2.95169	0.00316039	0.00723797	170
Lumenal_2	ZNF75A_E	-2.94959	0.00318191	0.00648115	195
SOX9_prolif	ZNF266_E	-2.94914	0.00318664	0.00952544	105
Preciliated	LEF1_A	-2.94682	0.00321057	0.00854296	23
Ciliated_LRG5	ZNF155_E	-2.94202	0.00326078	0.00791412	76
Ciliated	AR_AA	-2.94081	0.00327352	0.00772775	42
Preciliated	PITX2_D	-2.94077	0.00327393	0.00866148	11
SOX9_prolif	TEAD4_C	-2.93959	0.00328646	0.00980258	69
Ciliated_LRG5	SATB2_E	-2.93621	0.00332248	0.00800898	157
Ciliated_LRG5	KDM5B_C	-2.93616	0.00332306	0.00800898	18
SOX9_prolif	YBX2_E	-2.9344	0.00334198	0.0099024	148
Lumenal_2	DMRTB1_E	2.93422	0.00334387	0.00678103	146
Ciliated_LRG5	ZSCAN16_E	-2.93142	0.00337416	0.00811797	168
SOX9	ZNF749_E	2.92745	0.0034175	0.0157845	194
Preciliated	TCF7L1_D	-2.92483	0.00344647	0.00908316	17
Lumenal_2	ZNF337_E	-2.92166	0.00348176	0.00705031	152
SOX9	ZNF550_E	2.92126	0.00348624	0.0160483	100
Ciliated_LRG5	ZNF83_D	-2.91956	0.00350526	0.00841871	185
Ciliated	ZNF117_E	2.9186	0.00351606	0.00828614	183
Ciliated	ZNF382_B	2.9173	0.00353073	0.00830655	10
Lumenal_2	EGR1_AA	-2.91652	0.00353956	0.00715685	73
Ciliated_LRG5	HSF1_B	-2.91514	0.00355531	0.00852411	21
Lumenal_1	ZNF567_E	-2.91495	0.00355748	0.00812047	130
Glandular	ZEB1_B	2.91308	0.0035788	0.0144057	20
SOX9_prolif	ZNF763_E	-2.9115	0.00359701	0.0105243	131
SOX9_LGR5	IRF3_C	-2.91056	0.00360778	0.0109023	65
SOX9_LGR5	ZNF337_E	-2.90902	0.00362564	0.0109323	152
Ciliated	RCOR1_C	2.90788	0.0036389	0.00853195	18
SOX9_LGR5	ZNF211_E	-2.90493	0.00367334	0.011052	170
Glandular_secretory	ZNF460_E	2.90469	0.00367612	0.0136105	178
Lumenal_2	THAP11_C	2.90468	0.00367628	0.0074008	114
Ciliated	ETV1_C	-2.90347	0.00369047	0.0086382	28
SOX9_LGR5	BATF_C	2.90193	0.00370874	0.0111343	49
Lumenal_1	ZNF441_E	-2.9019	0.00370903	0.008397	183
SOX9_prolif	ZNF613_E	2.90138	0.00371523	0.0108016	99
SOX9_prolif	RFX8_E	-2.89937	0.00373915	0.0108255	173
SOX9_LGR5	E2F7_C	2.89835	0.00375126	0.0112375	30
Lumenal_2	ZNF274_C	2.89774	0.00375868	0.00754467	18
SOX9_LGR5	SP6_E	2.8975	0.00376145	0.0112436	142
SOX9_LGR5	NEUROD1_C	2.89671	0.003771	0.0112479	31
SOX9_prolif	ZNF607_E	-2.89274	0.00381902	0.0109877	166
Glandular	NR4A3_B	-2.88733	0.00388525	0.0155523	10
Preciliated	ZXDA_E	-2.88558	0.00390689	0.0101417	153
Glandular	MYOD1_C	-2.88405	0.00392592	0.0156534	45
Glandular	ZNF808_E	2.88256	0.00394452	0.0156534	185
SOX9_prolif	ZNF799_E	2.88024	0.00397371	0.0113382	115
Ciliated_LRG5	ZNF14_E	-2.87834	0.00399769	0.00955158	111
SOX9_prolif	ZNF442_E	2.87719	0.00401235	0.0114013	28
Glandular_secretory	ZNF677_E	-2.87684	0.00401681	0.0147532	120
Lumenal_1	NPAS2_D	-2.87569	0.00403142	0.00906741	11
SOX9	ZNF600_E	2.87449	0.00404684	0.0182637	76
SOX9_LGR5	ZNF600_E	-2.87089	0.00409324	0.0121304	76
Ciliated_LRG5	ZNF555_E	-2.87045	0.00409883	0.00977631	48
SOX9	ZNF614_E	2.86552	0.0041632	0.0186668	186
Lumenal_1	ZNF565_E	-2.86358	0.00418889	0.00940628	44
Glandular	ZNF30_E	-2.86071	0.00422692	0.0165323	198
Ciliated	NEUROD6_E	2.86047	0.00423015	0.00980606	126
Ciliated	RELB_C	-2.86042	0.00423077	0.00980606	64
Glandular_secretory	FOXO3_AA	2.85414	0.00431538	0.0157244	19
Ciliated	ZHX2_C	2.85255	0.00433703	0.0100158	12
Lumenal_2	IKZF4_E	2.8508	0.00436096	0.00866546	134
SOX9	ZNF836_E	2.85022	0.00436895	0.0193382	111
SOX9	CREM_B	2.84806	0.00439869	0.0194076	15
SOX9_prolif	ZNF573_E	-2.84579	0.00443019	0.0124605	116
SOX9	DMRTC2_E	-2.84428	0.00445113	0.0195765	141
Glandular_secretory	ZNF77_E	-2.8435	0.00446208	0.0161312	49
Ciliated	ZNF658_E	-2.84327	0.00446535	0.0102949	121
Preciliated	BHLHE40_C	2.84256	0.00447526	0.0114876	58
Ciliated_LRG5	TCF7_B	-2.84193	0.00448412	0.0106037	13
Lumenal_2	GATA4_B	2.84134	0.0044924	0.00890101	14
Lumenal_2	ZNF425_E	-2.83907	0.00452448	0.00895173	183
Glandular_secretory	PROX2_E	-2.83712	0.00455219	0.0163073	123
Glandular_secretory	DUX4_C	-2.83672	0.00455803	0.0163073	35
Ciliated_LRG5	ZNF253_E	-2.83492	0.00458372	0.0108022	156
Ciliated_LRG5	CREB3L1_C	-2.83425	0.00459327	0.0108063	19
Glandular_secretory	SP6_E	2.82973	0.0046588	0.0166248	142
SOX9_LGR5	ZNF583_E	-2.8293	0.00466498	0.0136202	83
Lumenal_1	ZNF681_E	-2.82754	0.00469065	0.0104145	171
Glandular_secretory	ZNF454_E	-2.82492	0.00472921	0.0167462	37
Lumenal_1	ZNF765_E	-2.82465	0.00473327	0.0104922	107
Ciliated_LRG5	ZIC5_E	2.82233	0.00476755	0.0111593	44
Lumenal_1	GFI1B_C	-2.82088	0.00478923	0.0105721	29
Lumenal_1	DMRT1_E	2.82067	0.00479228	0.0105721	112
SOX9_prolif	ZNF454_E	-2.81977	0.00480575	0.0134076	37
Ciliated	MYBL2_C	-2.81872	0.00482156	0.0110792	26
Lumenal_1	ZNF835_E	2.81481	0.0048806	0.0107498	162
Glandular	ZBTB11_C	2.81459	0.00488399	0.0187927	19
Glandular	ZNF189_E	2.8145	0.00488528	0.0187927	84
Glandular_secretory	TCF23_E	2.81421	0.00488976	0.0172264	77
Lumenal_2	VSX1_E	-2.81266	0.00491336	0.00966575	189
SOX9	ZNF570_E	2.81258	0.00491455	0.0213339	128
Lumenal_2	MNT_C	2.81195	0.00492417	0.00967322	56
Lumenal_1	FOXP1_B	2.80913	0.00496762	0.0109067	169
Ciliated	KDM5B_C	-2.80909	0.00496814	0.011397	18
Preciliated	LMX1A_E	-2.80889	0.00497131	0.0126667	125
Ciliated	IRX5_E	-2.80721	0.00499727	0.0114448	91
Preciliated	ELK1_AA	-2.80564	0.0050216	0.0127713	11
SOX9_LGR5	TAF1_C	2.805	0.00503165	0.014587	51
Ciliated	TCF25_C	2.80461	0.00503776	0.0114994	40
Ciliated_LRG5	ZNF208_E	2.80347	0.00505552	0.0117735	23
Lumenal_1	NCOA1_C	-2.80044	0.00510323	0.0111866	24
Glandular	ZNF823_E	2.79845	0.00513479	0.0194812	163
SOX9_LGR5	ZEB1_B	-2.79827	0.00513764	0.0148123	20
Preciliated	NCOA1_C	-2.79826	0.00513787	0.013043	24
Lumenal_2	RARA_AA	-2.79825	0.00513808	0.0100363	11
Ciliated	ZNF527_E	2.79616	0.00517133	0.0117461	169
Glandular	CSRNP1_E	2.79596	0.00517455	0.0195782	153
Preciliated	ZNF525_E	-2.7959	0.00517548	0.0131144	170
Glandular_secretory	NFKB1_AA	2.79475	0.00519392	0.0181132	96
SOX9_prolif	IKZF4_E	2.79417	0.00520324	0.0144872	134
Glandular	HOXB13_C	-2.79388	0.00520795	0.0196508	41
SOX9_LGR5	HOXB7_B	2.79376	0.0052099	0.0149893	10
Preciliated	E2F6_B	2.79159	0.00524497	0.0132661	11
SOX9_LGR5	BHLHE40_C	-2.79046	0.00526336	0.0151117	58
SOX9	VSX1_E	-2.79026	0.00526658	0.0225874	189
Lumenal_1	ZNF740_C	-2.78966	0.00527628	0.0115476	35
Lumenal_1	ST18_E	-2.78914	0.00528483	0.011548	195
Glandular_secretory	ZNF100_E	-2.78554	0.00534391	0.0185426	93
Preciliated	FOXP2_C	2.7851	0.00535105	0.0134756	34
Preciliated	ZNF484_E	-2.78474	0.00535708	0.0134756	173
Lumenal_1	ZIC5_E	2.78444	0.00536204	0.0116798	44
Ciliated	PPARD_A	2.7839	0.00537099	0.0121596	10
Preciliated	ATF4_AA	-2.78364	0.00537534	0.0134897	9
Lumenal_1	NCOA3_C	-2.78358	0.00537623	0.0116923	27
Lumenal_1	JARID2_D	-2.78265	0.00539177	0.0117076	190
Ciliated_LRG5	THAP11_C	2.78155	0.00540993	0.0125565	114
Glandular_secretory	MEF2C_B	-2.78135	0.00541333	0.0187209	12
Ciliated	ZNF501_E	2.78096	0.00541982	0.01223	143
SOX9_LGR5	ZNF836_E	-2.77897	0.0054531	0.0155916	111
Lumenal_1	ZNF677_E	-2.77437	0.00553079	0.0119718	120
Ciliated	USF1_AA	-2.77233	0.00556561	0.0125181	22
Glandular_secretory	ZNF44_E	-2.77107	0.00558731	0.0191466	156
Lumenal_2	ZKSCAN2_E	-2.77069	0.0055937	0.0108648	191
Preciliated	NCOR1_C	2.76161	0.00575166	0.014286	19
Ciliated_LRG5	ZNF181_E	-2.76019	0.00577685	0.0132964	158
SOX9_LGR5	ZNF280B_E	-2.75696	0.00583421	0.0165103	82
Glandular_secretory	FOXA2_B	2.7567	0.0058388	0.0197632	15
Lumenal_2	ATF1_A	-2.7525	0.00591422	0.0114231	17
SOX9_LGR5	FOXF1_E	2.752	0.00592317	0.0166937	192
SOX9	NCOA2_C	2.75009	0.00595788	0.0249328	19
Lumenal_2	KLF1_C	-2.74778	0.00600005	0.0115727	49
Ciliated_LRG5	ZNF613_E	-2.74508	0.00604958	0.0138779	99
Preciliated	CEBPD_A	-2.7448	0.00605482	0.0149583	10
SOX9_LGR5	NFKBIA_B	-2.74381	0.00607302	0.0170811	14
Lumenal_2	LHX8_E	-2.74344	0.00607986	0.0117028	177
Ciliated_LRG5	SOX30_E	2.74231	0.00610095	0.0139725	15
Ciliated	ZEB2_C	2.74164	0.0061134	0.0136275	56
Lumenal_2	EPAS1_B	-2.73971	0.00614942	0.0118113	44
Preciliated	CREB3L1_C	-2.7387	0.0061682	0.0151841	19
Glandular	HES6_B	-2.73826	0.00617644	0.0226853	17
SOX9_prolif	VSX1_E	-2.73708	0.00619876	0.016918	189
Preciliated	RARB_D	-2.73669	0.00620609	0.0152502	51
Ciliated	KMT2B_D	-2.73607	0.00621779	0.0138273	95
Lumenal_2	E2F5_C	-2.73408	0.00625551	0.0119652	16
Glandular	IKZF2_E	2.73403	0.00625651	0.0229184	190
SOX9_prolif	ZNF594_E	-2.73328	0.00627077	0.0170807	199
Lumenal_1	ZNF610_E	-2.73209	0.00629345	0.0135167	136
Lumenal_2	SOX13_C	-2.73197	0.00629577	0.0120255	40
Glandular	ZNF557_E	2.73157	0.00630342	0.023006	183
SOX9_prolif	ZNF439_E	-2.73155	0.00630374	0.0171368	110
SOX9	HMGA2_E	-2.73052	0.00632336	0.0261454	90
Glandular	HMGA2_E	-2.73016	0.00633041	0.023006	90
Lumenal_2	ZKSCAN1_C	-2.72847	0.00636289	0.012137	41
Lumenal_1	ZNF614_E	-2.72709	0.00638957	0.0137019	186
SOX9_LGR5	MAX_C	2.72176	0.00649353	0.0181163	54
Lumenal_1	SIX4_E	-2.72131	0.00650232	0.013922	69
Ciliated	MNT_C	2.7206	0.00651635	0.0143755	56
SOX9	ZKSCAN1_C	-2.72006	0.00652692	0.026617	41
Lumenal_2	STAT6_A	-2.71967	0.00653465	0.0124474	10
Glandular_secretory	ZIK1_E	-2.71857	0.00655651	0.0220305	96
Ciliated_LRG5	FOXO3_AA	-2.71536	0.00662031	0.0151368	19
Glandular	IRF4_B	-2.71409	0.00664586	0.0239633	7
Glandular_secretory	ZNF530_E	-2.70924	0.00674374	0.0225499	177
SOX9_prolif	MAFF_C	-2.70837	0.00676155	0.0182377	42
Glandular	HOXB7_B	-2.70803	0.00676849	0.0243419	10
Lumenal_1	SP6_E	-2.70312	0.00686928	0.0145946	142
SOX9	ZNF189_E	2.70156	0.00690158	0.0278687	84
Ciliated	NCOR2_C	2.70123	0.00690842	0.0151919	23
Glandular	LHX2_C	-2.70056	0.00692237	0.0248306	14
Ciliated	GABPA_C	-2.69956	0.00694317	0.0152441	52
Preciliated	GATA3_AA	-2.69949	0.00694463	0.0169744	24
Preciliated	SOX30_E	2.6977	0.00698198	0.0170355	15
Glandular_secretory	ZNF544_E	-2.69634	0.00701063	0.0232174	141
Ciliated	ZNF829_E	-2.69443	0.00705082	0.0154558	77
Lumenal_2	VSX2_E	-2.69306	0.00707988	0.0133753	175
Lumenal_1	TOX3_E	-2.69262	0.00708929	0.0150158	128
Ciliated_LRG5	ZNF652_E	-2.69126	0.00711823	0.0162484	142
Ciliated	NCOA1_C	-2.68855	0.00717624	0.0157058	24
Lumenal_1	ZNF639_C	2.68843	0.0071788	0.0151692	25
Lumenal_1	DLX5_E	2.68821	0.00718369	0.0151692	32
Glandular_secretory	ZNF765_E	-2.68713	0.00720692	0.0237341	107
Ciliated_LRG5	ZNF311_E	2.68538	0.00724475	0.0164827	195
Glandular	ZNF550_E	2.68535	0.00724535	0.0258549	100
Lumenal_1	CREB3_C	-2.68497	0.00725362	0.0152935	24
SOX9_LGR5	ARID1A_C	2.68465	0.00726065	0.0201345	22
Lumenal_1	ZNF883_E	-2.68383	0.00727839	0.0153223	46
Glandular_secretory	ZNF782_E	-2.68271	0.00730288	0.0239489	125
Glandular_secretory	PDX1_C	-2.68201	0.00731821	0.0239489	52
Lumenal_1	BCL6_B	2.68186	0.00732151	0.0153897	16
Glandular	ZNF525_E	2.68133	0.00733304	0.0261003	170
SOX9_prolif	SREBF1_AA	2.67609	0.0074487	0.0199354	10
SOX9_prolif	HMBOX1_C	2.67443	0.00748572	0.0199571	25
Preciliated	ZNF805_E	-2.67314	0.0075144	0.018206	123
Glandular_secretory	NFIC_A	-2.672	0.00754016	0.0246169	25
Preciliated	TCF7L2_A	-2.67111	0.00756012	0.0182846	20
Glandular	MYBL2_C	-2.67052	0.0075733	0.0268173	26
Preciliated	ID3_C	2.67013	0.00758213	0.0183058	11
Ciliated	TEAD2_C	-2.66334	0.00773689	0.0168262	29
Ciliated_LRG5	TEAD1_B	-2.65901	0.00783717	0.0177428	14
Ciliated_LRG5	ELK4_C	-2.65802	0.00786004	0.017763	12
Glandular	ARID3A_C	2.65663	0.00789266	0.0278055	24
Lumenal_2	TCF7L2_A	-2.65593	0.007909	0.01482	20
Ciliated	ZNF567_E	-2.6551	0.00792846	0.0172157	130
Glandular	FOXO6_D	2.65431	0.00794702	0.0279258	42
Glandular_secretory	ZNF384_C	2.65342	0.007968	0.02577	64
Lumenal_1	GATAD1_C	-2.65204	0.0080008	0.0167411	13
Preciliated	ZNF17_E	-2.65194	0.00800301	0.0192882	78
Ciliated	ZNF740_C	-2.64995	0.00805027	0.0174528	35
Preciliated	ATF7_C	-2.648	0.00809704	0.0194809	29
Lumenal_2	TCF12_C	-2.64737	0.00811209	0.0151594	79
Lumenal_1	IKZF4_E	2.64458	0.00817926	0.0170886	134
SOX9_prolif	KMT2B_D	2.64405	0.00819209	0.0215585	95
SOX9_LGR5	SOHLH1_E	2.64278	0.00822281	0.0225692	72
Glandular_secretory	MAFB_C	2.64197	0.00824252	0.0265336	51
Ciliated_LRG5	ID3_C	2.64144	0.00825538	0.0185982	11
Lumenal_2	LHX1_E	2.63991	0.00829274	0.0154552	40
SOX9_prolif	SP5_E	-2.63809	0.00833746	0.0218898	51
Ciliated_LRG5	ZNF829_E	-2.63624	0.00838316	0.0188553	77
Ciliated	TGIF2_C	2.63524	0.00840776	0.0181141	17
SOX9_LGR5	ZNF718_E	-2.63377	0.00844416	0.0230462	38
Lumenal_1	ZNF347_E	-2.63352	0.00845046	0.0176019	149
Ciliated_LRG5	ELK1_AA	-2.63053	0.00852523	0.0190793	11
Ciliated_LRG5	ETS1_AA	-2.63002	0.00853801	0.0190793	64
Lumenal_2	FOXN4_E	-2.62962	0.00854801	0.0158667	56
Glandular	ETV4_A	-2.62587	0.00864283	0.0298394	15
SOX9	ZNF75A_E	2.62455	0.00867626	0.0337519	195
Lumenal_2	PAX4_E	-2.62422	0.00868468	0.0160771	177
Ciliated	NFE2_C	-2.62321	0.00871048	0.018737	48
Ciliated	ZNF674_E	2.62267	0.00872433	0.0187376	156
Glandular	ELK1_AA	2.6219	0.00874422	0.0299647	11
SOX9_prolif	SSRP1_C	2.61984	0.00879716	0.0229654	26
Preciliated	NKX2-2_E	2.61846	0.00883264	0.0211402	109
SOX9	NCOA3_C	2.61835	0.0088357	0.0341795	27
Glandular	EBF1_C	-2.61818	0.00884011	0.0302183	73
Glandular	RFX1_C	-2.61232	0.00899294	0.0305881	41
Glandular	ZNF132_E	-2.61149	0.00901474	0.0305881	128
Lumenal_2	EGR2_D	-2.61098	0.00902828	0.0166241	21
Ciliated	TEAD4_C	-2.60817	0.00910264	0.0194594	69
SOX9_LGR5	EGR1_AA	2.60775	0.00911393	0.0246308	73
Lumenal_1	RUNX3_A	2.60451	0.00920067	0.0189927	18
Ciliated	E2F6_B	2.60269	0.00924955	0.0197429	11
SOX9_LGR5	NR4A2_B	-2.60118	0.0092903	0.0249609	15
Glandular	EPAS1_B	-2.60081	0.00930042	0.0314031	44
SOX9	THAP11_C	2.59853	0.00936245	0.0358159	114
Lumenal_2	DEAF1_D	-2.59774	0.00938388	0.0172559	127
SOX9_LGR5	UBTF_C	2.59586	0.00943546	0.0252825	21
Glandular_secretory	SIX4_E	-2.59504	0.00945812	0.0300268	69
Lumenal_1	RBPJL_D	2.58643	0.00969763	0.0199589	7
SOX9	HOXC11_D	2.58503	0.00973705	0.0369419	7
Glandular	PPARG_AA	2.58296	0.00979561	0.0328617	23
SOX9_prolif	ZXDA_E	-2.58105	0.00984991	0.0254257	153
Lumenal_2	KDM5B_C	-2.58066	0.00986125	0.0180615	18
Ciliated	TFAP2A_AA	-2.57987	0.00988374	0.0210315	20
SOX9_prolif	KDM5B_C	-2.57948	0.00989502	0.0254944	18
Preciliated	UBTF_C	-2.57943	0.00989623	0.0235633	21
Ciliated	RARG_D	-2.57559	0.010007	0.021261	44
Lumenal_1	ZNF530_E	-2.57422	0.0100467	0.020616	177
Ciliated	TCF15_E	-2.57324	0.0100752	0.0213731	166
Lumenal_1	TP73_C	-2.57234	0.0101015	0.0206975	41
SOX9	ZBTB7A_C	2.57134	0.0101307	0.0381211	91
Lumenal_2	TFAP2A_AA	-2.56652	0.0102724	0.0187897	20
Lumenal_2	FOXJ2_C	-2.56496	0.0103188	0.0188496	33
SOX9	SP5_E	-2.56484	0.0103222	0.0387364	51
Preciliated	ZNF93_E	-2.56114	0.0104329	0.0246287	56
Lumenal_2	ZNF454_E	-2.56095	0.0104386	0.0190432	37
Ciliated	FOXO6_D	-2.55875	0.0105048	0.0222162	42
Ciliated	ZNF592_C	-2.55198	0.0107113	0.0225837	12
Lumenal_2	ZNF232_E	-2.55129	0.0107324	0.0195533	48
SOX9_LGR5	GATAD1_C	-2.55109	0.0107388	0.0283019	13
Lumenal_2	ZNF143_C	-2.55065	0.0107522	0.0195636	50
Ciliated	ATF2_AA	-2.55007	0.0107702	0.0226733	12
Glandular_secretory	ELF1_C	2.55	0.0107724	0.0338466	55
Preciliated	PRDM1_C	-2.54849	0.0108192	0.0254536	44
Lumenal_2	NR3C1_A	2.54792	0.0108367	0.0196679	16
Lumenal_2	GATAD1_C	-2.54788	0.010838	0.0196679	13
Ciliated	LEF1_A	-2.54748	0.0108503	0.0228072	23
Preciliated	EPAS1_B	-2.54565	0.0109073	0.0255738	44
SOX9_prolif	POU4F2_C	-2.54367	0.0109696	0.0278987	27
Ciliated	ATF4_AA	-2.54207	0.0110198	0.0231281	9
SOX9	MYBL2_C	-2.54162	0.011034	0.0408918	26
SOX9	ZNF585B_E	2.54128	0.0110446	0.0408918	153
Glandular	MEIS1_C	-2.53656	0.0111946	0.0366345	50
Lumenal_2	USF2_AA	-2.53639	0.0112003	0.020272	15
SOX9_prolif	MSC_B	-2.53585	0.0112173	0.0284241	9
Preciliated	ZNF417_E	-2.53518	0.0112391	0.0262182	118
Lumenal_1	KLF13_C	2.5344	0.0112641	0.0229098	31
Ciliated_LRG5	ZBTB33_B	-2.53417	0.0112713	0.0245903	11
SOX9_LGR5	STAT1_AA	2.53381	0.0112829	0.0295507	82
SOX9_LGR5	FOXE1_E	2.53334	0.0112982	0.0295507	102
SOX9	ZNF160_E	2.53311	0.0113056	0.0417018	196
Lumenal_2	ZNF572_E	-2.53308	0.0113065	0.0204375	102
Ciliated	TCF12_C	-2.53284	0.0113143	0.0236385	79
SOX9_prolif	ZNF384_C	-2.53257	0.0113229	0.028639	64
Glandular	ZBTB33_B	2.53031	0.0113962	0.0370316	11
Lumenal_2	KLF5_B	-2.53016	0.0114012	0.0205628	14
SOX9	ZNF454_E	-2.52869	0.0114489	0.041939	37
Preciliated	ARID2_C	-2.52762	0.0114838	0.0267439	30
Lumenal_2	FOXO3_AA	-2.52734	0.0114932	0.0206668	19
Glandular_secretory	ZNF626_E	-2.52606	0.0115349	0.0357972	104
Glandular	ZBTB49_E	2.52582	0.0115429	0.0374197	87
Lumenal_1	THAP11_C	2.52577	0.0115444	0.0234454	114
Glandular_secretory	ZNF799_E	-2.525	0.0115698	0.0357996	115
Glandular_secretory	ZNF441_E	-2.52446	0.0115876	0.0357996	183
Lumenal_1	E2F2_A	-2.52425	0.0115945	0.0235124	15
SOX9_LGR5	ZKSCAN1_C	2.5224	0.0116556	0.0303705	41
Ciliated_LRG5	HINFP_C	-2.52087	0.0117067	0.0254197	17
Preciliated	FOXK1_D	-2.51965	0.011747	0.0273108	82
SOX9_LGR5	POU1F1_D	2.51664	0.0118478	0.0308133	8
Preciliated	TLX1_E	2.51407	0.0119348	0.0276156	108
Preciliated	JUNB_C	-2.51397	0.0119381	0.0276156	53
Ciliated	ATF6B_D	-2.51207	0.0120026	0.0250008	11
Lumenal_2	ETV4_A	-2.50867	0.0121187	0.0217349	15
Glandular	THRB_D	-2.50858	0.0121216	0.0390015	12
SOX9	ZNF541_E	-2.5084	0.012128	0.0437026	79
Lumenal_2	KDM5D_E	-2.50773	0.0121508	0.0217643	45
SOX9	ZBTB32_E	-2.50703	0.0121752	0.0437026	89
SOX9	ZNF79_E	-2.50678	0.0121836	0.0437026	155
SOX9_LGR5	ZNF799_E	-2.50585	0.0122158	0.031651	115
SOX9_prolif	MXI1_C	2.50491	0.0122484	0.0308669	73
Ciliated	SIX2_C	-2.50484	0.0122508	0.0254028	39
SOX9_LGR5	HOXB6_E	2.50463	0.0122579	0.0317006	62
Ciliated	E2F3_A	-2.50112	0.0123802	0.0256327	13
SOX9_LGR5	RXRG_D	-2.50065	0.0123967	0.0319996	53
Preciliated	RXRB_D	-2.49705	0.012523	0.0288718	58
SOX9_prolif	ZBTB7A_C	2.49591	0.0125635	0.0314885	91
Lumenal_2	LYL1_C	2.49496	0.0125971	0.0225053	82
SOX9_prolif	E2F5_C	2.49462	0.012609	0.0315454	16
SOX9_prolif	ARID3A_C	-2.4928	0.012674	0.0315935	24
Lumenal_2	FOXF1_E	-2.49055	0.0127547	0.0227574	192
SOX9_LGR5	EBF1_C	2.48919	0.0128035	0.0329881	73
SOX9	DMRT1_E	-2.48529	0.0129447	0.0454877	112
Ciliated_LRG5	MIER1_C	-2.4847	0.0129661	0.0279784	18
SOX9_prolif	FOXP3_D	-2.48364	0.0130046	0.032013	11
Lumenal_1	ZNF311_E	-2.48193	0.0130673	0.0260779	195
SOX9_LGR5	PBX2_C	2.48006	0.0131361	0.0337791	46
Preciliated	ZNF14_E	-2.47723	0.0132408	0.0304252	111
Lumenal_1	ZNF107_E	-2.47505	0.0133218	0.0265474	123
Ciliated	IRX4_E	-2.47354	0.013378	0.0276098	151
Ciliated	ESR1_AA	-2.47309	0.0133951	0.0276098	57
SOX9_LGR5	FOXM1_B	-2.47105	0.0134717	0.0344719	24
Lumenal_1	MXI1_C	2.47062	0.0134879	0.0267696	73
SOX9_prolif	MKX_E	-2.46799	0.0135872	0.0333285	186
Lumenal_1	MIER1_C	-2.46761	0.0136019	0.0269501	18
Ciliated	ZNF304_E	2.46522	0.0136928	0.0281814	68
SOX9	PKNOX1_C	2.4606	0.0138704	0.0481455	35
SOX9	PRDM14_B	-2.46047	0.0138754	0.0481455	188
SOX9_LGR5	ST18_E	-2.45989	0.0138981	0.0354775	195
Ciliated	SOX30_E	2.45918	0.0139255	0.0285327	15
SOX9	ZNF416_E	-2.45916	0.0139263	0.0482011	132
Preciliated	HOXA7_E	-2.45876	0.0139419	0.0318771	38
Lumenal_1	SIX5_C	-2.45725	0.0140007	0.0276609	25
Ciliated	IKZF2_E	-2.45623	0.0140403	0.0287254	190
Preciliated	TFAP4_C	-2.45617	0.0140426	0.0320542	43
SOX9_LGR5	TFAP2A_AA	2.45374	0.014138	0.035957	20
Glandular	ZNF211_E	2.45277	0.0141762	0.0442925	170
SOX9_LGR5	IKZF4_E	-2.45204	0.0142047	0.0360602	134
Preciliated	PGR_A	-2.45124	0.0142366	0.0324436	12
SOX9_prolif	IRX3_E	-2.45055	0.0142639	0.0346857	100
Glandular_secretory	IKZF4_E	2.44894	0.0143278	0.0433919	134
Lumenal_2	ZNF382_B	2.44754	0.0143834	0.0253684	10
Lumenal_1	SMARCC2_C	-2.44737	0.0143903	0.0283092	16
Glandular	NFKB1_AA	-2.44695	0.0144069	0.0449118	96
Lumenal_2	HOXB6_E	2.44393	0.0145282	0.0255911	62
SOX9	LYL1_C	-2.44248	0.0145866	0.0503604	82
Ciliated_LRG5	ZNF211_E	-2.44122	0.0146376	0.0311423	170
SOX9_LGR5	PPARG_AA	-2.44099	0.0146471	0.0369792	23
Ciliated_LRG5	PBX2_C	-2.44035	0.014673	0.0311423	46
Ciliated	HMGA1_B	-2.44018	0.0146799	0.0299452	12
Ciliated	ZNF790_E	2.43905	0.014726	0.029995	91
Lumenal_1	ZFP69_E	2.43525	0.0148815	0.0292337	161
Lumenal_2	ZNF83_D	-2.43406	0.0149306	0.0262331	185
SOX9	POU2F2_B	-2.43357	0.0149508	0.0514891	8
Lumenal_2	XBP1_C	-2.43236	0.0150009	0.0262897	19
Preciliated	ZNF441_E	-2.43182	0.0150234	0.0340678	183
Ciliated_LRG5	ZNF530_E	-2.4303	0.0150865	0.0319548	177
SOX9_LGR5	ZNF235_E	-2.4302	0.0150904	0.0379596	44
SOX9_prolif	MEIS2_C	-2.42994	0.0151012	0.0364594	60
Ciliated	TFAP4_C	-2.42916	0.0151339	0.03069	43
Ciliated_LRG5	GATA3_AA	-2.42904	0.015139	0.0320167	24
SOX9_LGR5	SATB2_E	-2.42892	0.0151437	0.0380245	157
Ciliated_LRG5	TFAP2A_AA	-2.4279	0.0151865	0.032068	20
SOX9	SP6_E	-2.4254	0.0152916	0.0521426	142
Ciliated	ZNF607_E	2.42477	0.015318	0.0309272	166
Lumenal_2	ZNF484_E	-2.42395	0.0153528	0.0268723	173
Glandular_secretory	VSX2_E	-2.4239	0.0153549	0.0459981	175
Lumenal_1	ZFX_C	-2.42266	0.0154074	0.0301809	51
Glandular_secretory	ZNF543_E	-2.42186	0.0154413	0.0461568	39
Preciliated	KMT2A_C	-2.42151	0.0154563	0.0347024	50
Ciliated_LRG5	GFI1B_C	-2.42144	0.015459	0.032544	29
Preciliated	ETV4_A	-2.42135	0.0154628	0.0347024	15
SOX9_prolif	YBX1_A	-2.42024	0.0155101	0.0372513	9
Glandular_secretory	DDIT3_B	2.42012	0.0155155	0.0461845	15
Ciliated	ZIC5_E	2.41856	0.015582	0.0314143	44
Lumenal_2	ZNF132_E	-2.41787	0.0156117	0.0272219	128
SOX9_prolif	ZNF674_E	-2.41779	0.0156152	0.0374384	156
SOX9	HES6_B	-2.41631	0.0156788	0.0532	17
Lumenal_1	ZNF217_C	-2.41628	0.0156802	0.0306285	11
Ciliated	ELK4_C	-2.41224	0.0158547	0.0318709	12
Lumenal_1	SATB2_E	-2.41169	0.0158789	0.0309728	157
Lumenal_2	ARID3A_C	-2.41012	0.0159474	0.0277373	24
Lumenal_1	ZNF143_C	-2.40899	0.0159968	0.0311587	50
Glandular_secretory	MBD1_C	-2.40882	0.0160041	0.0474285	45
Glandular	CEBPD_A	-2.40684	0.0160914	0.0496032	10
SOX9_prolif	ZNF626_E	-2.40653	0.016105	0.0385459	104
Ciliated	PBX2_C	-2.40606	0.0161255	0.0323682	46
Lumenal_2	SMAD2_B	-2.40556	0.0161478	0.0280505	15
Ciliated	ZNF230_E	-2.4055	0.0161504	0.0323711	82
Preciliated	SRF_A	-2.40461	0.0161896	0.0361776	14
Ciliated_LRG5	KLF13_C	2.40394	0.0162194	0.0339378	31
Ciliated_LRG5	NFYA_A	-2.40189	0.0163108	0.0340774	9
Ciliated	NEUROD1_C	-2.40166	0.0163207	0.0326178	31
Glandular_secretory	SP1_AA	2.40033	0.0163802	0.0484392	128
SOX9_prolif	ZNF304_E	2.39921	0.0164305	0.0391891	68
Lumenal_1	ZNF823_E	-2.39894	0.0164428	0.0319824	163
Ciliated_LRG5	JARID2_D	-2.3978	0.016494	0.0344082	190
SOX9_prolif	ZBED1_C	2.39699	0.0165303	0.0393592	22
Glandular	ZNF429_E	-2.39596	0.016577	0.0506479	156
Glandular_secretory	PAX4_E	-2.39562	0.0165923	0.0489615	177
SOX9_prolif	MEIS1_C	-2.39538	0.0166029	0.0393963	50
Lumenal_2	ELF1_C	-2.39438	0.0166484	0.0287392	55
Ciliated	PROX2_E	2.39327	0.016699	0.0333255	123
Ciliated_LRG5	ZNF573_E	-2.39223	0.0167464	0.0348295	116
Ciliated	PRDM14_B	-2.3903	0.0168347	0.0334996	188
Ciliated_LRG5	ZNF304_E	2.38988	0.0168541	0.0349482	68
Lumenal_2	SP2_C	-2.38939	0.0168764	0.0290964	25
Lumenal_2	FOSL2_A	-2.38797	0.0169416	0.0291726	7
Ciliated_LRG5	TGIF2_C	2.38738	0.0169689	0.0351335	17
Preciliated	ZNF559_E	-2.38668	0.0170015	0.0377839	119
Lumenal_2	ZHX2_C	2.38539	0.0170611	0.0293418	12
Lumenal_1	HOXA10_B	-2.38475	0.0170906	0.0331491	13
Ciliated	ZBTB32_E	2.38374	0.0171377	0.0339557	89
Glandular	MAFK_C	-2.38343	0.0171521	0.052174	52
SOX9_LGR5	NR2F2_B	2.38302	0.0171713	0.0426503	14
Ciliated	ZNF514_E	2.38056	0.0172863	0.0342011	142
Ciliated_LRG5	KMT2A_C	-2.37938	0.0173416	0.0358365	50
Ciliated_LRG5	LMX1A_E	-2.37899	0.0173603	0.0358365	125
Glandular_secretory	LHX8_E	-2.37659	0.0174734	0.051342	177
Ciliated_LRG5	SIM1_E	2.37345	0.0176228	0.036324	33
Lumenal_2	PKNOX1_C	-2.37323	0.0176333	0.0302504	35
Ciliated	ZNF155_E	-2.37282	0.017653	0.0348269	76
Lumenal_2	MAFK_C	-2.37262	0.0176623	0.0302625	52
Ciliated	ZNF681_E	-2.37098	0.0177412	0.0349509	171
Preciliated	RFX8_E	-2.36915	0.0178291	0.0393953	173
Ciliated	FOXJ2_C	2.36866	0.0178526	0.0351203	33
Preciliated	RARA_AA	-2.36618	0.0179729	0.0395983	11
Preciliated	NR0B1_B	-2.36252	0.0181511	0.0397254	8
Ciliated_LRG5	ZNF620_E	-2.36082	0.0182345	0.0373064	27
Glandular	ZNF420_E	2.35825	0.0183615	0.0552445	177
Glandular_secretory	ZNF555_E	-2.35815	0.0183661	0.0535095	48
Ciliated	ZFP37_E	2.35741	0.0184027	0.0360996	86
SOX9_LGR5	PRDM1_C	2.35633	0.0184567	0.0457475	44
SOX9	MIER1_C	2.35618	0.0184639	0.0615909	18
Ciliated	NR2C2_B	-2.35569	0.0184885	0.0362165	13
Ciliated_LRG5	ZNF284_E	-2.35517	0.0185141	0.0378224	81
Glandular_secretory	ARNT_A	2.35351	0.0185971	0.0540685	12
Ciliated	ZNF763_E	2.35122	0.0187117	0.0365501	131
Preciliated	MYCN_A	-2.35085	0.0187305	0.0408694	16
Glandular	ZNF217_C	2.34964	0.0187916	0.0564157	11
Ciliated_LRG5	RELA_AA	-2.34946	0.0188005	0.0383507	84
Glandular	ZNF107_E	-2.34871	0.0188387	0.0564345	123
Preciliated	ZNF132_E	2.34751	0.0188993	0.0410376	128
SOX9	FOXK2_C	2.34726	0.0189119	0.0628964	50
SOX9_LGR5	RXRB_D	-2.34663	0.0189442	0.0467177	58
Glandular_secretory	ZNF570_E	-2.34317	0.0191206	0.0553577	128
SOX9	TP73_C	-2.34183	0.0191892	0.06355	41
Ciliated_LRG5	ZNF740_C	-2.3418	0.0191911	0.0389748	35
SOX9_LGR5	OTX2_C	-2.34168	0.0191971	0.0471729	29
Preciliated	MKX_E	-2.33865	0.0193537	0.0419584	186
SOX9	ZBTB11_C	2.33713	0.0194323	0.0642011	19
Lumenal_2	ZEB1_B	2.33661	0.0194595	0.0331399	20
Lumenal_2	CEBPG_C	-2.33657	0.0194616	0.0331399	45
SOX9_prolif	ZNF543_E	-2.33638	0.0194712	0.0456091	39
Ciliated_LRG5	RUNX2_A	-2.33593	0.0194951	0.0394762	11
SOX9_LGR5	ZNF439_E	-2.33516	0.0195352	0.0476646	110
Preciliated	CREB3_C	-2.33489	0.019549	0.0423154	24
Lumenal_1	PAX7_E	-2.33462	0.0195634	0.0375758	150
SOX9_LGR5	ZNF792_E	2.33413	0.0195888	0.0477109	152
Ciliated_LRG5	RARB_D	-2.33166	0.0197187	0.0398121	51
Glandular	NR1D2_B	-2.32856	0.0198826	0.0590493	12
Glandular_secretory	ZNF567_E	-2.32744	0.0199418	0.0573743	130
Lumenal_2	TEAD2_C	-2.32559	0.0200405	0.0340417	29
SOX9_prolif	SMARCC2_C	-2.32489	0.020078	0.0468374	16
Preciliated	HOXA1_D	-2.3242	0.020115	0.0434045	12
Lumenal_1	HNF4G_C	-2.324	0.0201254	0.0386017	51
Ciliated_LRG5	CEBPG_C	-2.31812	0.0204428	0.0412139	45
SOX9_LGR5	HOXD10_E	2.31797	0.0204508	0.0495483	15
Ciliated	MSC_B	2.31526	0.0205985	0.0396743	9
Lumenal_1	CUX1_C	-2.3134	0.0207007	0.0394857	43
SOX9	ZNF17_E	2.31272	0.0207378	0.0677042	78
Glandular	TCF7L1_D	-2.31007	0.0208844	0.0612342	17
SOX9_prolif	HSF5_E	-2.30904	0.0209415	0.0486873	22
Ciliated_LRG5	ZNF565_E	-2.30819	0.0209888	0.0419473	44
SOX9_prolif	ZNF555_E	-2.3081	0.0209937	0.0487265	48
Ciliated_LRG5	NR3C2_D	-2.30737	0.0210341	0.041977	20
Lumenal_2	ZNF441_E	-2.30735	0.0210355	0.035557	183
Lumenal_1	FOXP2_C	2.30666	0.0210739	0.0401421	34
Glandular	ZNF337_E	2.29909	0.0214996	0.0626392	152
Preciliated	HOXC11_D	-2.29758	0.0215857	0.0461452	7
Glandular_secretory	OSR1_B	2.29721	0.021607	0.0615243	11
Ciliated_LRG5	ZBTB26_E	-2.29529	0.0217163	0.0432136	190
SOX9_prolif	NFE2L1_B	-2.28668	0.0222148	0.051131	25
Ciliated	KLF1_C	-2.28579	0.0222664	0.0426489	49
Ciliated	ZNF782_E	2.28423	0.0223578	0.0427648	125
Preciliated	BCL11A_C	-2.28198	0.0224903	0.0478568	35
Glandular_secretory	ZHX2_C	-2.2815	0.0225186	0.0635955	12
Glandular	PGR_A	-2.28122	0.0225357	0.065382	12
SOX9_prolif	PAX4_E	-2.28059	0.0225729	0.051758	177
Lumenal_1	LHX8_E	-2.28057	0.0225738	0.0428221	177
SOX9_prolif	ATF7_C	-2.28014	0.0225996	0.051758	29
Ciliated	TOX2_E	-2.27963	0.0226297	0.0432249	114
Preciliated	ZNF829_E	-2.27656	0.0228125	0.0484679	77
SOX9_LGR5	EPAS1_B	2.27584	0.0228553	0.0547022	44
Glandular	ZNF284_E	2.27321	0.0230136	0.0666284	81
SOX9_prolif	VSX2_E	-2.27299	0.0230265	0.0526484	175
SOX9_prolif	LHX8_E	-2.27184	0.0230959	0.0527197	177
SOX9	HOXC4_E	-2.27166	0.0231069	0.0742106	66
Lumenal_2	ZBTB26_E	-2.27095	0.02315	0.0390357	190
SOX9_prolif	ZBTB26_E	-2.27016	0.023198	0.0528654	190
SOX9_prolif	TBXT_C	-2.26908	0.0232634	0.052927	30
Preciliated	ZHX2_C	2.26886	0.0232767	0.0492269	12
Ciliated	ZNF792_E	-2.26831	0.0233103	0.044341	152
Ciliated_LRG5	NCOR1_C	2.26631	0.0234326	0.0463032	19
Glandular	RARG_D	-2.26588	0.0234588	0.0671727	44
Glandular	KMT2B_D	2.26531	0.0234934	0.0671727	95
Ciliated_LRG5	ZNF416_E	-2.26513	0.0235048	0.0463716	132
Ciliated	ZNF544_E	2.26354	0.0236024	0.0447733	141
Glandular	ZNF577_E	2.26329	0.0236178	0.0673888	199
Glandular_secretory	CREB3L4_D	2.26205	0.0236942	0.0662382	23
SOX9_prolif	RELB_C	-2.26196	0.0237	0.0538318	64
Ciliated	ARID1B_C	-2.2598	0.0238335	0.0451495	19
Ciliated_LRG5	ZNF232_E	-2.25907	0.0238792	0.047043	48
Ciliated	JUNB_C	-2.25888	0.0238911	0.0451966	53
Ciliated	IKZF1_C	-2.25624	0.0240557	0.0454458	42
Lumenal_2	ZFP69_E	-2.25599	0.0240711	0.0403319	161
SOX9_prolif	ZNF541_E	-2.25585	0.0240798	0.0544762	79
SOX9_prolif	PDX1_C	-2.2555	0.0241021	0.0544762	52
SOX9_LGR5	HEY1_B	-2.25508	0.0241281	0.0576485	9
Preciliated	KDM5B_C	-2.2548	0.0241459	0.0506771	18
Ciliated	IRF1_AA	-2.25429	0.0241781	0.0456146	12
Lumenal_2	TCF25_C	2.25395	0.0241992	0.04041	40
Glandular	PDX1_C	-2.25359	0.0242219	0.0686868	52
Lumenal_2	ZNF682_E	-2.25238	0.0242985	0.0405268	111
Glandular	ZNF835_E	-2.25201	0.0243218	0.0688287	162
Preciliated	MIER1_C	-2.25149	0.0243542	0.0510299	18
Preciliated	ZNF254_E	-2.25096	0.0243879	0.0510299	184
Lumenal_2	THAP1_C	-2.25036	0.0244259	0.0406901	53
SOX9	MYOD1_C	-2.25021	0.0244353	0.0772201	45
Preciliated	ID1_E	2.24879	0.0245259	0.051241	94
SOX9	ZNF677_E	2.24756	0.0246041	0.0775761	120
Glandular_secretory	THRA_B	2.24577	0.024719	0.0683513	11
Glandular_secretory	PBX3_C	-2.24533	0.024747	0.0683513	51
SOX9	CTCF_AA	-2.24414	0.0248234	0.0779115	38
SOX9_prolif	MYOD1_C	-2.24402	0.0248309	0.0560317	45
SOX9_LGR5	ZNF740_C	2.2418	0.0249744	0.0592606	35
Glandular_secretory	MEF2A_B	-2.2418	0.0249744	0.0688417	12
Preciliated	BACH1_B	-2.2392	0.025143	0.0523719	28
SOX9_LGR5	IRX5_E	2.23819	0.0252088	0.0597141	91
Ciliated_LRG5	ZNF600_E	-2.23817	0.0252097	0.0494379	76
Ciliated_LRG5	ZNF883_E	2.23732	0.0252656	0.0494379	46
Ciliated	HSF1_B	-2.23693	0.0252907	0.0475189	21
SOX9	ELMSAN1_E	2.23561	0.0253775	0.0790702	195
Glandular_secretory	ZNF879_E	-2.234	0.0254829	0.069964	163
Ciliated_LRG5	ZNF217_C	-2.2338	0.0254965	0.0495227	11
SOX9	SSRP1_C	2.2332	0.0255361	0.0790702	26
Glandular	ZNF165_D	-2.23178	0.0256293	0.0720856	98
SOX9_LGR5	ZNF384_C	2.23132	0.0256597	0.0605745	64
SOX9	ZNF461_E	2.23003	0.0257455	0.0793628	143
Lumenal_1	ZNF425_E	2.2294	0.0257875	0.0485847	183
SOX9_LGR5	ARNTL_C	2.22793	0.0258852	0.0610025	16
Lumenal_2	FOXP2_C	2.22766	0.0259029	0.0430356	34
Lumenal_2	ZNF613_E	-2.2273	0.0259273	0.0430356	99
SOX9_LGR5	DLX5_E	2.22662	0.0259727	0.0611045	32
Ciliated	RUNX1_AA	-2.22661	0.0259735	0.0485722	12
Ciliated	ZNF585B_E	2.22633	0.0259919	0.0485722	153
Ciliated_LRG5	NR2C2_B	-2.22617	0.0260026	0.0502936	13
SOX9_LGR5	HSF5_E	-2.22356	0.0261782	0.0614831	22
Preciliated	ZNF83_D	-2.22227	0.0262651	0.0545446	185
SOX9_LGR5	HOXA7_E	-2.22183	0.0262949	0.0616524	38
Lumenal_1	SNAPC4_C	-2.22121	0.0263369	0.0494846	29
Preciliated	DNMT3B_C	-2.22038	0.0263931	0.0547281	15
SOX9_prolif	SOX13_C	-2.21546	0.0267284	0.0598248	40
Ciliated_LRG5	AR_AA	-2.21523	0.0267443	0.0515835	42
Lumenal_2	ZNF266_E	-2.21521	0.0267456	0.0442874	105
Glandular_secretory	ERG_AA	-2.21316	0.0268869	0.073381	9
Glandular	NFATC3_D	-2.21195	0.0269702	0.0755494	22
Glandular_secretory	DMRTC2_E	-2.20917	0.0271626	0.0737755	141
Glandular	ZNF677_E	2.20843	0.0272142	0.0760785	120
Ciliated_LRG5	FOXO6_D	-2.20621	0.0273693	0.0526421	42
Glandular_secretory	CREB3L2_D	2.20599	0.0273844	0.0740075	22
Glandular_secretory	CREB3L3_D	2.20599	0.0273844	0.0740075	22
Preciliated	AHR_B	-2.20574	0.0274025	0.0567358	15
Lumenal_2	TSC22D4_D	2.20552	0.0274175	0.0453456	115
Ciliated_LRG5	ZNF860_E	-2.20508	0.0274483	0.0527206	142
Glandular	ZNF460_E	2.20381	0.0275374	0.0765175	178
Ciliated_LRG5	MAFG_C	-2.20223	0.0276494	0.0530331	37
Glandular_secretory	ZBTB20_E	-2.20202	0.0276638	0.0746167	165
SOX9	LHX8_E	-2.20124	0.0277187	0.0835799	177
Lumenal_1	ZBTB33_B	-2.20054	0.0277687	0.0517524	11
Ciliated_LRG5	NCOA1_C	-2.20053	0.0277692	0.053189	24
Lumenal_1	MAX_C	-2.19984	0.0278181	0.0517746	54
Glandular_secretory	PRDM14_B	-2.19866	0.0279024	0.0749942	188
Glandular_secretory	ZNF551_E	-2.19852	0.0279124	0.0749942	59
SOX9_prolif	TP73_C	-2.19716	0.0280088	0.0625891	41
SOX9_LGR5	SOX6_B	-2.19462	0.0281908	0.0658739	12
Preciliated	ZBTB11_C	-2.19443	0.0282044	0.0581347	19
Lumenal_1	ZNF718_E	-2.19085	0.0284624	0.0529025	38
Glandular_secretory	ZNF682_E	-2.18996	0.0285274	0.0763494	111
Glandular	HIVEP3_E	-2.18892	0.0286024	0.0790144	188
Glandular	TSC22D4_D	2.18885	0.0286077	0.0790144	115
Lumenal_2	CREB3_C	-2.18868	0.0286201	0.0471088	24
Preciliated	ZNF880_E	-2.18836	0.0286436	0.0588644	47
SOX9_prolif	IRX4_E	-2.18815	0.028659	0.0637328	151
Ciliated_LRG5	ZNF79_E	-2.1874	0.0287134	0.0547697	155
Glandular	HES1_B	2.18667	0.0287665	0.0792945	16
Lumenal_2	ZNF557_E	-2.18611	0.0288073	0.0473605	183
SOX9_LGR5	MAFF_C	2.18532	0.0288655	0.0670447	42
SOX9_LGR5	ZNF613_E	-2.18504	0.028886	0.0670447	99
Ciliated_LRG5	SIX5_C	-2.1845	0.0289252	0.0550975	25
Glandular	E2F2_A	-2.18383	0.0289749	0.0795043	15
Ciliated	ZNF799_E	-2.18361	0.0289906	0.0538843	115
Glandular	LHX8_E	-2.18328	0.0290153	0.0795043	177
SOX9	IRX2_E	-2.18316	0.029024	0.0867729	86
SOX9	GATA3_AA	2.18309	0.029029	0.0867729	24
Lumenal_2	USF1_AA	-2.18294	0.0290401	0.0476865	22
Lumenal_1	ZSCAN16_E	-2.1822	0.0290946	0.0540049	168
Glandular	ZFX_C	2.18208	0.0291035	0.079588	51
Lumenal_2	ZNF417_E	-2.1816	0.0291394	0.0477928	118
Glandular	NKX2-2_E	2.1809	0.0291911	0.0796697	109
SOX9_prolif	TAL1_AA	-2.18034	0.0292325	0.064592	12
Glandular_secretory	ZNF208_E	-2.17942	0.0293003	0.0776654	23
Ciliated	ZNF462_E	2.17875	0.0293499	0.0544056	134
Lumenal_2	DLX5_E	2.17839	0.0293773	0.0481258	32
Glandular	ZNF813_E	2.1779	0.0294134	0.0801181	147
Ciliated	SP4_B	-2.17535	0.0296038	0.0547294	12
Lumenal_1	VSX1_E	-2.17525	0.0296112	0.05489	189
Preciliated	SOX13_C	-2.1743	0.0296829	0.0609095	40
Preciliated	ELF3_B	-2.173	0.0297806	0.0610192	12
Lumenal_1	NFE2L2_A	-2.17283	0.0297929	0.0551528	12
Glandular	RXRG_D	2.17269	0.0298039	0.081022	53
Ciliated_LRG5	SMAD5_C	-2.17052	0.0299676	0.056926	12
Preciliated	HOXC6_E	-2.16889	0.0300911	0.0614731	44
Glandular_secretory	ZNF235_E	-2.16785	0.0301698	0.079361	44
Lumenal_2	E2F7_C	-2.16643	0.0302783	0.0494844	30
Ciliated_LRG5	ZNF470_E	-2.16434	0.0304382	0.0576614	60
SOX9	NCOR1_C	-2.16431	0.0304405	0.089634	19
SOX9_prolif	TAF1_C	-2.16399	0.0304649	0.0669936	51
Ciliated_LRG5	SP5_E	-2.16328	0.0305199	0.0577369	51
SOX9_LGR5	ASCL1_C	2.16294	0.030546	0.0703067	52
Lumenal_1	ZNF600_E	-2.16273	0.0305617	0.0564248	76
Glandular	ZNF555_E	2.16258	0.0305734	0.0827879	48
Lumenal_1	VSX2_E	-2.16165	0.0306451	0.0565032	175
Glandular	RELA_AA	-2.16127	0.0306747	0.0828377	84
Glandular	ZNF799_E	2.16001	0.0307717	0.0828377	115
Preciliated	TOX3_E	-2.15951	0.0308105	0.062757	128
SOX9_prolif	GATA6_B	-2.15901	0.030849	0.0677305	9
SOX9	ARID1B_C	2.15886	0.0308612	0.0904867	19
Ciliated	TCF4_B	-2.15825	0.0309087	0.0569891	17
SOX9	VSX2_E	-2.15663	0.0310342	0.0908014	175
SOX9_prolif	ZNF254_E	-2.15645	0.0310485	0.0680602	184
Lumenal_2	ZNF740_C	-2.15599	0.0310841	0.050562	35
SOX9_LGR5	ATF2_AA	2.15582	0.031098	0.0711033	12
Lumenal_1	ZNF550_E	-2.15459	0.0311943	0.0574391	100
Lumenal_1	RORA_D	-2.15387	0.0312506	0.0574662	5
Glandular	VSX2_E	-2.15332	0.0312933	0.0840779	175
SOX9	ZNF697_E	2.15286	0.0313293	0.091471	110
Ciliated_LRG5	SOX2_A	-2.15236	0.0313687	0.0591806	11
Ciliated_LRG5	TCF7L1_D	-2.15121	0.0314599	0.0592717	17
Lumenal_1	ZNF501_E	2.15081	0.0314911	0.0578313	143
SOX9_prolif	THRA_B	2.14802	0.0317121	0.0694048	11
Lumenal_2	ATF6_A	-2.14751	0.0317529	0.0514646	11
Glandular_secretory	NCOA1_C	2.1472	0.031777	0.0829565	24
Lumenal_2	ZNF860_E	-2.14707	0.031788	0.0514646	142
Ciliated_LRG5	TLX1_E	2.14669	0.0318177	0.0597827	108
Preciliated	ZNF652_E	-2.14325	0.0320933	0.0649866	142
SOX9_prolif	ZNF566_E	-2.14296	0.0321166	0.0700681	135
Lumenal_2	TCF7_B	-2.14229	0.0321699	0.0520219	13
Ciliated_LRG5	ZNF384_C	-2.14176	0.0322129	0.060443	64
Ciliated_LRG5	LHX1_E	2.14054	0.0323108	0.0605444	40
SOX9	YBX1_A	2.13844	0.032481	0.0946334	9
Preciliated	MTA1_B	2.13774	0.0325379	0.0655987	17
Preciliated	NR1I3_D	2.13774	0.0325381	0.0655987	7
Glandular	ZKSCAN1_C	-2.13735	0.0325696	0.0865943	41
Glandular	ZNF285_E	-2.13592	0.0326862	0.0866404	77
Lumenal_1	ZNF433_E	-2.13549	0.0327213	0.0598325	41
Lumenal_1	YBX2_E	-2.13508	0.0327541	0.0598325	148
SOX9	ZNF568_E	-2.13379	0.0328601	0.0955363	167
Glandular	PAX4_E	-2.13299	0.0329258	0.0869418	177
Glandular_secretory	ZNF112_E	-2.13063	0.0331199	0.0861367	70
Lumenal_2	DMRTA1_E	-2.12919	0.0332383	0.0536803	167
SOX9_LGR5	ZNF835_E	-2.12901	0.0332533	0.07516	162
Lumenal_2	FOSL1_B	-2.12877	0.0332732	0.0536803	10
Ciliated_LRG5	RCOR1_C	2.12833	0.03331	0.0622478	18
Ciliated_LRG5	IRF1_AA	-2.12727	0.0333977	0.0623273	12
SOX9	PAX4_E	-2.12641	0.0334694	0.0968998	177
Ciliated_LRG5	REST_A	-2.12612	0.0334936	0.0624219	10
Preciliated	CREB1_AA	-2.12536	0.0335566	0.0675535	21
SOX9	ZNF253_E	2.12516	0.0335729	0.0969961	156
Lumenal_2	ZXDA_E	-2.12416	0.033657	0.0542361	153
Preciliated	IKZF2_E	-2.12341	0.0337195	0.0677825	190
SOX9	GLI3_D	-2.1234	0.0337206	0.0970229	30
SOX9_prolif	ZNF143_C	-2.12224	0.0338179	0.0733164	50
Preciliated	PBX2_C	-2.12204	0.033834	0.0679139	46
SOX9_LGR5	IRX3_E	2.12103	0.0339192	0.0764151	100
Ciliated	HES6_B	2.1208	0.0339383	0.0623254	17
Lumenal_2	ZNF544_E	-2.11781	0.0341915	0.0550331	141
SOX9_prolif	ZNF670_E	2.11775	0.0341961	0.073954	56
Lumenal_1	NONO_C	-2.11756	0.0342127	0.0622716	27
SOX9_prolif	BHLHE40_C	2.11685	0.0342727	0.073954	58
Lumenal_1	LHX1_E	2.11398	0.0345167	0.0627204	40
Preciliated	FOXK2_C	-2.11318	0.0345853	0.0693212	50
Ciliated	PAX3_B	-2.11247	0.0346462	0.0635411	8
Ciliated_LRG5	ZNF813_E	-2.11082	0.0347877	0.0646593	147
Lumenal_1	HEY1_B	-2.1105	0.034815	0.0630965	9
Preciliated	ZNF460_E	-2.10965	0.0348884	0.0697262	178
Glandular	HOXD10_E	-2.10851	0.0349868	0.0913361	15
Lumenal_1	ZBTB11_C	-2.1085	0.0349878	0.0633266	19
Lumenal_2	HNF4A_AA	2.10682	0.035133	0.0563515	36
SOX9_LGR5	ZNF154_E	2.10548	0.0352492	0.0787688	54
Lumenal_1	NKX2-2_E	2.10532	0.0352635	0.0636778	109
Ciliated	SP2_C	-2.10443	0.0353409	0.0646434	25
Preciliated	SATB2_E	-2.10401	0.035378	0.0705008	157
Ciliated	ARNTL_C	-2.10308	0.0354588	0.0646878	16
Preciliated	RXRG_D	-2.10178	0.0355728	0.0706849	53
Lumenal_1	NCOR2_C	2.10087	0.0356521	0.0642761	23
Lumenal_2	ZNF652_E	-2.10011	0.0357192	0.0572253	142
Glandular	RXRB_D	2.09975	0.0357511	0.0929799	58
Lumenal_1	AHRR_E	2.09827	0.0358811	0.0646047	24
Lumenal_1	ZNF221_E	-2.09665	0.0360249	0.0647266	30
Glandular_secretory	POU2F2_B	-2.09645	0.0360423	0.0923457	8
Lumenal_1	PAX4_E	-2.09645	0.0360425	0.0647266	177
Lumenal_1	ZNF439_E	-2.09484	0.0361855	0.0647308	110
Ciliated_LRG5	ZNF2_E	-2.09429	0.0362341	0.0670769	195
Lumenal_2	ARNTL_C	-2.09367	0.0362897	0.058072	16
Lumenal_2	ZNF491_E	-2.09198	0.0364406	0.0582459	147
Glandular	PRDM1_C	-2.09154	0.0364793	0.0941643	44
Ciliated_LRG5	ZNF229_E	2.09129	0.0365019	0.0673918	42
Lumenal_2	ZNF439_E	-2.09081	0.036545	0.0583452	110
Lumenal_1	ZNF189_E	-2.09054	0.0365696	0.0653333	84
SOX9_prolif	NPAS2_D	-2.08953	0.0366597	0.0782488	11
Lumenal_2	NR4A1_B	2.08854	0.0367488	0.0586029	21
SOX9_prolif	ZNF229_E	-2.08796	0.0368017	0.0784027	42
SOX9	HSF5_E	-2.08791	0.0368064	0.104288	22
Ciliated_LRG5	ST18_E	-2.08698	0.0368899	0.0680173	195
Ciliated_LRG5	ZXDA_E	-2.08588	0.0369894	0.0681097	153
Preciliated	ZNF420_E	-2.08475	0.0370918	0.0735973	177
SOX9_prolif	AR_AA	-2.08436	0.0371273	0.0788812	42
SOX9_prolif	JARID2_D	2.08343	0.0372122	0.0789402	190
SOX9_prolif	NCOA1_C	-2.08279	0.0372708	0.0789432	24
SOX9_prolif	XBP1_C	-2.0817	0.0373702	0.0790326	19
Ciliated_LRG5	ELF5_C	-2.08166	0.0373736	0.0687257	20
Glandular_secretory	RELA_AA	2.08148	0.0373903	0.0952695	84
Preciliated	ZBED1_C	-2.08039	0.0374901	0.0742809	22
SOX9_prolif	EOMES_C	-2.08015	0.0375119	0.0792109	22
SOX9_LGR5	STAT5A_AA	2.0801	0.0375163	0.0827635	10
Ciliated_LRG5	KLF9_C	-2.078	0.0377094	0.0691589	70
Glandular	TCF7L2_A	-2.07622	0.0378734	0.0970787	20
Preciliated	ZNF669_E	-2.07573	0.0379192	0.0749161	112
Lumenal_2	ZNF681_E	-2.0757	0.0379218	0.0603342	171
Lumenal_2	ZNF594_E	-2.07506	0.0379808	0.0603584	199
Lumenal_2	HNF1B_C	-2.0742	0.0380603	0.0603869	42
Lumenal_2	CEBPD_A	-2.07393	0.0380862	0.0603869	10
SOX9	ZNF2_E	-2.07381	0.0380972	0.106936	195
SOX9_prolif	ZNF836_E	-2.07353	0.0381232	0.0803788	111
Glandular_secretory	FOXO4_A	2.0727	0.0381997	0.0962661	13
Ciliated	MAFK_C	-2.0727	0.0382002	0.0691408	52
SOX9_prolif	ZNF419_E	-2.0725	0.0382189	0.0804578	80
SOX9	ZNF230_E	2.06887	0.0385583	0.107923	82
SOX9_LGR5	ZNF77_E	-2.06852	0.0385911	0.0849988	49
Ciliated_LRG5	TOX2_E	-2.0664	0.0387904	0.0710471	114
Lumenal_1	NFIC_A	2.06567	0.0388596	0.0690987	25
Lumenal_2	ZNF100_E	-2.06457	0.0389636	0.0617073	93
SOX9	ZNF441_E	2.06392	0.0390254	0.108877	183
Ciliated	NKX3-1_D	2.06262	0.0391491	0.070673	8
Lumenal_2	CDX2_A	-2.06212	0.0391962	0.0620046	9
Glandular_secretory	ZNF470_E	-2.06204	0.0392041	0.0982592	60
Ciliated	ZNF79_E	-2.06152	0.0392538	0.0707695	155
Ciliated	BACH1_B	-2.06064	0.0393373	0.0708276	28
SOX9	ZNF565_E	2.06038	0.039362	0.109595	44
SOX9_prolif	ATRX_D	-2.05892	0.0395017	0.0830316	15
Glandular	MYCN_A	-2.0574	0.0396478	0.100711	16
Glandular	LEF1_A	-2.05594	0.0397884	0.100711	23
SOX9	FEZF2_E	-2.0553	0.0398504	0.110216	109
Glandular	FOXM1_B	-2.05486	0.0398925	0.100711	24
Preciliated	GFI1B_C	-2.0547	0.039908	0.0783967	29
Glandular	PITX1_B	-2.0542	0.039956	0.100711	10
Preciliated	TFAP2A_AA	-2.05336	0.0400372	0.078539	20
Lumenal_2	FOXO4_A	-2.0529	0.0400823	0.0631891	13
Ciliated_LRG5	ZNF773_E	-2.05242	0.0401287	0.073207	60
Ciliated_LRG5	PAX7_E	-2.05167	0.0402021	0.0732442	150
Lumenal_2	ZNF165_D	-2.05131	0.0402372	0.0633609	98
SOX9_prolif	NCOA3_C	-2.05101	0.0402662	0.0844931	27
SOX9	FOXE1_E	-2.04758	0.0406014	0.111643	102
SOX9	HOXA4_E	-2.04695	0.0406634	0.111643	65
SOX9_LGR5	ZNF221_E	-2.04661	0.0406965	0.0886638	30
SOX9_LGR5	ZNF304_E	-2.04653	0.0407045	0.0886638	68
Preciliated	TEAD2_C	-2.04608	0.0407488	0.0797083	29
SOX9_LGR5	SPI1_AA	2.0448	0.0408745	0.088894	60
Lumenal_1	ZNF223_E	2.04338	0.041015	0.0724858	13
Lumenal_1	ZNF669_E	-2.0431	0.0410421	0.0724858	112
Lumenal_1	HMBOX1_C	2.04307	0.0410456	0.0724858	25
Preciliated	ATF6_A	-2.04064	0.0412865	0.080532	11
SOX9_prolif	SREBF2_A	2.04039	0.0413111	0.0863097	18
Ciliated	RORA_D	-2.03981	0.0413693	0.0741962	5
Ciliated_LRG5	HIC1_B	2.03938	0.041412	0.0752499	11
Ciliated	CEBPD_A	-2.03878	0.0414721	0.0742841	10
SOX9	ZNF462_E	-2.03756	0.041594	0.113971	134
Ciliated_LRG5	ZBTB7A_C	2.03698	0.0416516	0.0755859	91
Glandular	ASCL1_C	-2.03646	0.0417046	0.104139	52
SOX9_prolif	ELF1_C	-2.03403	0.0419481	0.0874379	55
SOX9_prolif	ARID1A_C	-2.03374	0.0419778	0.0874379	22
SOX9	GRHL2_C	-2.03367	0.0419847	0.114814	76
Lumenal_2	FOXK2_C	-2.03338	0.0420138	0.0659912	50
Preciliated	ZNF607_E	-2.03283	0.0420696	0.0819437	166
SOX9_LGR5	ZNF417_E	-2.03232	0.0421214	0.0914617	118
Ciliated	MYCN_A	-2.0289	0.0424686	0.0757741	16
Lumenal_2	PROX1_B	-2.02737	0.0426251	0.0668163	9
Ciliated	SMAD1_C	-2.02653	0.0427104	0.076009	19
Ciliated_LRG5	NKX2-2_E	2.02412	0.0429576	0.0778537	109
SOX9_LGR5	ZIC5_E	2.02381	0.0429898	0.0930548	44
Preciliated	CDX2_A	-2.02336	0.0430357	0.0834724	9
SOX9	ETV4_A	-2.02328	0.043044	0.116785	15
Glandular_secretory	ZNF442_E	-2.02218	0.0431579	0.107196	28
Preciliated	ZNF792_E	-2.02158	0.0432196	0.083662	152
Glandular_secretory	TCF12_C	-2.02035	0.0433467	0.107472	79
SOX9	ZNF217_C	2.02034	0.043348	0.117289	11
Lumenal_2	EBF1_C	-2.01927	0.0434591	0.0679352	73
Ciliated_LRG5	IRX5_E	-2.01881	0.0435071	0.0785545	91
Ciliated_LRG5	ZNF442_E	-2.018	0.0435911	0.0785891	28
Lumenal_1	LMX1A_E	-2.01621	0.043778	0.0770057	125
SOX9_prolif	FOXK2_C	-2.01596	0.0438045	0.0909685	50
Glandular_secretory	TP73_C	-2.01576	0.0438249	0.108463	41
Lumenal_1	FOSL2_A	-2.01573	0.043828	0.0770057	7
Ciliated	SNAPC4_C	-2.01571	0.0438302	0.0777015	29
Lumenal_1	MYCN_A	-2.01417	0.0439921	0.0771958	16
Preciliated	FOXJ2_C	2.00984	0.0444485	0.085686	33
Preciliated	SMAD1_C	-2.00947	0.0444872	0.085686	19
SOX9_LGR5	IKZF1_C	2.00835	0.0446057	0.0961006	42
Ciliated_LRG5	ZNF676_E	2.00771	0.0446737	0.0803763	15
Ciliated_LRG5	GABPA_C	-2.00748	0.0446988	0.0803763	52
Lumenal_2	ZNF107_E	-2.00708	0.0447414	0.0698168	123
Ciliated_LRG5	ZNF462_E	2.00461	0.0450044	0.0808062	134
Glandular	MAFF_C	-2.00421	0.0450481	0.11149	42
Ciliated_LRG5	ZNF677_E	-2.00414	0.0450549	0.0808062	120
Preciliated	RELA_AA	-2.00246	0.0452354	0.0866437	84
Glandular_secretory	ZNF417_E	-2.00234	0.0452479	0.111386	118
Lumenal_2	SATB1_B	2.00013	0.0454859	0.0708185	19
Ciliated_LRG5	E2F6_B	1.99943	0.0455622	0.0816101	11
Ciliated	MAFF_C	-1.99904	0.0456043	0.0807431	42
Ciliated_LRG5	MAX_C	-1.99881	0.0456286	0.0816232	54
Lumenal_1	RCOR1_C	1.99829	0.0456856	0.0800657	18
Ciliated_LRG5	E2F7_C	-1.99706	0.0458185	0.0818569	30
Glandular	NONO_C	1.99701	0.0458236	0.112602	27
Glandular_secretory	DMRTB1_E	-1.99681	0.0458463	0.112458	146
SOX9_prolif	ZKSCAN2_E	1.99584	0.0459511	0.0951402	191
Ciliated	CDX1_D	-1.99459	0.0460874	0.0813897	10
Ciliated_LRG5	ZNF879_E	-1.98983	0.04661	0.0830561	163
Ciliated	ZNF577_E	1.9895	0.0466458	0.0822706	199
Lumenal_2	ZFP92_E	-1.98922	0.046677	0.0725137	161
Lumenal_2	PAX3_B	-1.98919	0.0466797	0.0725137	8
Lumenal_1	HOXA3_E	1.98889	0.046713	0.0814528	85
Preciliated	ZNF143_C	-1.98881	0.0467222	0.0889978	50
Glandular	ARID1B_C	1.98839	0.0467685	0.114421	19
Ciliated	SATB1_B	-1.98529	0.0471119	0.0829867	19
Glandular_secretory	ZNF75A_E	-1.98331	0.0473326	0.115285	195
Lumenal_1	ARID1B_C	-1.98142	0.0475439	0.0826929	19
Ciliated	ZNF217_C	-1.98051	0.0476466	0.083715	11
Glandular	ZNF44_E	1.97945	0.0477657	0.116238	156
SOX9_LGR5	KLF4_A	1.97885	0.0478328	0.10147	13
SOX9_prolif	KDM5A_D	1.97882	0.0478367	0.0987482	177
Preciliated	ZNF566_E	-1.97873	0.0478468	0.0908891	135
SOX9_prolif	ZNF765_E	-1.97742	0.0479938	0.0989245	107
SOX9	SOX30_E	-1.97734	0.0480027	0.128224	15
Lumenal_1	RARB_D	1.97707	0.0480339	0.0832925	51
SOX9_prolif	GFI1B_C	-1.97677	0.0480674	0.0989286	29
Lumenal_1	CLOCK_B	-1.97675	0.0480696	0.0832925	12
Ciliated	ZNF100_E	-1.97673	0.0480726	0.0843561	93
Lumenal_2	ESR2_A	-1.97661	0.0480856	0.07453	11
Glandular	ZNF79_E	1.97586	0.0481711	0.116815	155
Ciliated	ZNF764_E	-1.97575	0.0481834	0.0844432	149
Glandular	ONECUT1_C	-1.97547	0.0482147	0.116815	53
Preciliated	ZNF208_E	1.9753	0.0482344	0.0913741	23
SOX9	ZNF714_E	-1.97378	0.0484064	0.129053	162
SOX9_LGR5	ZNF597_E	1.97285	0.0485128	0.102529	71
Lumenal_2	ZSCAN21_E	-1.97255	0.0485471	0.0750767	52
Lumenal_1	PBX3_C	-1.97227	0.0485791	0.0839647	51
Preciliated	AHRR_E	1.9718	0.0486324	0.0920019	24
Ciliated_LRG5	NR1H2_B	-1.97107	0.0487159	0.0866967	14
SOX9_prolif	ZNF443_E	1.97067	0.0487615	0.100208	131
Preciliated	STAT2_B	-1.97045	0.0487873	0.0920879	43
Ciliated	NFYA_A	-1.96934	0.0489142	0.0855801	9
Preciliated	HIC1_B	1.96623	0.0492726	0.092705	11
Glandular_secretory	SSRP1_C	1.96482	0.0494349	0.119545	26
Lumenal_2	ZNF879_E	-1.96218	0.0497415	0.0768379	163
Glandular	ZNF567_E	1.96169	0.0497986	0.120021	130
Lumenal_1	ZNF763_E	-1.96169	0.0497991	0.0859657	131
Glandular	ZNF880_E	-1.95944	0.0500614	0.120234	47
Ciliated_LRG5	TEAD2_C	-1.95916	0.0500945	0.0890354	29
Preciliated	ZNF860_E	-1.95903	0.0501087	0.0938943	142
Ciliated	BACH2_C	-1.95578	0.0504907	0.0879289	48
Preciliated	NR3C2_D	-1.95543	0.0505328	0.0944327	20
Lumenal_2	YBX2_E	-1.95497	0.0505867	0.0779691	148
Ciliated_LRG5	DNMT3B_C	-1.95446	0.050647	0.0897864	15
SOX9_prolif	ZIC2_E	1.9541	0.0506898	0.103097	80
SOX9_LGR5	NFIL3_D	-1.95248	0.0508808	0.106788	12
Lumenal_2	GATA3_AA	1.95183	0.0509579	0.0784536	24
Ciliated_LRG5	ZNF765_E	-1.95181	0.0509603	0.0902258	107
Glandular	BHLHE22_C	1.95135	0.0510149	0.1221	21
Ciliated_LRG5	ZNF541_E	1.95091	0.051068	0.0902936	79
Glandular	MAF_C	-1.95047	0.0511198	0.122139	34
Preciliated	SALL3_E	1.94879	0.0513208	0.0956465	42
Ciliated_LRG5	TCF15_E	-1.94701	0.0515338	0.0908916	166
SOX9	MSC_B	1.94674	0.0515656	0.136422	9
Glandular	E2F3_A	-1.94427	0.0518631	0.123701	13
Ciliated	ZNF439_E	1.94413	0.0518802	0.0902349	110
Ciliated_LRG5	EBF1_C	-1.94389	0.0519091	0.0914368	73
Lumenal_2	HEY1_B	-1.94247	0.0520803	0.0798844	9
SOX9_prolif	ETV1_C	-1.94204	0.0521319	0.105409	28
Ciliated_LRG5	E2F4_AA	-1.94201	0.0521356	0.0914935	100
SOX9	ZNF555_E	1.94188	0.052152	0.136924	48
Glandular	JUND_A	-1.94136	0.0522149	0.124325	12
SOX9_prolif	SOX11_C	-1.94105	0.0522524	0.105498	29
Glandular	CTCF_AA	-1.94042	0.0523291	0.124383	38
Glandular_secretory	CEBPD_A	-1.94029	0.0523439	0.125716	10
SOX9	FOXO1_AA	-1.93794	0.0526302	0.137917	12
Glandular_secretory	NR2C2_B	1.9358	0.0528926	0.126441	13
Lumenal_1	ZKSCAN2_E	-1.93575	0.0528986	0.0910885	191
Lumenal_2	POU2F2_B	-1.9357	0.0529043	0.0809988	8
Ciliated	SOX13_C	-1.93555	0.0529223	0.0918162	40
Ciliated	EGR1_AA	-1.93487	0.0530061	0.0918462	73
SOX9_prolif	TP63_B	-1.93483	0.0530113	0.106874	21
Ciliated_LRG5	HOXA9_C	-1.93449	0.0530527	0.092859	27
Glandular_secretory	ATF6B_D	1.934	0.0531125	0.126681	11
Lumenal_1	HOXD10_E	1.93193	0.0533676	0.0916675	15
Ciliated	KLF4_A	-1.93155	0.0534155	0.0924395	13
Preciliated	NCOA2_C	-1.93093	0.0534917	0.0992903	19
Glandular	TWIST2_A	-1.93025	0.0535758	0.126768	21
SOX9_LGR5	ZNF570_E	-1.92984	0.0536263	0.111533	128
Lumenal_2	ZNF253_E	-1.92853	0.053789	0.0821711	156
Ciliated	REL_A	-1.92769	0.053894	0.0929569	18
Ciliated	ZFP30_E	1.92751	0.0539164	0.0929569	170
Lumenal_2	SPDEF_B	-1.92689	0.0539937	0.0823926	7
Ciliated	ZNF30_E	1.92596	0.0541098	0.0931741	198
Lumenal_2	NR0B2_B	1.92594	0.0541114	0.0824811	11
Ciliated	MYB_A	-1.92483	0.0542506	0.0933002	23
Lumenal_2	DMRTC2_E	1.92478	0.0542571	0.0826119	141
Ciliated_LRG5	TOX3_E	-1.92277	0.0545086	0.0952865	128
SOX9_prolif	ZNF792_E	1.92103	0.0547285	0.109855	152
Glandular	SOX11_C	-1.92092	0.0547412	0.128349	29
Glandular_secretory	GLI1_B	-1.92072	0.0547676	0.129578	55
Glandular	TAF1_C	1.91993	0.0548668	0.128426	51
SOX9	ZFP69_E	-1.9177	0.0551489	0.142891	161
Ciliated	CEBPB_AA	-1.91761	0.0551599	0.0946964	18
Ciliated	THRA_B	-1.9173	0.0551996	0.0946964	11
Preciliated	KLF6_B	-1.917	0.0552382	0.10212	15
SOX9	ZNF597_E	1.91432	0.0555793	0.143467	71
Glandular	TCF12_C	-1.91273	0.0557822	0.130127	79
Glandular_secretory	SOX30_E	-1.91148	0.0559435	0.131615	15
Lumenal_2	MTA2_C	-1.91121	0.0559771	0.0850433	36
Lumenal_1	ZNF454_E	-1.91083	0.0560262	0.0956393	37
SOX9	ZNF112_E	1.9093	0.0562229	0.144858	70
Preciliated	ETS1_AA	-1.90842	0.0563364	0.103873	64
Lumenal_1	ZNF75A_E	-1.90817	0.0563697	0.0961069	195
Glandular	NEUROD6_E	1.90743	0.0564649	0.131498	126
Preciliated	SOX6_B	1.90715	0.0565013	0.104038	12
SOX9	NFIL3_D	1.90692	0.0565303	0.145379	12
Lumenal_1	TP53_AA	-1.90519	0.0567552	0.0966448	136
Preciliated	KLF1_C	-1.90413	0.0568937	0.104621	49
Glandular	FOXK2_C	1.90409	0.0568987	0.132062	50
SOX9	NFYB_B	-1.90306	0.0570322	0.146125	13
Lumenal_2	JUN_AA	-1.90304	0.057035	0.0865552	49
SOX9_LGR5	ZNF697_E	1.90206	0.0571639	0.11765	110
Preciliated	NR2F2_B	-1.90005	0.0574267	0.105428	14
SOX9_LGR5	ZNF669_E	1.90001	0.0574317	0.118026	112
Glandular	ZNF844_E	1.89967	0.0574761	0.132982	85
Preciliated	SMAD5_C	-1.8996	0.0574855	0.105428	12
Glandular	TOX2_E	-1.89959	0.0574874	0.132982	114
Glandular_secretory	ZSCAN21_E	-1.89878	0.0575932	0.134352	52
Lumenal_1	ARID2_C	-1.89865	0.0576105	0.0977397	30
Lumenal_2	IRX5_E	-1.89822	0.0576666	0.0873651	91
Lumenal_2	ZKSCAN3_E	-1.89801	0.0576952	0.0873651	153
SOX9	SNAPC4_C	1.89701	0.057827	0.147887	29
SOX9	PITX2_D	1.8961	0.0579463	0.147918	11
SOX9_prolif	ZNF658_E	-1.89589	0.0579746	0.115865	121
Glandular_secretory	HSF5_E	-1.89576	0.0579917	0.135053	22
Glandular_secretory	PAX6_B	1.8941	0.0582116	0.13511	10
Glandular	ZNF879_E	1.89373	0.0582611	0.134321	163
SOX9_prolif	NR4A1_B	1.89354	0.0582866	0.116321	21
Lumenal_1	DNMT1_B	1.8935	0.0582918	0.0987743	20
SOX9	MBD1_C	-1.89266	0.0584036	0.148811	45
Preciliated	ZSCAN21_E	-1.89175	0.0585242	0.107049	52
Lumenal_1	DMRTA1_E	-1.89175	0.0585249	0.0990477	167
Ciliated	ZNF530_E	-1.89153	0.058553	0.100076	177
Lumenal_2	ZKSCAN7_E	-1.89014	0.0587386	0.0888477	167
Preciliated	PPARG_AA	-1.88995	0.0587652	0.107347	23
Lumenal_1	XBP1_C	-1.88872	0.0589291	0.0994879	19
SOX9_LGR5	ZNF420_E	-1.88724	0.0591285	0.121332	177
Glandular_secretory	YBX1_A	1.88723	0.0591288	0.137008	9
Glandular	ZNF501_E	-1.88691	0.0591722	0.136195	143
Ciliated	UBTF_C	-1.8851	0.0594157	0.101299	21
SOX9_LGR5	ZNF823_E	-1.88473	0.0594657	0.121843	163
Ciliated	SIX5_C	-1.88457	0.0594881	0.101299	25
SOX9	ZNF415_E	-1.88383	0.0595878	0.150754	102
SOX9	ZNF304_E	-1.88372	0.059603	0.150754	68
Ciliated	ATF7_C	-1.88192	0.0598469	0.101659	29
SOX9_prolif	SOHLH1_E	1.88022	0.0600787	0.119208	72
Lumenal_1	ZNF165_D	-1.88002	0.0601054	0.10135	98
Lumenal_1	ZNF285_E	1.87922	0.0602143	0.10141	77
[truncated: 4,141 more rows]

## Sheet: Table4c
cl	TF	TF_expression	TF_expression_FDR	TF_activity_FDR	TF_activity_score
Ciliated	RFX2	upregulated	1.97e-33	4.49e-05	4.37529
Ciliated	FOXJ1	upregulated	1.25e-20	4.57e-41	13.7348
Ciliated	ZSCAN1	upregulated	4.5e-16	1.11e-15	8.30932
Ciliated	CREB3L2	downregulated	1.29e-12	0.00453	-3.11978
Ciliated	USF2	downregulated	3.68e-09	0.000194	-4.01883
Ciliated	SATB1	upregulated	3.69e-09	0.083	-1.98529
Ciliated	HES6	upregulated	7.27e-09	0.0623	2.1208
Ciliated	MYB	upregulated	8.59e-09	0.0933	-1.92483
Ciliated	RARB	upregulated	1.04e-08	0.000292	-3.91156
Ciliated	CREB3L1	downregulated	1.46e-08	0.000163	-4.06089
Ciliated	SNAPC4	upregulated	4.84e-08	0.0777	-2.01571
Ciliated	ZNF19	upregulated	6.9e-08	4.11e-68	17.7708
Ciliated	TCF7	upregulated	2.1e-07	7.52e-06	-4.77191
Ciliated	NCOA1	downregulated	3.24e-07	0.0157	-2.68855
Ciliated	HIF1A	downregulated	6.29e-07	9.97e-05	-4.18331
Ciliated	SOX30	upregulated	8.62e-07	0.0285	2.45918
Ciliated	CEBPD	downregulated	1.83e-06	0.0743	-2.03878
Ciliated	SREBF2	downregulated	3.37e-06	0.00618	-3.01612
Ciliated	EGR1	downregulated	7.52e-06	0.0918	-1.93487
Ciliated	MTA2	downregulated	2e-05	0.000248	-3.95499
Ciliated	ZHX2	downregulated	2.51e-05	0.01	2.85255
Ciliated	ATF6	downregulated	3.73e-05	0.00143	-3.46857
Ciliated	NCOR1	downregulated	7.06e-05	0.00517	3.07692
Ciliated	TCF7L1	downregulated	7.35e-05	0.000692	-3.67672
Ciliated	RFX1	downregulated	7.53e-05	4.47e-07	5.34148
Ciliated	ZNF544	upregulated	8.82e-05	0.0448	2.26354
Ciliated	ZNF713	upregulated	0.00013	2.52e-12	7.29153
Ciliated	MYC	downregulated	0.000159	4.55e-20	-9.46981
Ciliated	SOX13	downregulated	0.000201	0.0918	-1.93555
Ciliated	TCF7L2	downregulated	0.00025	0.00106	-3.55433
Ciliated	THRA	upregulated	0.000263	0.0947	-1.9173
Ciliated	E2F3	downregulated	0.0003	0.0256	-2.50112
Ciliated	AHR	downregulated	0.000337	0.00224	-3.33823
Ciliated	E2F4	downregulated	0.000387	3.38e-10	-6.57709
Ciliated	FOXJ2	downregulated	0.000417	0.0351	2.36866
Ciliated	JUNB	downregulated	0.000435	0.0452	-2.25888
Ciliated	ZNF491	upregulated	0.000437	8.89e-06	4.73755
Ciliated	ATF2	downregulated	0.000483	0.0227	-2.55007
Ciliated	NFKB1	downregulated	0.000783	8.07e-07	-5.22698
Ciliated	FOXK2	downregulated	0.000793	1.04e-05	-4.7027
Ciliated	E2F7	upregulated	0.000923	0.00201	-3.37125
Ciliated	HMGA1	downregulated	0.0015	0.0299	-2.44018
Ciliated	MYBL2	downregulated	0.00174	0.0111	-2.81872
Ciliated	NONO	downregulated	0.00181	1.28e-05	-4.65762
Ciliated	TEAD4	downregulated	0.0021	0.0195	-2.60817
Ciliated	TFAP4	downregulated	0.0022	0.0307	-2.42916
Ciliated	MAFF	downregulated	0.00222	0.0807	-1.99904
Ciliated	SP1	downregulated	0.00249	6.34e-08	-5.71
Ciliated	ZNF460	downregulated	0.00251	4.28e-08	-5.7815
Ciliated	RELA	downregulated	0.00261	4.62e-05	-4.3683
Ciliated	ETV1	downregulated	0.00329	0.00864	-2.90347
Ciliated	BACH2	downregulated	0.00428	0.0879	-1.95578
Ciliated	REL	downregulated	0.00437	0.093	-1.92769
Ciliated	ZNF592	downregulated	0.00456	0.0226	-2.55198
Ciliated	KLF5	downregulated	0.00509	0.000386	-3.83618
Ciliated	EPAS1	downregulated	0.00539	0.000991	-3.57463
Ciliated	SALL1	downregulated	0.00546	0.00343	3.20783
Ciliated	ZNF614	downregulated	0.00595	2.57e-07	-5.45201
Ciliated	GABPA	downregulated	0.00609	0.0152	-2.69956
Ciliated	ZNF93	downregulated	0.0061	0.000153	4.07861
Ciliated	FOXM1	downregulated	0.0069	5.28e-05	-4.33469
Ciliated	ETS1	downregulated	0.0082	0.000195	-4.01653
Ciliated	ZNF217	downregulated	0.0084	0.0837	-1.98051
Ciliated	CREB3L4	downregulated	0.00917	0.00532	-3.06701
Ciliated	ZNF726	downregulated	0.0108	0.000272	-3.93111
Ciliated	ATF4	downregulated	0.0115	0.0231	-2.54207
Ciliated	E2F1	downregulated	0.0117	1.82e-06	-5.06561
Ciliated	ZNF439	upregulated	0.0118	0.0902	1.94413
Ciliated	KLF4	downregulated	0.0123	0.0924	-1.93155
Ciliated	KMT2A	downregulated	0.013	0.000474	-3.78428
Ciliated	NCOA3	downregulated	0.013	3.31e-05	-4.44353
Ciliated	ZNF132	upregulated	0.0137	3.76e-06	4.91834
Ciliated	ZNF764	upregulated	0.0141	0.0844	-1.97575
Ciliated	PBX2	downregulated	0.0154	0.0324	-2.40606
Ciliated	ELK1	downregulated	0.0158	4.79e-05	-4.35896
Ciliated	RELB	downregulated	0.0173	0.00981	-2.86042
Ciliated	PPARD	downregulated	0.0186	0.0122	2.7839
Ciliated	DEAF1	downregulated	0.0192	1.09e-07	-5.60925
Ciliated	KMT2B	downregulated	0.0196	0.0138	-2.73607
Ciliated	ELK4	downregulated	0.0197	0.0319	-2.41224
Ciliated	E2F2	downregulated	0.0207	1.71e-06	-5.07788
Ciliated	ZNF697	downregulated	0.0219	1.17e-11	-7.07572
Ciliated	SMAD1	downregulated	0.022	0.076	-2.02653
Ciliated	BATF	downregulated	0.0246	0.00599	-3.02713
Ciliated	ZBTB11	downregulated	0.0247	7.12e-05	-4.26541
Ciliated	CSRNP1	downregulated	0.027	1.62e-31	-11.9712
Ciliated	ZNF681	downregulated	0.028	0.035	-2.37098
Ciliated	BHLHE40	downregulated	0.0282	2.12e-05	4.5444
Ciliated	MIER1	downregulated	0.0296	0.0058	-3.03862
Ciliated	ZNF100	downregulated	0.0322	0.0844	-1.97673
Ciliated	ZNF404	upregulated	0.0325	4.75e-07	5.32909
Ciliated	SP4	downregulated	0.0343	0.0547	-2.17535
Ciliated	ZNF83	downregulated	0.0359	0.00273	-3.28039
Ciliated	BACH1	downregulated	0.0457	0.0708	-2.06064
Ciliated	ESR1	downregulated	0.0459	0.0276	-2.47309
Ciliated	ARID1B	downregulated	0.0515	0.0451	-2.2598
Ciliated	ZNF883	downregulated	0.0519	5.4e-06	4.84248
Ciliated	AR	downregulated	0.0575	0.00773	-2.94081
Ciliated	ZNF829	downregulated	0.0582	0.0155	-2.69443
Ciliated	ZNF607	upregulated	0.0593	0.0309	2.42477
Ciliated	ZNF415	upregulated	0.0629	1.01e-08	6.02558
Ciliated	ZNF425	upregulated	0.063	0.00113	3.53528
Ciliated	ZNF860	downregulated	0.066	0.00297	-3.25228
Ciliated	TGIF2	downregulated	0.0673	0.0181	2.63524
Ciliated	ZNF782	downregulated	0.0687	0.0428	2.28423
Ciliated	ZNF143	upregulated	0.0706	0.00437	-3.1321
Ciliated	ZNF493	downregulated	0.0731	0.00245	3.31169
Ciliated	ZNF230	upregulated	0.0733	0.0324	-2.4055
Ciliated	TEAD1	downregulated	0.0734	3.19e-05	-4.45237
Ciliated	ARID2	downregulated	0.0734	0.000363	-3.85315
Ciliated	ZNF384	downregulated	0.0749	0.000594	-3.72002
Ciliated	SIX2	upregulated	0.0793	0.0254	-2.50484
Ciliated	ZNF749	upregulated	0.0812	3.26e-15	-8.17435
Ciliated	NR3C2	downregulated	0.0831	0.00261	-3.29307
Ciliated	THAP1	upregulated	0.0845	0.000158	-4.0702
Ciliated	ZNF454	upregulated	0.0995	2.09e-05	4.54896
Ciliated_LRG5	PAX7	upregulated	0.0326	0.0732	-2.05167
Ciliated_LRG5	RFX2	upregulated	0.0343	0.00638	3.01509
Ciliated_LRG5	HIF1A	downregulated	0.0415	3.33e-05	-4.44353
Ciliated_LRG5	ZSCAN1	upregulated	0.0527	5.98e-12	7.17994
Ciliated_LRG5	ZNF550	downregulated	0.0664	0.00746	-2.96291
Ciliated_LRG5	TCF7	upregulated	0.0674	0.0106	-2.84193
Ciliated_LRG5	NR3C2	upregulated	0.0772	0.042	-2.30737
Ciliated_LRG5	SOX30	upregulated	0.0846	0.014	2.74231
Ciliated_LRG5	ZNF181	downregulated	0.0885	0.0133	-2.76019
Ciliated_LRG5	ZNF460	downregulated	0.0916	3.55e-07	-5.37604
Glandular	FOXJ1	downregulated	0.000622	1.27e-66	-17.6165
Glandular	RFX2	downregulated	0.00125	0.000372	-4.04747
Glandular	MYC	downregulated	0.00186	6.14e-05	-4.51409
Glandular	TP73	downregulated	0.00229	0.0115	-2.99633
Glandular	TCF7L1	downregulated	0.0041	0.0612	-2.31007
Glandular	TCF7L2	downregulated	0.00969	0.0971	-2.07622
Glandular	HES6	downregulated	0.00981	0.0227	-2.73826
Glandular	RFX8	upregulated	0.0111	2.28e-05	-4.74672
Glandular	MEIS1	downregulated	0.0204	0.0366	-2.53656
Glandular	ZNF19	downregulated	0.0216	2.12e-31	-12.1445
Glandular	HIVEP3	downregulated	0.0219	0.079	-2.18892
Glandular	ZNF660	downregulated	0.0263	5.5e-06	-5.07771
Glandular	ZSCAN1	downregulated	0.0344	4.74e-19	-9.42113
Glandular	E2F1	downregulated	0.049	6.42e-06	-5.03856
Glandular	ZNF462	downregulated	0.0536	1.25e-07	-5.83658
Glandular	TEAD4	downregulated	0.0591	0.01	-3.04462
Glandular	MYBL2	downregulated	0.0653	0.0268	-2.67052
Glandular	ZBTB33	upregulated	0.0664	0.037	2.53031
Glandular	NR4A3	downregulated	0.0684	0.0156	-2.88733
Glandular	FOXO4	upregulated	0.0839	0.00611	3.21083
Glandular_secretory	RFX2	downregulated	0.000284	0.000487	-3.93293
Glandular_secretory	FOXJ1	downregulated	0.000908	6.76e-57	-16.3005
Glandular_secretory	ZSCAN1	downregulated	0.00105	1.94e-12	-7.51021
Glandular_secretory	ZNF567	downregulated	0.0147	0.0574	-2.32744
Glandular_secretory	CREB3L2	upregulated	0.0149	0.074	2.20599
Glandular_secretory	ZNF836	downregulated	0.0195	0.00391	-3.33069
Glandular_secretory	ZNF415	downregulated	0.0323	2.21e-05	-4.70305
Glandular_secretory	ZNF627	downregulated	0.0335	6.08e-06	-4.98933
Glandular_secretory	ZNF570	downregulated	0.0435	0.0554	-2.34317
Glandular_secretory	ZBTB20	upregulated	0.0518	0.0746	-2.20202
Glandular_secretory	ZNF541	upregulated	0.0544	0.00369	-3.35039
Glandular_secretory	ZNF461	downregulated	0.0563	0.000164	-4.21921
Glandular_secretory	IKZF4	downregulated	0.0565	0.0434	2.44894
Glandular_secretory	ZNF808	downregulated	0.0585	0.00419	-3.30622
Glandular_secretory	ZNF543	downregulated	0.0592	0.0462	-2.42186
Glandular_secretory	ZKSCAN3	downregulated	0.0627	2.47e-05	-4.67419
Glandular_secretory	ZNF211	downregulated	0.075	2.53e-08	-6.02913
Glandular_secretory	ZNF93	downregulated	0.0776	0.000166	4.21512
Glandular_secretory	ZNF443	upregulated	0.0812	5.06e-08	-5.90903
Glandular_secretory	ZNF181	downregulated	0.0907	0.00186	-3.55847
Lumenal_1	FOXJ1	downregulated	0.000343	1.29e-45	-14.5529
Lumenal_1	ZBTB33	downregulated	0.00239	0.0518	-2.20054
Lumenal_1	NFIC	downregulated	0.00522	0.0691	2.06567
Lumenal_1	ZBTB20	downregulated	0.00665	8.29e-05	-4.21088
Lumenal_1	FOXP1	downregulated	0.013	0.0109	2.80913
Lumenal_1	XBP1	downregulated	0.0204	0.0995	-1.88872
Lumenal_1	RORA	downregulated	0.021	0.0575	-2.15387
Lumenal_1	TP73	downregulated	0.0212	0.0207	-2.57234
Lumenal_1	RFX2	downregulated	0.0255	0.000313	-3.87795
Lumenal_1	HMBOX1	downregulated	0.0267	0.0725	2.04307
Lumenal_1	ZNF160	upregulated	0.0277	3.6e-12	-7.25755
Lumenal_1	ZNF143	downregulated	0.0381	0.0312	-2.40899
Lumenal_1	MAFB	upregulated	0.0447	0.00197	-3.36858
Lumenal_1	FOXK1	downregulated	0.0547	0.00423	-3.13211
Lumenal_1	IKZF2	downregulated	0.0685	1.6e-07	-5.52659
Lumenal_1	DMRTA1	upregulated	0.0689	0.099	-1.89175
Lumenal_1	ZNF117	downregulated	0.0758	6.6e-07	-5.25965
Lumenal_1	BCL6	downregulated	0.0994	0.0154	2.68186
Lumenal_2	FOXJ1	downregulated	0.000271	2.26e-72	-18.3505
Lumenal_2	HEY1	upregulated	0.000525	0.0799	-1.94247
Lumenal_2	RFX2	downregulated	0.00162	0.00103	-3.53642
Lumenal_2	TCF7L2	upregulated	0.00905	0.0148	-2.65593
Lumenal_2	TP73	downregulated	0.0106	0.00062	-3.67679
Lumenal_2	PROX1	upregulated	0.0228	0.0668	-2.02737
Lumenal_2	IRX3	downregulated	0.0269	0.00363	-3.14283
Lumenal_2	ZNF652	upregulated	0.0304	0.0572	-2.10011
Lumenal_2	E2F3	downregulated	0.0364	0.000123	-4.11561
Lumenal_2	NFKB1	downregulated	0.0365	1.75e-06	-5.08348
Lumenal_2	DEAF1	upregulated	0.0369	0.0173	-2.59774
Lumenal_2	ZBTB20	downregulated	0.0558	0.000116	-4.12979
Lumenal_2	FOXK1	downregulated	0.0986	0.00178	-3.36303
Preciliated	ZIC2	upregulated	3.88e-07	0.00058	3.7886
Preciliated	ESR1	downregulated	9.15e-06	0.00514	-3.11697
Preciliated	TP53	downregulated	0.000263	0.00351	-3.2483
Preciliated	MXI1	downregulated	0.000516	8.86e-05	4.2786
Preciliated	MKX	upregulated	0.000542	0.042	-2.33865
Preciliated	STAT1	upregulated	0.000631	0.000139	-4.16449
Preciliated	ZSCAN1	upregulated	0.00118	0.000117	4.20763
Preciliated	TEAD2	downregulated	0.00126	0.0797	-2.04608
Preciliated	PGR	downregulated	0.00145	0.0324	-2.45124
Preciliated	FOXJ1	upregulated	0.00223	1.61e-13	7.78707
Preciliated	SSRP1	upregulated	0.0032	0.00418	-3.19181
Preciliated	EGR1	downregulated	0.00479	0.00754	-2.99131
Preciliated	LEF1	downregulated	0.00604	0.00854	-2.94682
Preciliated	RFX2	upregulated	0.00636	6.25e-05	4.36093
Preciliated	TCF7L1	downregulated	0.00644	0.00908	-2.92483
Preciliated	TGIF2	downregulated	0.00729	0.00255	3.35128
Preciliated	TCF7	upregulated	0.00811	0.000284	-3.98318
Preciliated	MYC	downregulated	0.00813	2.63e-07	-5.5135
Preciliated	ETV4	downregulated	0.0121	0.0347	-2.42135
Preciliated	LHX1	upregulated	0.0124	0.00107	3.61493
Preciliated	ZNF17	upregulated	0.015	0.0193	-2.65194
Preciliated	STAT3	downregulated	0.0157	0.00713	-3.00934
Preciliated	ID3	downregulated	0.0165	0.0183	2.67013
Preciliated	ID1	downregulated	0.0188	0.0512	2.24879
Preciliated	NCOA1	downregulated	0.0267	0.013	-2.79826
Preciliated	CREB3L1	downregulated	0.0278	0.0152	-2.7387
Preciliated	HIVEP3	downregulated	0.0486	1.47e-06	-5.17813
Preciliated	ZNF211	upregulated	0.0521	0.00481	-3.14067
Preciliated	ZNF836	downregulated	0.0579	0.00432	-3.17952
Preciliated	RELA	downregulated	0.0626	0.0866	-2.00246
Preciliated	ZNF83	downregulated	0.0683	0.0545	-2.22227
Preciliated	TCF12	downregulated	0.0856	0.000332	-3.93916
Preciliated	ATF4	downregulated	0.0904	0.0135	-2.78364
Preciliated	MYCN	downregulated	0.0924	0.0409	-2.35085
Preciliated	ZNF337	downregulated	0.0984	0.0078	-2.97898
SOX9	RFX2	downregulated	1.3e-06	0.00598	-3.27836
SOX9	HES6	downregulated	8.21e-06	0.0532	-2.41631
SOX9	HOXC4	downregulated	2.73e-05	0.0742	-2.27166
SOX9	TP73	downregulated	4.06e-05	0.0635	-2.34183
SOX9	MYBL2	downregulated	0.000129	0.0409	-2.54162
SOX9	FOXJ1	downregulated	0.000201	2.52e-60	-16.776
SOX9	E2F7	downregulated	0.000217	0.00961	-3.12214
SOX9	MKX	downregulated	0.000562	0.00872	-3.15604
SOX9	E2F2	downregulated	0.00214	7.94e-06	-5.05472
SOX9	FOXM1	downregulated	0.00601	0.0015	-3.73173
SOX9	ATF6	upregulated	0.0122	0.000485	4.06629
SOX9	E2F1	downregulated	0.0191	1.39e-12	-7.67873
SOX9	ZSCAN1	downregulated	0.0288	1.36e-07	-5.8498
SOX9	GLI3	downregulated	0.0354	0.097	-2.1234
SOX9	ZNF493	upregulated	0.056	1.75e-05	4.88203
SOX9	ZNF253	upregulated	0.0589	0.097	2.12516
SOX9	ZNF44	upregulated	0.0615	0.00576	3.29377
SOX9	FOXN4	downregulated	0.0635	3.71e-06	-5.22455
SOX9	ZNF577	upregulated	0.0862	0.00872	3.15534
SOX9	ZNF726	downregulated	0.0932	5.24e-17	-8.94281
SOX9_LGR5	RARG	upregulated	2.82e-07	0.00623	3.10411
SOX9_LGR5	RFX2	downregulated	0.00015	9.81e-06	-4.77332
SOX9_LGR5	FOXJ1	downregulated	0.000394	1.1e-51	-15.5241
SOX9_LGR5	FOXM1	downregulated	0.000435	0.0345	-2.47105
SOX9_LGR5	GLI3	upregulated	0.00228	0.00162	3.52103
SOX9_LGR5	ZSCAN1	downregulated	0.00553	9.44e-14	-7.80794
SOX9_LGR5	TEAD4	upregulated	0.00622	5.95e-09	6.16941
SOX9_LGR5	RXRG	downregulated	0.00861	0.032	-2.50065
SOX9_LGR5	NPAS1	upregulated	0.00968	0.000954	3.67311
SOX9_LGR5	ZNF799	downregulated	0.0101	0.0317	-2.50585
SOX9_LGR5	SOX6	upregulated	0.0168	0.0659	-2.19462
SOX9_LGR5	ZNF107	downregulated	0.0247	0.00526	-3.15929
SOX9_LGR5	NCOR2	upregulated	0.0284	0.00766	-3.02922
SOX9_LGR5	HIVEP3	upregulated	0.0298	8.41e-07	5.27577
SOX9_LGR5	ZNF665	upregulated	0.0312	2.44e-10	-6.69052
SOX9_LGR5	SMAD6	upregulated	0.0475	0.000159	4.13479
SOX9_LGR5	ATF2	downregulated	0.0548	0.0711	2.15582
SOX9_LGR5	ZNF44	downregulated	0.0588	4.11e-06	-4.95759
SOX9_LGR5	ZNF530	downregulated	0.0658	1.43e-05	-4.6899
SOX9_LGR5	ZNF443	downregulated	0.0668	6.64e-07	-5.32063
SOX9_LGR5	ZNF347	downregulated	0.0698	9.43e-05	-4.26259
SOX9_LGR5	PPARG	downregulated	0.0704	0.037	-2.44099
SOX9_LGR5	HSF5	upregulated	0.075	0.0615	-2.22356
SOX9_LGR5	IRF3	upregulated	0.0778	0.0109	-2.91056
SOX9_LGR5	ZNF154	upregulated	0.0818	0.0788	2.10548
SOX9_LGR5	MAX	upregulated	0.0824	0.0181	2.72176
SOX9_LGR5	ZBTB7A	upregulated	0.0942	4.57e-09	-6.21526
SOX9_prolif	FOXM1	upregulated	3.61e-16	0.000577	3.82362
SOX9_prolif	E2F2	upregulated	1.59e-09	6.74e-12	7.30211
SOX9_prolif	ZNF726	upregulated	2.87e-05	4.5e-28	11.3569
SOX9_prolif	PBX3	upregulated	6.31e-05	0.000311	-3.99423
SOX9_prolif	TFDP1	upregulated	0.000186	1.09e-09	6.52196
SOX9_prolif	E2F1	upregulated	0.000187	4.68e-18	9.07026
SOX9_prolif	YBX1	upregulated	0.00324	0.0373	-2.42024
SOX9_prolif	YBX2	upregulated	0.00433	0.0099	-2.9344
SOX9_prolif	FOXJ1	downregulated	0.00448	7.89e-56	-16.0639
SOX9_prolif	SSRP1	upregulated	0.00461	0.023	2.61984
SOX9_prolif	TP73	downregulated	0.0102	0.0626	-2.19716
SOX9_prolif	ZNF714	upregulated	0.018	2.79e-06	5.09767
SOX9_prolif	ZNF530	upregulated	0.0258	7.92e-12	7.27592
SOX9_prolif	MKX	downregulated	0.0331	0.0333	-2.46799
SOX9_prolif	IRX3	downregulated	0.04	0.0347	-2.45055
SOX9_prolif	MEIS2	downregulated	0.0475	0.0365	-2.42994
SOX9_prolif	ZNF682	upregulated	0.0493	0.00306	3.32964
SOX9_prolif	ZNF211	downregulated	0.0529	1.63e-05	-4.71824
SOX9_prolif	ZNF541	upregulated	0.0535	0.0545	-2.25585
SOX9_prolif	ZSCAN1	downregulated	0.0664	1.03e-15	-8.44381
SOX9_prolif	ZNF117	downregulated	0.0759	0.00169	-3.51376
SOX9_prolif	E2F3	upregulated	0.0799	0.000922	3.69166
SOX9_prolif	ZNF93	upregulated	0.0876	4.5e-28	-11.3587
SOX9_prolif	ZNF107	upregulated	0.0893	0.000559	3.8329
SOX9_prolif	RFX2	downregulated	0.0953	0.00621	-3.09885
SOX9_prolif	KDM5B	downregulated	0.0954	0.0255	-2.57948
SOX9_prolif	ZNF805	downregulated	0.0967	0.00331	-3.3054

## Sheet: Table5
Gene	logFC	P.Value	adj.P.Val	AveExpr_cluster	AveExpr_rest	percentExpr_cluster	percentExpr_rest
CLU	0.860545	3.60293e-29	6.8697e-25	2.59619	1.73564	1	0.989474	epi_basal
COL3A1	-0.579238	5.13089e-27	4.89153e-23	2.83078	3.41001	0.97479	1	epi_basal
SLC40A1	0.673533	1.01487e-23	6.4502e-20	1.88582	1.21228	0.983193	0.947368	epi_basal
COL1A2	-0.524348	2.04545e-20	9.75013e-17	1.77244	2.29679	0.957983	1	epi_basal
TMSB10	-0.30981	2.46002e-19	8.49078e-16	3.13166	3.44147	1	1	epi_basal
SLC16A3	-0.511239	2.67188e-19	8.49078e-16	0.650318	1.16156	0.663866	0.940351	epi_basal
NNMT	0.612248	6.18089e-18	1.61754e-14	1.95078	1.33854	0.983193	0.933333	epi_basal
TMSB4X	-0.295304	6.78675e-18	1.61754e-14	3.29088	3.58619	1	1	epi_basal
SPARC	-0.370885	2.61834e-17	5.5471e-14	2.58917	2.96005	0.991597	1	epi_basal
RIMKLB	-0.436165	4.63254e-17	8.83286e-14	1.95434	2.3905	0.966387	1	epi_basal
TXN	-0.408665	5.28107e-17	9.15401e-14	1.65676	2.06542	0.92437	1	epi_basal
KRT19	-0.456931	9.40133e-17	1.49379e-13	0.731623	1.18855	0.714286	0.94386	epi_basal
RPS27	0.267059	1.25057e-16	1.8342e-13	3.83322	3.56616	1	1	epi_basal
TUBA1A	-0.458842	2.60837e-16	3.55241e-13	0.962498	1.42134	0.831933	0.97193	epi_basal
SCGB1D4	0.413912	2.80789e-15	3.56921e-12	0.546322	0.132409	0.436975	0.252632	epi_basal
CD248	-0.480094	3.01285e-15	3.59037e-12	0.75472	1.23481	0.764706	0.947368	epi_basal
VCAN	-0.466916	7.83793e-15	8.58999e-12	0.8217	1.28862	0.773109	0.978947	epi_basal
COL1A1	-0.380727	8.10929e-15	8.58999e-12	2.46743	2.84816	0.97479	1	epi_basal
APOL1	-0.42119	1.12038e-14	1.12433e-11	1.28264	1.70383	0.882353	0.992982	epi_basal
LTF	0.373434	1.75014e-14	1.6685e-11	0.466976	0.093542	0.403361	0.161404	epi_basal
RPLP1	0.178305	2.59093e-14	2.35244e-11	3.95385	3.77555	1	1	epi_basal
ANXA2	-0.411195	1.20586e-13	1.0451e-10	2.05713	2.46832	0.957983	0.996491	epi_basal
C3	0.472559	1.67483e-13	1.38843e-10	1.78143	1.30887	0.941176	0.964912	epi_basal
CD59	0.306697	3.02747e-13	2.4052e-10	1.9418	1.6351	0.983193	0.992982	epi_basal
S100A10	-0.376696	3.28849e-13	2.50807e-10	1.26866	1.64536	0.89916	0.992982	epi_basal
S100P	-0.466946	3.66873e-13	2.69045e-10	0.261556	0.728501	0.361345	0.712281	epi_basal
F11R	-0.347244	3.9023e-13	2.75575e-10	0.362606	0.70985	0.487395	0.82807	epi_basal
SMIM37	0.47069	6.10193e-13	4.05258e-10	1.77053	1.29984	0.966387	0.97193	epi_basal
APCDD1	-0.445426	6.16379e-13	4.05258e-10	0.896335	1.34176	0.815126	0.978947	epi_basal
SCGB2A2	0.555907	7.59148e-13	4.63361e-10	1.35588	0.799971	0.890756	0.775439	epi_basal
ISLR	-0.40212	7.7614e-13	4.63361e-10	1.47101	1.87313	0.89916	1	epi_basal
PABPC1	0.310497	7.77655e-13	4.63361e-10	2.21998	1.90949	1	0.996491	epi_basal
IGFBP2	-0.41867	1.12386e-12	6.49351e-10	1.44535	1.86402	0.89916	0.996491	epi_basal
RHEX	-0.405856	1.23575e-12	6.93004e-10	1.1568	1.56266	0.857143	0.985965	epi_basal
ADAMTS9	-0.398817	1.56623e-12	8.53235e-10	0.49084	0.889656	0.596639	0.887719	epi_basal
PIGR	0.469464	1.66206e-12	8.80293e-10	2.95859	2.48912	1	1	epi_basal
PTGDS	-0.397459	2.43058e-12	1.25254e-09	1.51632	1.91378	0.941176	1	epi_basal
TUBB4B	-0.381068	2.69121e-12	1.35035e-09	0.98781	1.36888	0.823529	0.97193	epi_basal
C2CD4A	-0.415251	3.01836e-12	1.47567e-09	1.07284	1.48809	0.865546	0.968421	epi_basal
C4BPA	0.450497	3.91214e-12	1.86482e-09	1.76989	1.31939	0.97479	0.94386	epi_basal
COL18A1	-0.348844	4.39042e-12	2.04176e-09	1.49849	1.84733	0.907563	1	epi_basal
IFI6	-0.383689	8.12463e-12	3.68839e-09	0.585426	0.969115	0.672269	0.891228	epi_basal
SOX9	0.33152	1.26624e-11	5.61473e-09	0.556112	0.224592	0.546218	0.403509	epi_basal
RPS29	0.219751	1.35293e-11	5.85071e-09	3.11548	2.89573	1	1	epi_basal
TUBA1B	-0.35707	1.38083e-11	5.85071e-09	1.04723	1.4043	0.87395	0.964912	epi_basal
PAX8	-0.388787	1.88887e-11	7.82935e-09	1.15868	1.54747	0.857143	0.989474	epi_basal
S100A16	-0.346406	2.16628e-11	8.78816e-09	0.675878	1.02228	0.739496	0.929825	epi_basal
CCHCR1	-0.309996	2.43317e-11	9.66526e-09	0.291213	0.601209	0.453782	0.768421	epi_basal
GNAS	-0.225277	2.633e-11	1.02456e-08	2.19125	2.41653	0.991597	1	epi_basal
DKK1	-0.340134	3.21571e-11	1.22628e-08	0.441732	0.781866	0.537815	0.863158	epi_basal
UCA1	-0.356683	6.00714e-11	2.24585e-08	2.02265	2.37933	0.983193	0.996491	epi_basal
RPL37A	0.176051	6.7426e-11	2.47233e-08	3.65017	3.47412	1	1	epi_basal
SLC30A2	-0.274654	1.1063e-10	3.97996e-08	0.070257	0.344911	0.142857	0.480702	epi_basal
MMP2	-0.325569	1.36089e-10	4.80521e-08	1.59668	1.92225	0.941176	0.996491	epi_basal
MT1G	-0.504317	1.87943e-10	6.51547e-08	0.139552	0.643869	0.243697	0.603509	epi_basal
CD24	-0.349774	2.49487e-10	8.49459e-08	1.89704	2.24681	0.97479	0.996491	epi_basal
KLF5	-0.351066	3.89488e-10	1.30287e-07	0.862439	1.21351	0.781513	0.94386	epi_basal
GJA1	-0.339959	5.47122e-10	1.79862e-07	0.933064	1.27302	0.831933	0.975439	epi_basal
MUC16	-0.289367	5.68608e-10	1.81413e-07	0.146752	0.436119	0.226891	0.6	epi_basal
CLIC6	0.206832	5.7087e-10	1.81413e-07	0.295325	0.088494	0.369748	0.185965	epi_basal
S100A6	-0.184834	7.18381e-10	2.24547e-07	3.36238	3.54721	1	1	epi_basal
COL5A2	-0.328741	7.59568e-10	2.33592e-07	0.786088	1.11483	0.739496	0.954386	epi_basal
PERP	-0.346417	9.25961e-10	2.80243e-07	1.44513	1.79154	0.932773	0.985965	epi_basal
ANXA4	-0.365812	1.24115e-09	3.69767e-07	1.07978	1.44559	0.857143	0.964912	epi_basal
LAMB3	-0.291896	1.34056e-09	3.93238e-07	0.21248	0.504376	0.310924	0.670175	epi_basal
HOXB3	-0.280851	1.36246e-09	3.93607e-07	0.389056	0.669907	0.470588	0.845614	epi_basal
RHOA	-0.260773	1.57502e-09	4.48222e-07	1.53991	1.80069	0.957983	1	epi_basal
SLC44A1	-0.320243	1.83937e-09	5.15753e-07	0.734451	1.05469	0.773109	0.922807	epi_basal
MUC6	0.289918	1.9664e-09	5.39438e-07	0.456627	0.166709	0.436975	0.273684	epi_basal
HSPG2	-0.309751	1.98042e-09	5.39438e-07	1.20506	1.51481	0.890756	0.992982	epi_basal
SERPINA1	0.287607	2.17288e-09	5.83527e-07	0.543758	0.256151	0.596639	0.445614	epi_basal
SHROOM3	-0.307372	2.21901e-09	5.87636e-07	0.506205	0.813577	0.605042	0.863158	epi_basal
SLC18A2	-0.310854	2.70394e-09	7.06248e-07	0.406581	0.717436	0.554622	0.789474	epi_basal
DYNLT1	-0.316054	2.85679e-09	7.31708e-07	0.696808	1.01286	0.739496	0.912281	epi_basal
AZGP1	0.195958	2.87817e-09	7.31708e-07	0.255801	0.059844	0.294118	0.115789	epi_basal
VAT1	-0.306742	3.14766e-09	7.8969e-07	0.712993	1.01974	0.747899	0.929825	epi_basal
CYBA	-0.309689	3.19124e-09	7.90225e-07	0.835405	1.14509	0.756303	0.961404	epi_basal
CAPRIN1	-0.310301	4.43372e-09	1.08382e-06	0.764795	1.07509	0.756303	0.940351	epi_basal
KRT8	-0.31001	4.87397e-09	1.17278e-06	0.432272	0.742282	0.512605	0.807018	epi_basal
CAPZA2	-0.321172	4.92068e-09	1.17278e-06	0.898416	1.21959	0.823529	0.936842	epi_basal
CITED4	-0.320119	5.82948e-09	1.37223e-06	0.468702	0.788821	0.563025	0.824561	epi_basal
GALNT15	0.230702	6.3696e-09	1.48109e-06	0.455441	0.224739	0.588235	0.407018	epi_basal
UBE2D2	-0.315185	6.5563e-09	1.50613e-06	0.931307	1.24649	0.806723	0.94386	epi_basal
MFSD4A	-0.32578	7.11128e-09	1.61418e-06	0.65892	0.984701	0.672269	0.898246	epi_basal
DYNLT3	-0.368936	7.57837e-09	1.69996e-06	1.19489	1.56383	0.882353	0.964912	epi_basal
RPL30	0.127685	7.68299e-09	1.70339e-06	3.61834	3.49065	1	1	epi_basal
TSPAN1	-0.349817	8.34588e-09	1.82909e-06	0.504313	0.85413	0.579832	0.824561	epi_basal
LAMC3	-0.276992	9.31412e-09	2.01809e-06	0.276301	0.553292	0.386555	0.733333	epi_basal
IDO2	-0.263175	1.01534e-08	2.17523e-06	0.258306	0.521481	0.411765	0.715789	epi_basal
PTTG1IP	-0.276642	1.19563e-08	2.53301e-06	1.20283	1.47947	0.882353	0.992982	epi_basal
RPL21	0.175024	1.46874e-08	3.07741e-06	2.80253	2.6275	1	1	epi_basal
IDO1	-0.320031	1.85947e-08	3.8477e-06	0.907947	1.22798	0.781513	0.94386	epi_basal
B4GALNT3	-0.319395	1.87673e-08	3.8477e-06	0.553994	0.873388	0.596639	0.842105	epi_basal
SLC44A4	-0.322861	2.02155e-08	4.10051e-06	0.947457	1.27032	0.806723	0.961404	epi_basal
CDA	-0.235224	2.135e-08	4.2689e-06	0.213195	0.448419	0.336134	0.659649	epi_basal
CRIP1	-0.218424	2.14934e-08	4.2689e-06	0.124527	0.342951	0.210084	0.522807	epi_basal
DEFB1	-0.351433	2.78138e-08	5.46727e-06	0.910361	1.26179	0.773109	0.908772	epi_basal
ATP1B3	-0.295274	2.8103e-08	5.46775e-06	0.690141	0.985415	0.739496	0.905263	epi_basal
RPL34	0.143866	2.84326e-08	5.476e-06	3.64498	3.50111	1	1	epi_basal
CILP	-0.212296	3.51291e-08	6.64479e-06	0.159725	0.372021	0.268908	0.589474	epi_basal
MT1F	-0.27562	3.51982e-08	6.64479e-06	0.072097	0.347716	0.10084	0.414035	epi_basal
MYH14	-0.211443	3.72582e-08	6.93635e-06	0.099393	0.310837	0.142857	0.484211	epi_basal
CAV1	-0.223513	3.74702e-08	6.93635e-06	0.204764	0.428278	0.344538	0.670175	epi_basal
TMPRSS4	-0.201216	4.28592e-08	7.85765e-06	0.141487	0.342704	0.252101	0.557895	epi_basal
RPS8	0.139783	4.40076e-08	7.99135e-06	3.66566	3.52588	1	1	epi_basal
S100A11	-0.264463	4.57513e-08	8.22962e-06	2.06346	2.32792	0.97479	0.996491	epi_basal
AGRN	-0.271604	6.0578e-08	1.07948e-05	0.468717	0.740321	0.588235	0.82807	epi_basal
RNH1	-0.262273	7.58763e-08	1.33957e-05	0.928727	1.191	0.789916	0.985965	epi_basal
HAP1	-0.272587	7.88689e-08	1.37963e-05	0.506128	0.778715	0.630252	0.835088	epi_basal
MARCKS	-0.257957	8.59272e-08	1.48943e-05	0.455934	0.713891	0.588235	0.849123	epi_basal
PIK3R1	-0.27509	8.76936e-08	1.50635e-05	1.03481	1.3099	0.815126	0.985965	epi_basal
RPL10	0.111008	9.08499e-08	1.54664e-05	3.94731	3.8363	1	1	epi_basal
LGMN	-0.280759	1.0108e-07	1.70556e-05	0.625514	0.906273	0.697479	0.877193	epi_basal
RPL9	0.12194	1.08309e-07	1.81152e-05	3.27078	3.14884	1	1	epi_basal
RPL38	0.172637	1.3399e-07	2.22155e-05	2.66651	2.49388	1	1	epi_basal
RETREG1	-0.222996	1.43335e-07	2.35601e-05	0.238087	0.461084	0.327731	0.673684	epi_basal
MMP11	-0.312464	1.44657e-07	2.35741e-05	0.462454	0.774918	0.554622	0.835088	epi_basal
SPON2	-0.267124	1.50848e-07	2.43747e-05	0.764934	1.03206	0.781513	0.947368	epi_basal
SDK1	-0.243366	1.53331e-07	2.45678e-05	0.356283	0.599649	0.478992	0.8	epi_basal
LCN2	0.155561	2.0196e-07	3.20898e-05	0.213407	0.057846	0.277311	0.115789	epi_basal
RPL41	0.134461	2.29111e-07	3.6103e-05	4.05287	3.91841	1	1	epi_basal
COL4A1	-0.272935	2.46495e-07	3.84339e-05	1.50485	1.77779	0.932773	0.996491	epi_basal
LAMA5	-0.268904	2.47935e-07	3.84339e-05	0.825992	1.0949	0.806723	0.950877	epi_basal
SPIN1	-0.243749	2.51186e-07	3.86239e-05	0.46958	0.713329	0.596639	0.863158	epi_basal
ADAMTS8	0.268181	2.55819e-07	3.90216e-05	0.583075	0.314894	0.571429	0.473684	epi_basal
RNASET2	-0.28271	2.67146e-07	4.0426e-05	1.38265	1.66536	0.92437	0.985965	epi_basal
SCCPDH	-0.206659	2.84828e-07	4.27459e-05	0.216	0.422659	0.352941	0.652632	epi_basal
STMN1	-0.253567	2.86961e-07	4.27459e-05	0.393249	0.646816	0.512605	0.782456	epi_basal
CST1	0.18134	2.94889e-07	4.35864e-05	0.289564	0.108224	0.327731	0.210526	epi_basal
UBALD2	-0.255992	2.99972e-07	4.39966e-05	0.794481	1.05047	0.789916	0.940351	epi_basal
RCN1	-0.271775	3.05756e-07	4.45027e-05	0.848654	1.12043	0.739496	0.947368	epi_basal
CAPNS1	-0.251428	3.16104e-07	4.56603e-05	1.41945	1.67087	0.907563	0.989474	epi_basal
CRABP2	-0.18403	3.83003e-07	5.49077e-05	0.092363	0.276394	0.184874	0.445614	epi_basal
ERBB2	-0.251104	3.99641e-07	5.68653e-05	0.54414	0.795244	0.663866	0.863158	epi_basal
HMGCR	-0.29518	4.03135e-07	5.69376e-05	0.697535	0.992715	0.705882	0.912281	epi_basal
MFGE8	-0.273356	4.16584e-07	5.8178e-05	1.28461	1.55797	0.87395	0.996491	epi_basal
MUC5B	0.246463	4.1802e-07	5.8178e-05	0.47692	0.230456	0.462185	0.375439	epi_basal
PCOLCE	-0.25729	4.21256e-07	5.82036e-05	1.3391	1.59639	0.890756	0.996491	epi_basal
ATP6V1A	-0.244584	4.26432e-07	5.8246e-05	0.432363	0.676947	0.546218	0.817544	epi_basal
ZFAND6	-0.233084	4.30169e-07	5.8246e-05	0.433565	0.66665	0.596639	0.817544	epi_basal
LEFTY2	0.278656	4.3108e-07	5.8246e-05	0.789768	0.511113	0.747899	0.698246	epi_basal
FAM83H	-0.195796	4.33783e-07	5.8246e-05	0.165541	0.361337	0.277311	0.568421	epi_basal
PKM	-0.263303	4.62153e-07	6.16214e-05	1.06766	1.33096	0.848739	0.975439	epi_basal
CDC42	-0.249511	4.93816e-07	6.53861e-05	1.52949	1.779	0.92437	0.985965	epi_basal
GABRE	-0.264151	5.58534e-07	7.34453e-05	0.539832	0.803983	0.613445	0.845614	epi_basal
KLF6	-0.307307	5.63233e-07	7.35559e-05	1.4323	1.73961	0.94958	0.982456	epi_basal
SERINC2	-0.295308	5.68993e-07	7.38026e-05	1.08905	1.38436	0.857143	0.954386	epi_basal
CALR	-0.23278	6.018e-07	7.75306e-05	1.53129	1.76407	0.932773	0.996491	epi_basal
RPL13	0.117164	6.11737e-07	7.82818e-05	3.86838	3.75122	1	1	epi_basal
MT1E	-0.304078	6.71413e-07	8.53455e-05	0.287566	0.591644	0.420168	0.680702	epi_basal
PLP2	-0.258615	6.76509e-07	8.54238e-05	0.551651	0.810266	0.647059	0.842105	epi_basal
SH3BGRL3	-0.238352	7.25e-07	9.09445e-05	1.28138	1.51974	0.907563	0.982456	epi_basal
ATOH8	0.305251	7.57603e-07	9.44132e-05	1.11051	0.805257	0.857143	0.821053	epi_basal
HELZ	-0.285637	7.6416e-07	9.46119e-05	0.734553	1.02019	0.722689	0.901754	epi_basal
SOD2	0.304907	7.86541e-07	9.67547e-05	1.97258	1.66767	0.97479	0.964912	epi_basal
VDAC1	-0.250473	7.96457e-07	9.73464e-05	0.643298	0.893771	0.672269	0.919298	epi_basal
LDHA	-0.200108	8.14993e-07	9.89775e-05	2.48104	2.68115	1	1	epi_basal
NAMPT	0.277177	8.45806e-07	0.00010207	1.02794	0.750758	0.890756	0.821053	epi_basal
RPS3	0.129693	8.85387e-07	0.000106174	3.1201	2.9904	1	1	epi_basal
TNFAIP2	-0.274373	9.07522e-07	0.000108148	0.934512	1.20888	0.789916	0.957895	epi_basal
JPT1	-0.245903	9.14211e-07	0.000108269	0.464048	0.709951	0.613445	0.785965	epi_basal
ANXA1	-0.242461	9.7417e-07	0.000114421	0.453817	0.696277	0.596639	0.817544	epi_basal
TP53I3	-0.182811	9.79914e-07	0.000114421	0.163398	0.346209	0.268908	0.561404	epi_basal
PTGS1	-0.243284	9.84165e-07	0.000114421	0.078773	0.322058	0.151261	0.385965	epi_basal
ATF4	-0.242203	1.00256e-06	0.000115854	1.2186	1.4608	0.87395	0.982456	epi_basal
PLEKHS1	0.13188	1.03397e-06	0.000118476	0.170486	0.038606	0.201681	0.073684	epi_basal
THY1	-0.231068	1.03768e-06	0.000118476	0.377535	0.608603	0.504202	0.785965	epi_basal
TUBA1C	-0.256222	1.06732e-06	0.000121135	0.555558	0.811781	0.647059	0.849123	epi_basal
YWHAE	-0.24034	1.09717e-06	0.000123786	1.34592	1.58626	0.915966	0.982456	epi_basal
STC1	0.320606	1.10629e-06	0.00012408	1.85133	1.53073	0.983193	0.964912	epi_basal
CD55	-0.281718	1.1351e-06	0.000126567	0.957427	1.23914	0.798319	0.947368	epi_basal
C19orf33	-0.225421	1.20494e-06	0.000133574	0.297195	0.522615	0.411765	0.701754	epi_basal
UBE2H	-0.247829	1.21935e-06	0.000134389	0.682475	0.930304	0.722689	0.915789	epi_basal
ZDHHC5	-0.210217	1.27838e-06	0.000140086	0.32399	0.534208	0.478992	0.754386	epi_basal
MRPS2	-0.249002	1.29288e-06	0.000140865	0.561164	0.810166	0.663866	0.835088	epi_basal
LINC01541	-0.231885	1.37343e-06	0.000148791	1.92309	2.15497	0.983193	1	epi_basal
ITGB8	-0.241872	1.40036e-06	0.000150851	0.672618	0.91449	0.731092	0.919298	epi_basal
ATP6V1E1	-0.222972	1.42142e-06	0.000151613	0.449694	0.672666	0.571429	0.835088	epi_basal
SFN	-0.155148	1.42425e-06	0.000151613	0.068086	0.223234	0.109244	0.382456	epi_basal
AL049839.2	0.082154	1.43129e-06	0.000151613	0.099262	0.017108	0.151261	0.038596	epi_basal
UCP2	-0.235405	1.63676e-06	0.00017242	0.405601	0.641006	0.529412	0.792982	epi_basal
COL4A2	-0.254019	1.80089e-06	0.000188668	1.56418	1.8182	0.907563	0.996491	epi_basal
ELN	-0.23456	1.90163e-06	0.000198133	0.43386	0.66842	0.563025	0.803509	epi_basal
TPP1	-0.212995	1.92471e-06	0.000199448	0.384073	0.597069	0.512605	0.8	epi_basal
APOE	-0.256647	1.94479e-06	0.000200439	1.31947	1.57611	0.865546	0.992982	epi_basal
RNF187	-0.200629	2.08428e-06	0.000213661	0.290671	0.4913	0.428571	0.705263	epi_basal
CANX	-0.236286	2.14921e-06	0.000219139	1.40288	1.63916	0.890756	1	epi_basal
LRG1	0.148429	2.16675e-06	0.000219753	0.25488	0.106451	0.361345	0.210526	epi_basal
GDA	-0.138771	2.23108e-06	0.00022508	0.032559	0.171331	0.067227	0.287719	epi_basal
STX18	-0.230873	2.26292e-06	0.00022709	0.54747	0.778343	0.697479	0.870175	epi_basal
TWF2	-0.228889	2.37531e-06	0.000237121	0.448058	0.676947	0.554622	0.810526	epi_basal
RPS3A	0.108684	2.42795e-06	0.000241113	3.36682	3.25814	1	1	epi_basal
CTNNA1	-0.238911	2.4459e-06	0.000241637	1.21604	1.45495	0.87395	0.985965	epi_basal
GREM2	0.0892369	2.53554e-06	0.000249202	0.109801	0.020564	0.168067	0.045614	epi_basal
ATP5F1E	-0.194822	2.64352e-06	0.000258482	1.95223	2.14705	0.97479	1	epi_basal
SULF2	-0.248964	2.72834e-06	0.000264414	1.16537	1.41434	0.831933	0.989474	epi_basal
ADA2	-0.191915	2.73192e-06	0.000264414	0.22989	0.421805	0.411765	0.635088	epi_basal
FOSL2	-0.234438	2.94462e-06	0.000283561	1.06739	1.30183	0.87395	0.978947	epi_basal
RPS18	0.112559	3.06759e-06	0.000293369	3.65009	3.53753	1	1	epi_basal
GNLY	-0.261107	3.08115e-06	0.000293369	1.74431	2.00542	0.957983	1	epi_basal
PTEN	-0.234497	3.11269e-06	0.000293369	0.63018	0.864677	0.705882	0.905263	epi_basal
TSPAN15	-0.174525	3.11707e-06	0.000293369	0.188463	0.362988	0.310924	0.592982	epi_basal
S100A4	-0.246347	3.12799e-06	0.000293369	1.16633	1.41267	0.857143	0.992982	epi_basal
RPL39	0.135427	3.13924e-06	0.000293369	3.57672	3.4413	1	1	epi_basal
IGF1	-0.254577	3.1668e-06	0.000293369	0.615391	0.869968	0.663866	0.898246	epi_basal
RDH10	-0.21054	3.16956e-06	0.000293369	0.352064	0.562605	0.487395	0.764912	epi_basal
SNED1	0.237346	3.21011e-06	0.000295687	0.827434	0.590088	0.798319	0.778947	epi_basal
CXCL14	-0.335567	3.22666e-06	0.000295782	1.01915	1.35472	0.798319	0.929825	epi_basal
TUBB	-0.216964	3.28332e-06	0.000299537	1.24108	1.45805	0.915966	0.985965	epi_basal
RPS21	0.163597	3.31988e-06	0.000301429	2.89367	2.73007	0.991597	1	epi_basal
CXCL13	0.166046	3.37835e-06	0.000305284	0.313762	0.147717	0.436975	0.270175	epi_basal
SLC44A2	-0.235984	3.39505e-06	0.000305346	0.617585	0.853568	0.672269	0.887719	epi_basal
MET	-0.256451	3.58198e-06	0.000320646	0.662646	0.919097	0.689076	0.870175	epi_basal
2011-09-01	-0.197886	3.63998e-06	0.000324316	0.263006	0.460893	0.403361	0.680702	epi_basal
PTGIS	0.19708	3.78106e-06	0.000333032	0.504172	0.307091	0.613445	0.522807	epi_basal
FAU	0.153104	3.78524e-06	0.000333032	2.99655	2.84344	1	0.996491	epi_basal
CXXC5	-0.179438	3.79021e-06	0.000333032	0.202361	0.381799	0.310924	0.603509	epi_basal
PAEP	-0.252883	3.89238e-06	0.00034044	3.6354	3.88828	1	1	epi_basal
SLC6A2	0.0710009	4.42074e-06	0.000384887	0.083217	0.012216	0.134454	0.02807	epi_basal
MARCKSL1	-0.245961	4.47696e-06	0.000387234	0.823701	1.06966	0.764706	0.933333	epi_basal
MGAT4B	-0.249367	4.48832e-06	0.000387234	0.699873	0.94924	0.680672	0.894737	epi_basal
FADS2	-0.24045	4.73999e-06	0.000405612	0.653868	0.894318	0.705882	0.905263	epi_basal
JAG2	-0.139244	4.74387e-06	0.000405612	0.086067	0.225311	0.168067	0.414035	epi_basal
PSAT1	-0.161505	5.05616e-06	0.000430383	0.025189	0.186694	0.05042	0.25614	epi_basal
OAF	-0.217756	5.10071e-06	0.000432246	0.518927	0.736684	0.655462	0.859649	epi_basal
ADAMTS2	-0.215442	5.36101e-06	0.000452293	0.324363	0.539805	0.428571	0.719298	epi_basal
PLOD1	-0.228871	5.45165e-06	0.000457915	0.425054	0.653925	0.546218	0.803509	epi_basal
COL5A1	-0.233165	5.87849e-06	0.000491602	1.11273	1.34589	0.865546	0.975439	epi_basal
TRNP1	-0.123167	5.94906e-06	0.000495331	0.044178	0.167346	0.092437	0.319298	epi_basal
RPS19	0.1323	6.16053e-06	0.000510708	3.30153	3.16923	1	1	epi_basal
SGK1	-0.254004	6.36185e-06	0.000525114	2.09502	2.34902	0.983193	0.989474	epi_basal
RPS27A	0.152522	6.6272e-06	0.000544658	3.09266	2.94014	1	1	epi_basal
SOX4	-0.238997	7.47413e-06	0.000611627	0.865071	1.10407	0.806723	0.933333	epi_basal
CFL1	-0.189799	7.51429e-06	0.000612286	1.77417	1.96397	0.941176	1	epi_basal
CFB	0.139251	8.14443e-06	0.000660808	0.255612	0.116361	0.352941	0.238596	epi_basal
PDLIM7	-0.220784	8.19544e-06	0.000662129	0.886543	1.10733	0.781513	0.985965	epi_basal
CLMN	0.179945	8.63548e-06	0.000694737	0.414904	0.234959	0.512605	0.424561	epi_basal
SPP1	-0.364717	8.8078e-06	0.000705623	0.773675	1.13839	0.647059	0.905263	epi_basal
SERTAD4	0.114527	8.88342e-06	0.000708703	0.163716	0.04919	0.218487	0.112281	epi_basal
PLPP3	0.224539	9.28468e-06	0.000737629	1.346	1.12146	0.907563	0.978947	epi_basal
KLK1	0.0973883	9.39469e-06	0.000742063	0.134729	0.03734	0.210084	0.087719	epi_basal
FSTL1	-0.219049	9.41833e-06	0.000742063	1.34575	1.5648	0.907563	1	epi_basal
B3GNT7	-0.142241	9.58868e-06	0.000752376	0.093341	0.235583	0.134454	0.431579	epi_basal
LAMC1	-0.221371	9.72369e-06	0.000758868	0.717337	0.938707	0.714286	0.922807	epi_basal
IQGAP1	-0.223361	9.75102e-06	0.000758868	0.571546	0.794908	0.638655	0.873684	epi_basal
SLC12A7	-0.216062	1.03098e-05	0.000799092	0.503117	0.719179	0.605042	0.842105	epi_basal
GAST	-0.156277	1.07664e-05	0.000831107	0.087403	0.24368	0.134454	0.407018	epi_basal
CTSH	0.250071	1.1274e-05	0.00086678	1.12664	0.876572	0.865546	0.880702	epi_basal
EPS8L3	-0.126087	1.17598e-05	0.000900498	0.062731	0.188819	0.12605	0.357895	epi_basal
2002-09-01	-0.219958	1.20997e-05	0.000921267	1.09971	1.31967	0.840336	0.982456	epi_basal
ABHD11	-0.191047	1.21277e-05	0.000921267	0.323836	0.514883	0.470588	0.705263	epi_basal
SERPINH1	-0.242571	1.27334e-05	0.000963446	1.32833	1.5709	0.907563	0.992982	epi_basal
TLE1	-0.228677	1.34086e-05	0.00100735	1.03763	1.2663	0.882353	0.961404	epi_basal
P4HB	-0.191795	1.34194e-05	0.00100735	1.82953	2.02132	0.94958	0.996491	epi_basal
YWHAZ	-0.228948	1.36178e-05	0.00101823	1.24679	1.47573	0.865546	0.982456	epi_basal
MT-CO2	-0.152492	1.41824e-05	0.00105631	3.46179	3.61429	1	1	epi_basal
RPL23A	0.161537	1.49391e-05	0.00110562	2.66593	2.50439	1	1	epi_basal
TESC	0.148017	1.49604e-05	0.00110562	0.29532	0.147302	0.411765	0.294737	epi_basal
KIAA1551	-0.211723	1.50913e-05	0.00111099	0.499576	0.711299	0.605042	0.824561	epi_basal
LTBR	-0.221437	1.52322e-05	0.00111705	0.663364	0.884801	0.680672	0.905263	epi_basal
DDX5	-0.190832	1.57636e-05	0.00115159	1.6984	1.88924	0.94958	0.996491	epi_basal
PPP1R14B	-0.220657	1.59056e-05	0.00115753	0.675074	0.895731	0.705882	0.898246	epi_basal
PXDN	-0.198173	1.62385e-05	0.00117726	0.395684	0.593857	0.521008	0.785965	epi_basal
CYP24A1	0.150592	1.6344e-05	0.00118042	0.263018	0.112426	0.327731	0.214035	epi_basal
SLCO4A1	-0.164715	1.81016e-05	0.00130243	0.186081	0.350795	0.285714	0.561404	epi_basal
EPOP	0.0827208	1.99714e-05	0.00143156	0.115622	0.032901	0.184874	0.073684	epi_basal
NOP58	-0.170532	2.14001e-05	0.00152823	0.247962	0.418493	0.378151	0.659649	epi_basal
CSE1L	-0.162085	2.26243e-05	0.00160962	0.186425	0.34851	0.310924	0.561404	epi_basal
JPT2	-0.235981	2.30633e-05	0.00163475	0.669024	0.905006	0.689076	0.859649	epi_basal
PITPNC1	-0.1212	2.31631e-05	0.00163574	0.079475	0.200675	0.142857	0.396491	epi_basal
SLC15A1	-0.243441	2.39987e-05	0.0016885	0.518264	0.761705	0.554622	0.821053	epi_basal
GAPDH	-0.173599	2.47399e-05	0.00173425	2.49625	2.66985	0.991597	0.992982	epi_basal
PTN	-0.210762	2.56108e-05	0.00178872	0.348169	0.55893	0.445378	0.705263	epi_basal
DNAJC15	-0.229425	2.61268e-05	0.0018181	0.678168	0.907593	0.714286	0.873684	epi_basal
FAM84B	-0.250186	2.6634e-05	0.00184665	0.914527	1.16471	0.806723	0.908772	epi_basal
SLC7A2	-0.248231	2.67988e-05	0.00185135	0.725579	0.973811	0.747899	0.901754	epi_basal
ID4	-0.209987	2.77661e-05	0.00191125	1.77311	1.9831	0.957983	0.996491	epi_basal
MPG	-0.200675	2.85812e-05	0.00195945	0.460726	0.661401	0.571429	0.835088	epi_basal
GOT2	-0.145237	2.86719e-05	0.00195945	0.14357	0.288806	0.243697	0.505263	epi_basal
WEE1	-0.172106	2.9113e-05	0.00198249	0.25049	0.422596	0.369748	0.624561	epi_basal
LGALS1	-0.130943	3.01388e-05	0.00204134	2.68065	2.8116	1	1	epi_basal
TMEM127	-0.183471	3.02516e-05	0.00204134	0.349162	0.532632	0.487395	0.736842	epi_basal
IRX3	-0.223746	3.03378e-05	0.00204134	0.546716	0.770461	0.613445	0.838596	epi_basal
SLPI	0.283881	3.04055e-05	0.00204134	1.54162	1.25774	0.957983	0.929825	epi_basal
RPS16	0.117384	3.07764e-05	0.00205899	2.95451	2.83713	1	1	epi_basal
ODAM	0.191997	3.19267e-05	0.00212848	0.425943	0.233946	0.445378	0.414035	epi_basal
UBE2I	-0.195873	3.21836e-05	0.00213521	0.57027	0.766142	0.672269	0.873684	epi_basal
RARRES1	0.208747	3.22516e-05	0.00213521	0.628862	0.420114	0.647059	0.617544	epi_basal
RPL32	0.112055	3.31373e-05	0.00218626	3.48232	3.37026	1	1	epi_basal
EHD2	-0.206874	3.62376e-05	0.00237552	0.71921	0.926085	0.756303	0.915789	epi_basal
RPS15	0.125108	3.62551e-05	0.00237552	3.03701	2.9119	1	1	epi_basal
ADCY7	-0.125719	3.69989e-05	0.00241595	0.104757	0.230475	0.201681	0.42807	epi_basal
SYMPK	-0.191256	3.7416e-05	0.0024335	0.373546	0.564802	0.495798	0.740351	epi_basal
VAPB	-0.153172	3.75229e-05	0.0024335	0.16894	0.322113	0.268908	0.526316	epi_basal
GEM	0.140206	3.78077e-05	0.00244366	0.267372	0.127166	0.344538	0.259649	epi_basal
SEL1L3	-0.126424	3.80215e-05	0.00244917	0.113393	0.239817	0.201681	0.449123	epi_basal
ITPK1	-0.208016	3.81671e-05	0.00245028	0.554031	0.762047	0.621849	0.863158	epi_basal
PTPN3	-0.140461	3.87437e-05	0.00247894	0.13448	0.274941	0.268908	0.487719	epi_basal
VPS37B	-0.182061	4.04659e-05	0.00258048	0.358603	0.540664	0.504202	0.736842	epi_basal
ENTPD3	-0.155954	4.12573e-05	0.00262218	0.120831	0.276785	0.193277	0.435088	epi_basal
LRCH4	-0.129031	4.2435e-05	0.00268666	0.102846	0.231876	0.184874	0.421053	epi_basal
RAB5B	-0.18927	4.25537e-05	0.00268666	0.480831	0.670101	0.630252	0.817544	epi_basal
CKB	-0.20943	4.36952e-05	0.00274963	1.07542	1.28485	0.890756	0.964912	epi_basal
RANGAP1	-0.177001	4.40334e-05	0.00276179	0.286411	0.463412	0.436975	0.659649	epi_basal
AC004918.1	-0.126587	4.46794e-05	0.0027872	0.113733	0.24032	0.193277	0.45614	epi_basal
MROH1	-0.185084	4.47308e-05	0.0027872	0.348456	0.53354	0.487395	0.719298	epi_basal
MME	-0.208001	4.63213e-05	0.00287295	0.567433	0.775434	0.663866	0.859649	epi_basal
PDLIM2	-0.173243	4.64083e-05	0.00287295	0.28829	0.461533	0.420168	0.691228	epi_basal
COX20	-0.16982	4.80962e-05	0.0029678	0.289456	0.459275	0.403361	0.701754	epi_basal
NFKBIA	0.202416	4.83783e-05	0.00297558	0.886909	0.684493	0.857143	0.838596	epi_basal
MMP26	-0.0737998	4.9123e-05	0.00301166	0	0.0738	0	0.140351	epi_basal
CCNY	-0.168579	4.93473e-05	0.00301572	0.26213	0.430709	0.378151	0.652632	epi_basal
C1orf54	-0.103327	5.12305e-05	0.00312081	0.055847	0.159173	0.092437	0.322807	epi_basal
CTSC	-0.201934	5.14216e-05	0.00312247	0.606092	0.808026	0.672269	0.880702	epi_basal
RTL8C	-0.201207	5.17825e-05	0.0031344	0.850078	1.05129	0.789916	0.950877	epi_basal
TPD52L2	-0.203058	5.20791e-05	0.00314238	0.615933	0.818991	0.689076	0.866667	epi_basal
RPL31	0.106064	5.29617e-05	0.00318556	3.07183	2.96576	1	1	epi_basal
OSBPL10	-0.100804	5.36241e-05	0.00321526	0.049426	0.15023	0.10084	0.301754	epi_basal
S100A1	0.104639	5.55403e-05	0.00331971	0.175136	0.070497	0.268908	0.157895	epi_basal
PLPP2	-0.224122	5.81627e-05	0.00346559	0.785739	1.00986	0.722689	0.905263	epi_basal
PITPNM1	-0.172027	5.83611e-05	0.00346658	0.312493	0.48452	0.445378	0.705263	epi_basal
BNIP3L	-0.194984	5.88505e-05	0.00348479	0.849206	1.04419	0.798319	0.947368	epi_basal
TMEM189	-0.161649	6.16305e-05	0.00363811	0.231793	0.393443	0.378151	0.603509	epi_basal
SGPL1	-0.163705	6.24341e-05	0.00367417	0.291905	0.45561	0.453782	0.680702	epi_basal
TSPO	-0.19739	6.27536e-05	0.00368161	1.04143	1.23882	0.848739	0.961404	epi_basal
C4orf48	-0.166426	6.33264e-05	0.00370382	0.346859	0.513285	0.512605	0.733333	epi_basal
TSG101	-0.178462	6.57317e-05	0.00383274	0.36491	0.543372	0.504202	0.747368	epi_basal
ACTN1	0.210847	6.69355e-05	0.00389103	0.954382	0.743535	0.848739	0.859649	epi_basal
SDC1	-0.148505	6.81187e-05	0.00394778	0.18268	0.331186	0.302521	0.547368	epi_basal
FN1	-0.203013	6.95077e-05	0.00400167	0.764367	0.967381	0.731092	0.936842	epi_basal
KLF13	-0.146072	6.95483e-05	0.00400167	0.190678	0.33675	0.319328	0.57193	epi_basal
SCGB2A1	0.272809	6.96782e-05	0.00400167	3.93526	3.66246	1	1	epi_basal
NLGN4X	-0.146021	7.01775e-05	0.00400748	0.13778	0.2838	0.243697	0.459649	epi_basal
QPRT	-0.16212	7.01997e-05	0.00400748	0.209484	0.371604	0.327731	0.575439	epi_basal
FKBP9	-0.185089	7.0488e-05	0.00401193	0.466605	0.651695	0.571429	0.824561	epi_basal
C12orf75	-0.189154	7.3013e-05	0.00414327	0.337378	0.526532	0.462185	0.691228	epi_basal
NRDC	-0.181381	7.45765e-05	0.00421944	0.408973	0.590353	0.571429	0.77193	epi_basal
TMEM101	-0.23332	7.52317e-05	0.00423816	1.61019	1.84351	0.94958	0.992982	epi_basal
TPM3	-0.200064	7.53519e-05	0.00423816	0.680979	0.881043	0.731092	0.894737	epi_basal
INF2	-0.170585	7.69947e-05	0.00431782	0.286978	0.457564	0.394958	0.673684	epi_basal
XPO1	-0.167415	7.77211e-05	0.00434577	0.332612	0.500026	0.462185	0.719298	epi_basal
MCCC2	-0.174158	7.85244e-05	0.00437785	0.274862	0.44902	0.394958	0.649123	epi_basal
ACBD5	-0.15489	7.95684e-05	0.00442312	0.191174	0.346063	0.302521	0.554386	epi_basal
CD74	0.200938	8.04135e-05	0.0044571	2.01673	1.81579	0.983193	0.992982	epi_basal
HECTD1	-0.190678	8.30016e-05	0.00458722	0.597582	0.78826	0.731092	0.838596	epi_basal
PLD3	-0.189074	8.43522e-05	0.00464664	0.863995	1.05307	0.823529	0.957895	epi_basal
MIR210HG	-0.171751	8.45641e-05	0.00464664	0.325117	0.496868	0.462185	0.694737	epi_basal
PPDPF	-0.186994	8.51137e-05	0.0046634	1.35525	1.54224	0.92437	0.996491	epi_basal
GPS1	-0.177671	8.59024e-05	0.00469312	0.420562	0.598234	0.521008	0.814035	epi_basal
MEDAG	-0.163312	8.62218e-05	0.00469712	0.241132	0.404444	0.378151	0.624561	epi_basal
ARRDC3	-0.206117	8.7771e-05	0.00476789	0.663149	0.869266	0.714286	0.870175	epi_basal
ATG4B	-0.189019	8.87682e-05	0.00480836	0.515888	0.704907	0.579832	0.849123	epi_basal
S100A13	-0.196055	8.96718e-05	0.00484355	1.55498	1.75103	0.915966	0.992982	epi_basal
TXNDC5	-0.189184	8.9936e-05	0.0048441	0.440719	0.629903	0.546218	0.789474	epi_basal
RBM38	-0.11273	9.16696e-05	0.00491232	0.091809	0.204539	0.184874	0.396491	epi_basal
AL078639.1	0.0561094	9.17609e-05	0.00491232	0.056109	0	0.058824	0	epi_basal
KIAA1324	0.22018	9.19756e-05	0.00491232	0.984684	0.764504	0.848739	0.810526	epi_basal
PTMA	0.133821	9.36898e-05	0.0049899	2.58346	2.44963	1	1	epi_basal
CRNDE	-0.0899592	9.56102e-05	0.005078	0.052679	0.142638	0.117647	0.312281	epi_basal
FSCN1	-0.166809	9.69325e-05	0.00513392	0.269838	0.436647	0.420168	0.642105	epi_basal
ACAA2	-0.148741	9.72048e-05	0.00513408	0.214469	0.36321	0.344538	0.596491	epi_basal
RBCK1	-0.175331	9.76836e-05	0.00514512	0.520772	0.696103	0.672269	0.852632	epi_basal
PPP1R37	-0.120608	9.94032e-05	0.00522127	0.114788	0.235396	0.201681	0.452632	epi_basal
MPRIP	-0.197843	9.98646e-05	0.00523109	0.605594	0.803437	0.672269	0.877193	epi_basal
CAVIN3	-0.17751	0.000102204	0.00533895	0.34295	0.52046	0.462185	0.747368	epi_basal
PLXNB2	-0.194563	0.000103291	0.00538103	1.25365	1.44822	0.87395	0.985965	epi_basal
FAM69B	-0.19534	0.000104356	0.00542166	0.514073	0.709413	0.613445	0.821053	epi_basal
NDRG4	-0.147133	0.000105539	0.00545366	0.191834	0.338967	0.310924	0.550877	epi_basal
HSPA5	-0.202878	0.000105544	0.00545366	0.898945	1.10182	0.798319	0.936842	epi_basal
SLC25A29	-0.206249	0.0001078	0.00555522	0.496386	0.702636	0.546218	0.814035	epi_basal
KIF12	-0.16528	0.00010994	0.00565022	0.220342	0.385622	0.327731	0.57193	epi_basal
MAP4	-0.20224	0.000111006	0.00567664	0.715986	0.918225	0.714286	0.919298	epi_basal
PRSS23	-0.19438	0.00011105	0.00567664	0.652244	0.846623	0.722689	0.901754	epi_basal
RPL35A	0.125378	0.000112352	0.00571682	3.19612	3.07075	0.991597	1	epi_basal
G6PD	-0.133975	0.000112436	0.00571682	0.155989	0.289964	0.294118	0.494737	epi_basal
VPS4B	-0.206617	0.000114216	0.00579191	0.68716	0.893778	0.672269	0.898246	epi_basal
ADH1B	0.195104	0.000115571	0.00584505	0.712072	0.516969	0.689076	0.712281	epi_basal
MED14	-0.134929	0.000115989	0.0058478	0.163359	0.298289	0.260504	0.522807	epi_basal
ANGEL2	-0.108206	0.000116238	0.0058478	0.102087	0.210293	0.210084	0.42807	epi_basal
DNTTIP2	-0.121418	0.000116663	0.00585372	0.118098	0.239516	0.218487	0.438596	epi_basal
RASD1	-0.218349	0.000117347	0.0058726	1.77905	1.9974	0.957983	0.989474	epi_basal
MTRNR2L12	0.260128	0.000119648	0.00597205	0.750055	0.489928	0.605042	0.673684	epi_basal
RPLP2	0.0944061	0.000121663	0.00605678	3.29831	3.2039	1	1	epi_basal
DLG5	-0.214737	0.000124956	0.00620453	0.952684	1.16742	0.806723	0.94386	epi_basal
PARM1	-0.204157	0.000125526	0.00621663	0.675333	0.87949	0.680672	0.905263	epi_basal
TMEM259	-0.205475	0.000132992	0.00656933	0.914542	1.12002	0.806723	0.954386	epi_basal
MYLK	0.201162	0.000133892	0.00659669	1.13205	0.930884	0.957983	0.926316	epi_basal
TMEM140	-0.149261	0.000135106	0.00663936	0.208259	0.357519	0.361345	0.568421	epi_basal
ZNF703	-0.168099	0.000136724	0.0067016	0.37628	0.544379	0.563025	0.740351	epi_basal
DYNLL1	-0.19374	0.000138625	0.00677734	1.12507	1.31881	0.857143	0.975439	epi_basal
UPK1B	-0.102586	0.000139593	0.00680722	0.019262	0.121848	0.042017	0.182456	epi_basal
SLC3A1	-0.122716	0.000140479	0.00682489	0.043651	0.166367	0.07563	0.270175	epi_basal
SNX9	-0.183401	0.000140671	0.00682489	0.597861	0.781262	0.680672	0.891228	epi_basal
PPP2CA	-0.182115	0.000141601	0.00685254	0.541561	0.723676	0.638655	0.842105	epi_basal
EIF3K	-0.192666	0.000142382	0.00687291	0.707095	0.899761	0.705882	0.922807	epi_basal
GPX3	0.300581	0.000151604	0.00729427	1.9186	1.61802	0.97479	0.985965	epi_basal
PSMA5	-0.158119	0.000151876	0.00729427	0.282982	0.441101	0.420168	0.659649	epi_basal
TMEM91	0.179403	0.000159821	0.00765655	0.600413	0.421009	0.697479	0.645614	epi_basal
GTF2IRD1	-0.141435	0.000160402	0.00766511	0.187099	0.328534	0.310924	0.547368	epi_basal
C2CD4B	-0.206345	0.000161409	0.00769395	1.92921	2.13555	0.97479	0.996491	epi_basal
MAPK1	-0.172297	0.000162687	0.00773554	0.436048	0.608345	0.605042	0.77193	epi_basal
LGALS3BP	-0.19909	0.000163562	0.00775778	1.00858	1.20767	0.815126	0.961404	epi_basal
DUSP2	-0.157268	0.000166108	0.00784367	0.156952	0.31422	0.243697	0.463158	epi_basal
PRG4	-0.106973	0.000166652	0.00784367	0.063593	0.170566	0.109244	0.319298	epi_basal
MED24	-0.134956	0.000166689	0.00784367	0.158716	0.293672	0.235294	0.526316	epi_basal
TMEM92	-0.149626	0.000167018	0.00784367	0.200237	0.349862	0.302521	0.554386	epi_basal
CLDN3	-0.210976	0.000168683	0.00789066	1.59538	1.80636	0.941176	0.982456	epi_basal
GRN	-0.205549	0.000168846	0.00789066	1.37614	1.58169	0.89916	0.978947	epi_basal
EPS8L1	-0.131312	0.000169887	0.0079179	0.128147	0.259458	0.226891	0.431579	epi_basal
ACLY	-0.182775	0.000170382	0.0079179	0.483197	0.665973	0.588235	0.8	epi_basal
ATP2B4	-0.191321	0.000170675	0.0079179	1.01459	1.20591	0.87395	0.947368	epi_basal
SHMT1	0.128586	0.000176879	0.00818581	0.276413	0.147826	0.352941	0.305263	epi_basal
RAP1B	-0.187756	0.000177677	0.00820284	0.664366	0.852122	0.731092	0.887719	epi_basal
SPTAN1	-0.187071	0.00018076	0.00831045	0.534541	0.721611	0.613445	0.824561	epi_basal
RNF181	-0.160268	0.00018088	0.00831045	0.363507	0.523775	0.512605	0.740351	epi_basal
AIRE	0.0324268	0.000182664	0.00836712	0.03545	0.003023	0.067227	0.010526	epi_basal
PDLIM1	-0.189425	0.000183049	0.00836712	0.695414	0.884839	0.747899	0.919298	epi_basal
H3F3A	-0.143877	0.00018343	0.00836712	1.98388	2.12776	0.97479	1	epi_basal
FAM129B	-0.202629	0.000183973	0.00837189	1.36538	1.56801	0.932773	0.978947	epi_basal
CALM1	-0.187235	0.000184558	0.00837849	0.744025	0.93126	0.764706	0.919298	epi_basal
PHLDB2	0.0876351	0.000186371	0.00841749	0.146692	0.059057	0.235294	0.133333	epi_basal
PLA2G16	-0.224843	0.000186712	0.00841749	0.739744	0.964587	0.689076	0.845614	epi_basal
AHCY	-0.187717	0.000186741	0.00841749	0.600669	0.788386	0.672269	0.873684	epi_basal
SAMD1	-0.165219	0.000190111	0.00854915	0.287453	0.452672	0.411765	0.642105	epi_basal
PKN1	-0.179311	0.000191758	0.00860296	0.538546	0.717857	0.647059	0.849123	epi_basal
PDS5A	-0.165237	0.000196442	0.00877567	0.404621	0.569858	0.537815	0.775439	epi_basal
WNT5A	-0.183969	0.000196692	0.00877567	0.404697	0.588666	0.537815	0.764912	epi_basal
PCED1B	-0.0883537	0.000197043	0.00877567	0.035875	0.124229	0.067227	0.245614	epi_basal
MT1H	-0.143385	0.000197547	0.00877567	0.035122	0.178507	0.067227	0.224561	epi_basal
RORC	-0.167649	0.000197909	0.00877567	0.307195	0.474844	0.428571	0.659649	epi_basal
ADM	-0.111828	0.000204523	0.00904791	0.090328	0.202156	0.151261	0.37193	epi_basal
HEXIM1	-0.173882	0.000207884	0.00917528	0.474715	0.648596	0.596639	0.803509	epi_basal
ITM2B	-0.133808	0.00020972	0.00923495	2.78424	2.91805	0.991597	1	epi_basal
S100A14	-0.102501	0.000211318	0.00928389	0.052612	0.155113	0.084034	0.280702	epi_basal
RHOC	-0.180809	0.000211931	0.00928942	0.942105	1.12291	0.831933	0.961404	epi_basal
NDRG1	-0.173084	0.000213022	0.0093158	1.41944	1.59252	0.941176	0.992982	epi_basal
CCND1	-0.105394	0.000213806	0.00931605	0.083379	0.188773	0.142857	0.37193	epi_basal
HNRNPA1	-0.161935	0.000214005	0.00931605	1.91343	2.07536	0.957983	1	epi_basal
GMFB	-0.139872	0.000215194	0.00934647	0.198054	0.337926	0.319328	0.561404	epi_basal
BMP4	-0.0690507	0.000221619	0.00959497	0.007729	0.07678	0.016807	0.154386	epi_basal
MST1	-0.100248	0.000221922	0.00959497	0.084504	0.184752	0.168067	0.368421	epi_basal
TSPAN3	-0.189633	0.000222793	0.00961086	0.695023	0.884656	0.731092	0.894737	epi_basal
C14orf119	-0.16467	0.000231778	0.00996582	0.396025	0.560695	0.529412	0.77193	epi_basal
NUP50	-0.149091	0.000232067	0.00996582	0.26326	0.412351	0.386555	0.649123	epi_basal
TMEM141	-0.145427	0.000239654	0.0102685	0.257533	0.40296	0.420168	0.631579	epi_basal
FAM161A	-0.0521272	0.000241575	0.0103276	0	0.052127	0	0.115789	epi_basal
AIMP1	-0.187349	0.000248121	0.0105503	0.534005	0.721354	0.613445	0.831579	epi_basal
PLA2G2A	0.128424	0.000248314	0.0105503	0.287438	0.159013	0.394958	0.301754	epi_basal
BTBD3	-0.184694	0.000248444	0.0105503	0.807353	0.992047	0.781513	0.940351	epi_basal
TP53INP1	-0.174923	0.000249971	0.0105915	0.433745	0.608668	0.571429	0.764912	epi_basal
P3H1	-0.160271	0.000251513	0.0106292	0.30507	0.465341	0.462185	0.673684	epi_basal
EMILIN2	-0.192959	0.000251974	0.0106292	0.99776	1.19072	0.815126	0.961404	epi_basal
RPS6	0.105782	0.000252976	0.0106435	3.09024	2.98446	1	1	epi_basal
ANXA11	-0.197408	0.000253429	0.0106435	0.93246	1.12987	0.789916	0.94386	epi_basal
EDN1	0.160978	0.000254786	0.0106769	0.403662	0.242684	0.436975	0.421053	epi_basal
LRRC59	-0.174237	0.000257493	0.0107625	0.482261	0.656498	0.579832	0.821053	epi_basal
LAMA2	-0.177652	0.000257956	0.0107625	0.515495	0.693147	0.630252	0.838596	epi_basal
SAP30BP	-0.163727	0.000268973	0.0111976	0.426056	0.589783	0.596639	0.77193	epi_basal
GABRP	-0.200906	0.000274362	0.0113971	2.22719	2.42809	0.97479	1	epi_basal
NDUFB3	-0.146824	0.000279388	0.0115726	0.224046	0.37087	0.361345	0.564912	epi_basal
SLC20A1	-0.143818	0.0002798	0.0115726	0.234327	0.378145	0.378151	0.589474	epi_basal
DECR2	-0.106132	0.00028478	0.011753	0.09074	0.196871	0.159664	0.382456	epi_basal
RB1	-0.141895	0.00028932	0.0118905	0.230521	0.372416	0.361345	0.6	epi_basal
YES1	-0.139487	0.000289358	0.0118905	0.204523	0.34401	0.285714	0.575439	epi_basal
OSR2	-0.190004	0.000291432	0.01195	1.33995	1.52995	0.915966	0.985965	epi_basal
MAP2K2	-0.181613	0.000294939	0.01206	0.713529	0.895142	0.722689	0.933333	epi_basal
HK2	-0.108985	0.000295381	0.01206	0.097819	0.206804	0.168067	0.385965	epi_basal
F2R	-0.139128	0.000297083	0.0121036	0.181957	0.321085	0.268908	0.529825	epi_basal
BCL2L10	-0.115134	0.000299261	0.0121288	0.103171	0.218304	0.193277	0.378947	epi_basal
DLX5	-0.183404	0.000299465	0.0121288	0.475386	0.65879	0.537815	0.807018	epi_basal
TXNL1	-0.171304	0.000299611	0.0121288	0.461025	0.632329	0.596639	0.789474	epi_basal
ASL	-0.149568	0.000303984	0.0122798	0.276952	0.42652	0.403361	0.649123	epi_basal
UBE2R2	-0.171834	0.000306639	0.0123609	0.50813	0.679964	0.647059	0.821053	epi_basal
SLIT3	-0.131206	0.000310676	0.0124972	0.195008	0.326214	0.327731	0.54386	epi_basal
SSC5D	-0.102251	0.000319453	0.0128089	0.077871	0.180123	0.142857	0.340351	epi_basal
HABP2	-0.157953	0.000320231	0.0128089	0.232305	0.390259	0.336134	0.575439	epi_basal
TAGLN2	-0.174705	0.000320821	0.0128089	1.58949	1.7642	0.92437	0.996491	epi_basal
ATRNL1	-0.0842936	0.000321312	0.0128089	0.037394	0.121688	0.084034	0.242105	epi_basal
COPG1	-0.177438	0.000322418	0.0128089	0.58699	0.764429	0.655462	0.884211	epi_basal
PLEC	-0.183834	0.000322455	0.0128089	0.918207	1.10204	0.798319	0.957895	epi_basal
ACTR2	-0.175699	0.000323241	0.0128134	0.59072	0.766419	0.689076	0.85614	epi_basal
LPGAT1	-0.134996	0.000330345	0.0130678	0.190554	0.325549	0.302521	0.554386	epi_basal
TMEM30A	-0.176361	0.000333027	0.0131466	0.545927	0.722288	0.655462	0.838596	epi_basal
ZNF879	0.0490648	0.000334954	0.0131883	0.06698	0.017915	0.12605	0.049123	epi_basal
TMED2	-0.188606	0.000335467	0.0131883	0.988779	1.17738	0.823529	0.954386	epi_basal
ACKR1	0.163038	0.000336522	0.0132026	0.483576	0.320538	0.554622	0.540351	epi_basal
SPON1	-0.178897	0.000339038	0.013274	0.433521	0.612419	0.554622	0.77193	epi_basal
AGPAT2	-0.180147	0.000342617	0.0133866	0.895521	1.07567	0.831933	0.933333	epi_basal
HES4	-0.169583	0.00034609	0.0134947	0.523768	0.693351	0.647059	0.831579	epi_basal
GCNT3	-0.132135	0.000349983	0.0136186	0.158648	0.290783	0.235294	0.487719	epi_basal
TFPI2	-0.142511	0.000359734	0.0139695	0.202253	0.344764	0.344538	0.526316	epi_basal
RTN4	-0.178698	0.00036115	0.013996	0.989701	1.1684	0.848739	0.968421	epi_basal
KRT7	-0.166883	0.000365468	0.0141335	0.224322	0.391204	0.336134	0.533333	epi_basal
ACAP3	-0.172812	0.000366178	0.0141335	0.43436	0.607171	0.596639	0.764912	epi_basal
PDCD5	-0.171252	0.000367873	0.0141702	0.551424	0.722676	0.630252	0.842105	epi_basal
RPL13A	0.0851307	0.000372331	0.0143028	3.55979	3.47466	1	1	epi_basal
LMNA	-0.185861	0.000372816	0.0143028	1.01262	1.19849	0.840336	0.97193	epi_basal
MINPP1	-0.0940349	0.00037541	0.0143734	0.065464	0.159499	0.12605	0.319298	epi_basal
EI24	-0.155383	0.000378192	0.014412	0.288485	0.443867	0.420168	0.65614	epi_basal
FBLN2	-0.20505	0.000378317	0.014412	1.05179	1.25684	0.823529	0.964912	epi_basal
TWISTNB	-0.142466	0.000379427	0.014412	0.205579	0.348045	0.327731	0.550877	epi_basal
TSHZ3	-0.154208	0.000379443	0.014412	0.310151	0.464358	0.470588	0.673684	epi_basal
AC009118.3	-0.0627991	0.000380802	0.0144349	0.008828	0.071627	0.02521	0.147368	epi_basal
RNF7	-0.176315	0.000385475	0.0145292	0.468804	0.645119	0.563025	0.785965	epi_basal
ST3GAL4	-0.175769	0.000385544	0.0145292	0.445132	0.620901	0.579832	0.750877	epi_basal
EPS8L2	-0.203811	0.000385577	0.0145292	0.697099	0.90091	0.705882	0.849123	epi_basal
AGPAT3	-0.129849	0.000392209	0.01475	0.18628	0.316129	0.327731	0.529825	epi_basal
SOGA1	-0.141103	0.000393499	0.0147694	0.241149	0.382252	0.352941	0.617544	epi_basal
MRPL37	-0.157293	0.000399166	0.0149526	0.305286	0.462579	0.436975	0.649123	epi_basal
ATP7B	-0.0707358	0.000405691	0.0151673	0.029399	0.100135	0.05042	0.224561	epi_basal
TRIM25	-0.136161	0.00040712	0.0151909	0.203318	0.339479	0.336134	0.547368	epi_basal
LRPAP1	-0.190756	0.000410772	0.0152972	1.07228	1.26304	0.865546	0.957895	epi_basal
TSPAN2	-0.0627144	0.000413666	0.015375	0.013364	0.076078	0.033613	0.154386	epi_basal
HCN3	0.0566171	0.000416553	0.0153938	0.080704	0.024087	0.134454	0.05614	epi_basal
GPR107	-0.142605	0.000416573	0.0153938	0.279981	0.422586	0.462185	0.642105	epi_basal
PHYH	-0.0825899	0.000416595	0.0153938	0.049447	0.132037	0.10084	0.277193	epi_basal
DPYSL2	-0.185395	0.000418456	0.0154327	0.707429	0.892824	0.705882	0.884211	epi_basal
PRR36	-0.0904592	0.000423187	0.015577	0.066201	0.15666	0.12605	0.315789	epi_basal
PCYOX1	-0.153257	0.000428867	0.0157557	0.330737	0.483994	0.478992	0.701754	epi_basal
LRRC1	-0.140048	0.000441498	0.0161885	0.22572	0.365768	0.361345	0.564912	epi_basal
FBLIM1	-0.175759	0.000445377	0.0162994	0.54606	0.72182	0.638655	0.835088	epi_basal
MT-CO3	-0.142127	0.00044708	0.0163304	3.78232	3.92444	1	1	epi_basal
LSP1	-0.145008	0.000455472	0.0166051	0.258043	0.403051	0.378151	0.614035	epi_basal
MKRN1	-0.163468	0.000461722	0.0168009	0.562556	0.726025	0.680672	0.845614	epi_basal
RBP1	-0.195928	0.00046384	0.0168458	1.40171	1.59764	0.87395	0.989474	epi_basal
COPS2	-0.132635	0.000466836	0.0169224	0.212473	0.345108	0.310924	0.582456	epi_basal
ANKRD36C	0.0530677	0.000468896	0.0169648	0.057508	0.00444	0.067227	0.010526	epi_basal
PIR	-0.0807995	0.000474793	0.0171456	0.038497	0.119297	0.067227	0.245614	epi_basal
KCNMB4	0.128273	0.00047659	0.017178	0.313934	0.185661	0.420168	0.347368	epi_basal
IDH1	-0.138359	0.000480859	0.0172991	0.253537	0.391896	0.378151	0.617544	epi_basal
TAOK1	-0.154558	0.000491865	0.0176618	0.35905	0.513608	0.487395	0.729825	epi_basal
FAM171A2	-0.112762	0.000499275	0.0178941	0.133427	0.246189	0.243697	0.442105	epi_basal
TEDC1	-0.0561415	0.000503852	0.0180243	0.015597	0.071738	0.042017	0.168421	epi_basal
ELK4	-0.191856	0.000505161	0.0180373	0.945986	1.13784	0.840336	0.933333	epi_basal
NECAP2	-0.137529	0.000518005	0.0184613	0.301491	0.43902	0.470588	0.677193	epi_basal
TES	-0.159252	0.000519144	0.0184674	0.34379	0.503042	0.470588	0.715789	epi_basal
BX890604.1	-0.114239	0.00052059	0.0184843	0.146905	0.261144	0.252101	0.487719	epi_basal
MRPL36	-0.138083	0.000525555	0.0186259	0.230341	0.368425	0.319328	0.596491	epi_basal
RABGAP1	-0.129956	0.000527903	0.0186711	0.215906	0.345862	0.352941	0.564912	epi_basal
[truncated: 56,662 more rows]

## Sheet: Table6a
gene	cluster	Log2FC	DESeq2Log10Pvalue	WilcoxLog10Pvalue	nbcellExpressed	DESeq2Log10Pvalue_fdr_corr	WilcoxLog10Pvalue_fdr_corr	PercExpressed	PercExpressed_offclass	Auroc	deseq2basemean	WilcoxZscore
[truncated: 55,686 more rows]

[truncated: 32 more sheets: Table6b, Table6c, Table6d, Table6e, Table6f, Table7, Table8, Table9a, Table9b, Table9c, Table10a, Table10b, Table10c, Table10d, Table11a, Table11b, Table11c, Table11d, Table11e, Table12a …]
