# Supplementary material for: Mapping the temporal and spatial dynamics of the human endometrium in vivo and in vitro
Source: Nat Genet. 2021 Dec 2;53(12):1698–711. doi: 10.1038/s41588-021-00972-2 (PMC8648563; doi:10.1038/s41588-021-00972-2)
Supplement: Supplementary file 4 — Statistical source data. [file 41588_2021_972_MOESM4_ESM.csv]

	Lower limit distance (pixels)	Upper limit distance (pixels)	Mid point distance (pixels)	Mid point distance (um)	Gland area	Spot area	Spot intensity value with dot mask	Spot intensity value with dot mask over gland area	Target	Code	Cycle stage	File	FullFilename
0	0	100	50.0	14.949499999999999	9343453	176068	107323598.0	11.48650268803193	NOTCH2	00C7	SC1	RV_END_00C7_P9-UTR_NOTCH2_Meas1b_A1_F1T0_max	RV_END_00C7_P9-UTR_Nucleus_NOTCH2_WNT7A_NOTCH3_EPCAMIHC_Meas1b_A1_F1T0_max.npy
1	100	200	150.0	44.848499999999994	0	0	0.0		NOTCH2	00C7	SC1	RV_END_00C7_P9-UTR_NOTCH2_Meas1b_A1_F1T0_max	RV_END_00C7_P9-UTR_Nucleus_NOTCH2_WNT7A_NOTCH3_EPCAMIHC_Meas1b_A1_F1T0_max.npy
2	200	300	250.0	74.74749999999999	978232	17336	11192021.0	11.441070216472166	NOTCH2	00C7	SC1	RV_END_00C7_P9-UTR_NOTCH2_Meas1b_A1_F1T0_max	RV_END_00C7_P9-UTR_Nucleus_NOTCH2_WNT7A_NOTCH3_EPCAMIHC_Meas1b_A1_F1T0_max.npy
3	300	400	350.0	104.64649999999999	0	0	0.0		NOTCH2	00C7	SC1	RV_END_00C7_P9-UTR_NOTCH2_Meas1b_A1_F1T0_max	RV_END_00C7_P9-UTR_Nucleus_NOTCH2_WNT7A_NOTCH3_EPCAMIHC_Meas1b_A1_F1T0_max.npy
4	400	500	450.0	134.5455	829411	18273	13141053.0	15.84383737375077	NOTCH2	00C7	SC1	RV_END_00C7_P9-UTR_NOTCH2_Meas1b_A1_F1T0_max	RV_END_00C7_P9-UTR_Nucleus_NOTCH2_WNT7A_NOTCH3_EPCAMIHC_Meas1b_A1_F1T0_max.npy
5	500	600	550.0	164.44449999999998	0	0	0.0		NOTCH2	00C7	SC1	RV_END_00C7_P9-UTR_NOTCH2_Meas1b_A1_F1T0_max	RV_END_00C7_P9-UTR_Nucleus_NOTCH2_WNT7A_NOTCH3_EPCAMIHC_Meas1b_A1_F1T0_max.npy
6	600	700	650.0	194.34349999999998	986539	22472	17066034.0	17.29889441775743	NOTCH2	00C7	SC1	RV_END_00C7_P9-UTR_NOTCH2_Meas1b_A1_F1T0_max	RV_END_00C7_P9-UTR_Nucleus_NOTCH2_WNT7A_NOTCH3_EPCAMIHC_Meas1b_A1_F1T0_max.npy
7	700	800	750.0	224.24249999999998	0	0	0.0		NOTCH2	00C7	SC1	RV_END_00C7_P9-UTR_NOTCH2_Meas1b_A1_F1T0_max	RV_END_00C7_P9-UTR_Nucleus_NOTCH2_WNT7A_NOTCH3_EPCAMIHC_Meas1b_A1_F1T0_max.npy
8	800	900	850.0	254.14149999999998	0	0	0.0		NOTCH2	00C7	SC1	RV_END_00C7_P9-UTR_NOTCH2_Meas1b_A1_F1T0_max	RV_END_00C7_P9-UTR_Nucleus_NOTCH2_WNT7A_NOTCH3_EPCAMIHC_Meas1b_A1_F1T0_max.npy
9	900	1000	950.0	284.04049999999995	1194178	31000	24773627.0	20.74533863460891	NOTCH2	00C7	SC1	RV_END_00C7_P9-UTR_NOTCH2_Meas1b_A1_F1T0_max	RV_END_00C7_P9-UTR_Nucleus_NOTCH2_WNT7A_NOTCH3_EPCAMIHC_Meas1b_A1_F1T0_max.npy
10	1000	2000	1500.0	448.48499999999996	7163005	233281	181407916.0	25.32567211666053	NOTCH2	00C7	SC1	RV_END_00C7_P9-UTR_NOTCH2_Meas1b_A1_F1T0_max	RV_END_00C7_P9-UTR_Nucleus_NOTCH2_WNT7A_NOTCH3_EPCAMIHC_Meas1b_A1_F1T0_max.npy
11	2000	3000	2500.0	747.4749999999999	8893305	341306	257254616.0	28.926773117530548	NOTCH2	00C7	SC1	RV_END_00C7_P9-UTR_NOTCH2_Meas1b_A1_F1T0_max	RV_END_00C7_P9-UTR_Nucleus_NOTCH2_WNT7A_NOTCH3_EPCAMIHC_Meas1b_A1_F1T0_max.npy
12	3000	4000	3500.0	1046.465	10763274	434959	296762438.0	27.571762829785808	NOTCH2	00C7	SC1	RV_END_00C7_P9-UTR_NOTCH2_Meas1b_A1_F1T0_max	RV_END_00C7_P9-UTR_Nucleus_NOTCH2_WNT7A_NOTCH3_EPCAMIHC_Meas1b_A1_F1T0_max.npy
13	4000	5000	4500.0	1345.455	7495169	313346	192668307.0	25.7056654759886	NOTCH2	00C7	SC1	RV_END_00C7_P9-UTR_NOTCH2_Meas1b_A1_F1T0_max	RV_END_00C7_P9-UTR_Nucleus_NOTCH2_WNT7A_NOTCH3_EPCAMIHC_Meas1b_A1_F1T0_max.npy
14	5000	6000	5500.0	1644.445	4888968	196872	119137924.0	24.36872648788047	NOTCH2	00C7	SC1	RV_END_00C7_P9-UTR_NOTCH2_Meas1b_A1_F1T0_max	RV_END_00C7_P9-UTR_Nucleus_NOTCH2_WNT7A_NOTCH3_EPCAMIHC_Meas1b_A1_F1T0_max.npy
15	6000	7000	6500.0	1943.435	3834607	157292	89676023.0	23.385974886083503	NOTCH2	00C7	SC1	RV_END_00C7_P9-UTR_NOTCH2_Meas1b_A1_F1T0_max	RV_END_00C7_P9-UTR_Nucleus_NOTCH2_WNT7A_NOTCH3_EPCAMIHC_Meas1b_A1_F1T0_max.npy
16	7000	8000	7500.0	2242.4249999999997	1250062	54981	31469451.0	25.17431215411716	NOTCH2	00C7	SC1	RV_END_00C7_P9-UTR_NOTCH2_Meas1b_A1_F1T0_max	RV_END_00C7_P9-UTR_Nucleus_NOTCH2_WNT7A_NOTCH3_EPCAMIHC_Meas1b_A1_F1T0_max.npy
17	8000	9000	8500.0	2541.415	584613	26480	14327051.0	24.50689772550388	NOTCH2	00C7	SC1	RV_END_00C7_P9-UTR_NOTCH2_Meas1b_A1_F1T0_max	RV_END_00C7_P9-UTR_Nucleus_NOTCH2_WNT7A_NOTCH3_EPCAMIHC_Meas1b_A1_F1T0_max.npy
18	9000	10000	9500.0	2840.4049999999997	5652	209	126886.0	22.44975230007077	NOTCH2	00C7	SC1	RV_END_00C7_P9-UTR_NOTCH2_Meas1b_A1_F1T0_max	RV_END_00C7_P9-UTR_Nucleus_NOTCH2_WNT7A_NOTCH3_EPCAMIHC_Meas1b_A1_F1T0_max.npy
19	10000	20000	15000.0	4484.849999999999	40427	1726	1092160.0	27.01560838053776	NOTCH2	00C7	SC1	RV_END_00C7_P9-UTR_NOTCH2_Meas1b_A1_F1T0_max	RV_END_00C7_P9-UTR_Nucleus_NOTCH2_WNT7A_NOTCH3_EPCAMIHC_Meas1b_A1_F1T0_max.npy
20	0	100	50.0	14.949499999999999	9343453	510854	598606720.0	64.06696967384542	WNT7A	00C7	SC1	RV_END_00C7_P9-UTR_WNT7A_Meas1b_A1_F1T0_max	RV_END_00C7_P9-UTR_Nucleus_NOTCH2_WNT7A_NOTCH3_EPCAMIHC_Meas1b_A1_F1T0_max.npy
21	100	200	150.0	44.848499999999994	0	0	0.0		WNT7A	00C7	SC1	RV_END_00C7_P9-UTR_WNT7A_Meas1b_A1_F1T0_max	RV_END_00C7_P9-UTR_Nucleus_NOTCH2_WNT7A_NOTCH3_EPCAMIHC_Meas1b_A1_F1T0_max.npy
22	200	300	250.0	74.74749999999999	978232	37495	38729754.0	39.59158359162244	WNT7A	00C7	SC1	RV_END_00C7_P9-UTR_WNT7A_Meas1b_A1_F1T0_max	RV_END_00C7_P9-UTR_Nucleus_NOTCH2_WNT7A_NOTCH3_EPCAMIHC_Meas1b_A1_F1T0_max.npy
23	300	400	350.0	104.64649999999999	0	0	0.0		WNT7A	00C7	SC1	RV_END_00C7_P9-UTR_WNT7A_Meas1b_A1_F1T0_max	RV_END_00C7_P9-UTR_Nucleus_NOTCH2_WNT7A_NOTCH3_EPCAMIHC_Meas1b_A1_F1T0_max.npy
24	400	500	450.0	134.5455	829411	21967	22613122.0	27.264072938506963	WNT7A	00C7	SC1	RV_END_00C7_P9-UTR_WNT7A_Meas1b_A1_F1T0_max	RV_END_00C7_P9-UTR_Nucleus_NOTCH2_WNT7A_NOTCH3_EPCAMIHC_Meas1b_A1_F1T0_max.npy
25	500	600	550.0	164.44449999999998	0	0	0.0		WNT7A	00C7	SC1	RV_END_00C7_P9-UTR_WNT7A_Meas1b_A1_F1T0_max	RV_END_00C7_P9-UTR_Nucleus_NOTCH2_WNT7A_NOTCH3_EPCAMIHC_Meas1b_A1_F1T0_max.npy
26	600	700	650.0	194.34349999999998	986539	19339	19379388.0	19.64381337179777	WNT7A	00C7	SC1	RV_END_00C7_P9-UTR_WNT7A_Meas1b_A1_F1T0_max	RV_END_00C7_P9-UTR_Nucleus_NOTCH2_WNT7A_NOTCH3_EPCAMIHC_Meas1b_A1_F1T0_max.npy
27	700	800	750.0	224.24249999999998	0	0	0.0		WNT7A	00C7	SC1	RV_END_00C7_P9-UTR_WNT7A_Meas1b_A1_F1T0_max	RV_END_00C7_P9-UTR_Nucleus_NOTCH2_WNT7A_NOTCH3_EPCAMIHC_Meas1b_A1_F1T0_max.npy
28	800	900	850.0	254.14149999999998	0	0	0.0		WNT7A	00C7	SC1	RV_END_00C7_P9-UTR_WNT7A_Meas1b_A1_F1T0_max	RV_END_00C7_P9-UTR_Nucleus_NOTCH2_WNT7A_NOTCH3_EPCAMIHC_Meas1b_A1_F1T0_max.npy
29	900	1000	950.0	284.04049999999995	1194178	16495	14758628.0	12.358817529715	WNT7A	00C7	SC1	RV_END_00C7_P9-UTR_WNT7A_Meas1b_A1_F1T0_max	RV_END_00C7_P9-UTR_Nucleus_NOTCH2_WNT7A_NOTCH3_EPCAMIHC_Meas1b_A1_F1T0_max.npy
30	1000	2000	1500.0	448.48499999999996	7163005	105109	93526776.0	13.056918988608832	WNT7A	00C7	SC1	RV_END_00C7_P9-UTR_WNT7A_Meas1b_A1_F1T0_max	RV_END_00C7_P9-UTR_Nucleus_NOTCH2_WNT7A_NOTCH3_EPCAMIHC_Meas1b_A1_F1T0_max.npy
31	2000	3000	2500.0	747.4749999999999	8893305	114626	81576733.0	9.172825288236488	WNT7A	00C7	SC1	RV_END_00C7_P9-UTR_WNT7A_Meas1b_A1_F1T0_max	RV_END_00C7_P9-UTR_Nucleus_NOTCH2_WNT7A_NOTCH3_EPCAMIHC_Meas1b_A1_F1T0_max.npy
32	3000	4000	3500.0	1046.465	10763274	132714	80531107.0	7.482027030065387	WNT7A	00C7	SC1	RV_END_00C7_P9-UTR_WNT7A_Meas1b_A1_F1T0_max	RV_END_00C7_P9-UTR_Nucleus_NOTCH2_WNT7A_NOTCH3_EPCAMIHC_Meas1b_A1_F1T0_max.npy
33	4000	5000	4500.0	1345.455	7495169	87031	43976054.0	5.86725316000213	WNT7A	00C7	SC1	RV_END_00C7_P9-UTR_WNT7A_Meas1b_A1_F1T0_max	RV_END_00C7_P9-UTR_Nucleus_NOTCH2_WNT7A_NOTCH3_EPCAMIHC_Meas1b_A1_F1T0_max.npy
34	5000	6000	5500.0	1644.445	4888968	62119	34277016.0	7.0110943659275335	WNT7A	00C7	SC1	RV_END_00C7_P9-UTR_WNT7A_Meas1b_A1_F1T0_max	RV_END_00C7_P9-UTR_Nucleus_NOTCH2_WNT7A_NOTCH3_EPCAMIHC_Meas1b_A1_F1T0_max.npy
35	6000	7000	6500.0	1943.435	3834607	48472	23119836.0	6.029258278618904	WNT7A	00C7	SC1	RV_END_00C7_P9-UTR_WNT7A_Meas1b_A1_F1T0_max	RV_END_00C7_P9-UTR_Nucleus_NOTCH2_WNT7A_NOTCH3_EPCAMIHC_Meas1b_A1_F1T0_max.npy
36	7000	8000	7500.0	2242.4249999999997	1250062	15482	7238811.0	5.79076157822572	WNT7A	00C7	SC1	RV_END_00C7_P9-UTR_WNT7A_Meas1b_A1_F1T0_max	RV_END_00C7_P9-UTR_Nucleus_NOTCH2_WNT7A_NOTCH3_EPCAMIHC_Meas1b_A1_F1T0_max.npy
37	8000	9000	8500.0	2541.415	584613	7385	3209544.0	5.490031867235248	WNT7A	00C7	SC1	RV_END_00C7_P9-UTR_WNT7A_Meas1b_A1_F1T0_max	RV_END_00C7_P9-UTR_Nucleus_NOTCH2_WNT7A_NOTCH3_EPCAMIHC_Meas1b_A1_F1T0_max.npy
38	9000	10000	9500.0	2840.4049999999997	5652	54	23616.0	4.178343949044586	WNT7A	00C7	SC1	RV_END_00C7_P9-UTR_WNT7A_Meas1b_A1_F1T0_max	RV_END_00C7_P9-UTR_Nucleus_NOTCH2_WNT7A_NOTCH3_EPCAMIHC_Meas1b_A1_F1T0_max.npy
39	10000	20000	15000.0	4484.849999999999	40427	196	68000.0	1.6820441783956266	WNT7A	00C7	SC1	RV_END_00C7_P9-UTR_WNT7A_Meas1b_A1_F1T0_max	RV_END_00C7_P9-UTR_Nucleus_NOTCH2_WNT7A_NOTCH3_EPCAMIHC_Meas1b_A1_F1T0_max.npy
40	0	100	50.0	14.949499999999999	10559495	275235	146591993.0	13.882481406544535	NOTCH2	00C8	SC2	RV_END_00C8_P10-UTR_NOTCH2_Meas1b_A1_F1T0_max	RV_END_00C8_P10-UTR_Nucleus_NOTCH2_WNT7A_NOTCH3_EPCAMIHC_Meas1b_A1_F1T0_max.npy
41	100	200	150.0	44.848499999999994	0	0	0.0		NOTCH2	00C8	SC2	RV_END_00C8_P10-UTR_NOTCH2_Meas1b_A1_F1T0_max	RV_END_00C8_P10-UTR_Nucleus_NOTCH2_WNT7A_NOTCH3_EPCAMIHC_Meas1b_A1_F1T0_max.npy
42	200	300	250.0	74.74749999999999	1577571	36319	22797597.0	14.45107510216656	NOTCH2	00C8	SC2	RV_END_00C8_P10-UTR_NOTCH2_Meas1b_A1_F1T0_max	RV_END_00C8_P10-UTR_Nucleus_NOTCH2_WNT7A_NOTCH3_EPCAMIHC_Meas1b_A1_F1T0_max.npy
43	300	400	350.0	104.64649999999999	0	0	0.0		NOTCH2	00C8	SC2	RV_END_00C8_P10-UTR_NOTCH2_Meas1b_A1_F1T0_max	RV_END_00C8_P10-UTR_Nucleus_NOTCH2_WNT7A_NOTCH3_EPCAMIHC_Meas1b_A1_F1T0_max.npy
44	400	500	450.0	134.5455	2151654	48302	24856870.0	11.552447558947676	NOTCH2	00C8	SC2	RV_END_00C8_P10-UTR_NOTCH2_Meas1b_A1_F1T0_max	RV_END_00C8_P10-UTR_Nucleus_NOTCH2_WNT7A_NOTCH3_EPCAMIHC_Meas1b_A1_F1T0_max.npy
45	500	600	550.0	164.44449999999998	0	0	0.0		NOTCH2	00C8	SC2	RV_END_00C8_P10-UTR_NOTCH2_Meas1b_A1_F1T0_max	RV_END_00C8_P10-UTR_Nucleus_NOTCH2_WNT7A_NOTCH3_EPCAMIHC_Meas1b_A1_F1T0_max.npy
46	600	700	650.0	194.34349999999998	2466852	54782	26504960.0	10.744446768594145	NOTCH2	00C8	SC2	RV_END_00C8_P10-UTR_NOTCH2_Meas1b_A1_F1T0_max	RV_END_00C8_P10-UTR_Nucleus_NOTCH2_WNT7A_NOTCH3_EPCAMIHC_Meas1b_A1_F1T0_max.npy
47	700	800	750.0	224.24249999999998	0	0	0.0		NOTCH2	00C8	SC2	RV_END_00C8_P10-UTR_NOTCH2_Meas1b_A1_F1T0_max	RV_END_00C8_P10-UTR_Nucleus_NOTCH2_WNT7A_NOTCH3_EPCAMIHC_Meas1b_A1_F1T0_max.npy
48	800	900	850.0	254.14149999999998	0	0	0.0		NOTCH2	00C8	SC2	RV_END_00C8_P10-UTR_NOTCH2_Meas1b_A1_F1T0_max	RV_END_00C8_P10-UTR_Nucleus_NOTCH2_WNT7A_NOTCH3_EPCAMIHC_Meas1b_A1_F1T0_max.npy
49	900	1000	950.0	284.04049999999995	2953809	67790	32629924.0	11.046727801289792	NOTCH2	00C8	SC2	RV_END_00C8_P10-UTR_NOTCH2_Meas1b_A1_F1T0_max	RV_END_00C8_P10-UTR_Nucleus_NOTCH2_WNT7A_NOTCH3_EPCAMIHC_Meas1b_A1_F1T0_max.npy
50	1000	2000	1500.0	448.48499999999996	14143788	361033	182776661.0	12.92275174090562	NOTCH2	00C8	SC2	RV_END_00C8_P10-UTR_NOTCH2_Meas1b_A1_F1T0_max	RV_END_00C8_P10-UTR_Nucleus_NOTCH2_WNT7A_NOTCH3_EPCAMIHC_Meas1b_A1_F1T0_max.npy
51	2000	3000	2500.0	747.4749999999999	22296000	636066	333817640.0	14.97208647290994	NOTCH2	00C8	SC2	RV_END_00C8_P10-UTR_NOTCH2_Meas1b_A1_F1T0_max	RV_END_00C8_P10-UTR_Nucleus_NOTCH2_WNT7A_NOTCH3_EPCAMIHC_Meas1b_A1_F1T0_max.npy
52	3000	4000	3500.0	1046.465	18358237	567569	301056718.0	16.39899942461795	NOTCH2	00C8	SC2	RV_END_00C8_P10-UTR_NOTCH2_Meas1b_A1_F1T0_max	RV_END_00C8_P10-UTR_Nucleus_NOTCH2_WNT7A_NOTCH3_EPCAMIHC_Meas1b_A1_F1T0_max.npy
53	4000	5000	4500.0	1345.455	17122561	576914	308996723.0	18.046174459533244	NOTCH2	00C8	SC2	RV_END_00C8_P10-UTR_NOTCH2_Meas1b_A1_F1T0_max	RV_END_00C8_P10-UTR_Nucleus_NOTCH2_WNT7A_NOTCH3_EPCAMIHC_Meas1b_A1_F1T0_max.npy
54	5000	6000	5500.0	1644.445	18263827	622706	336248048.0	18.410601896305742	NOTCH2	00C8	SC2	RV_END_00C8_P10-UTR_NOTCH2_Meas1b_A1_F1T0_max	RV_END_00C8_P10-UTR_Nucleus_NOTCH2_WNT7A_NOTCH3_EPCAMIHC_Meas1b_A1_F1T0_max.npy
55	6000	7000	6500.0	1943.435	13420771	455301	247882046.0	18.470030224045995	NOTCH2	00C8	SC2	RV_END_00C8_P10-UTR_NOTCH2_Meas1b_A1_F1T0_max	RV_END_00C8_P10-UTR_Nucleus_NOTCH2_WNT7A_NOTCH3_EPCAMIHC_Meas1b_A1_F1T0_max.npy
56	7000	8000	7500.0	2242.4249999999997	12583825	380461	203124982.0	16.14175197128059	NOTCH2	00C8	SC2	RV_END_00C8_P10-UTR_NOTCH2_Meas1b_A1_F1T0_max	RV_END_00C8_P10-UTR_Nucleus_NOTCH2_WNT7A_NOTCH3_EPCAMIHC_Meas1b_A1_F1T0_max.npy
57	8000	9000	8500.0	2541.415	9628061	303641	178347428.0	18.523711887575285	NOTCH2	00C8	SC2	RV_END_00C8_P10-UTR_NOTCH2_Meas1b_A1_F1T0_max	RV_END_00C8_P10-UTR_Nucleus_NOTCH2_WNT7A_NOTCH3_EPCAMIHC_Meas1b_A1_F1T0_max.npy
58	9000	10000	9500.0	2840.4049999999997	8940568	283457	151432273.0	16.937656869227997	NOTCH2	00C8	SC2	RV_END_00C8_P10-UTR_NOTCH2_Meas1b_A1_F1T0_max	RV_END_00C8_P10-UTR_Nucleus_NOTCH2_WNT7A_NOTCH3_EPCAMIHC_Meas1b_A1_F1T0_max.npy
59	10000	20000	15000.0	4484.849999999999	10080891	340818	189921253.0	18.839728849364604	NOTCH2	00C8	SC2	RV_END_00C8_P10-UTR_NOTCH2_Meas1b_A1_F1T0_max	RV_END_00C8_P10-UTR_Nucleus_NOTCH2_WNT7A_NOTCH3_EPCAMIHC_Meas1b_A1_F1T0_max.npy
60	0	100	50.0	14.949499999999999	10559495	541751	610271008.0	57.793578954296585	WNT7A	00C8	SC2	RV_END_00C8_P10-UTR_WNT7A_Meas1b_A1_F1T0_max	RV_END_00C8_P10-UTR_Nucleus_NOTCH2_WNT7A_NOTCH3_EPCAMIHC_Meas1b_A1_F1T0_max.npy
61	100	200	150.0	44.848499999999994	0	0	0.0		WNT7A	00C8	SC2	RV_END_00C8_P10-UTR_WNT7A_Meas1b_A1_F1T0_max	RV_END_00C8_P10-UTR_Nucleus_NOTCH2_WNT7A_NOTCH3_EPCAMIHC_Meas1b_A1_F1T0_max.npy
62	200	300	250.0	74.74749999999999	1577571	31323	25130697.0	15.929994276010396	WNT7A	00C8	SC2	RV_END_00C8_P10-UTR_WNT7A_Meas1b_A1_F1T0_max	RV_END_00C8_P10-UTR_Nucleus_NOTCH2_WNT7A_NOTCH3_EPCAMIHC_Meas1b_A1_F1T0_max.npy
63	300	400	350.0	104.64649999999999	0	0	0.0		WNT7A	00C8	SC2	RV_END_00C8_P10-UTR_WNT7A_Meas1b_A1_F1T0_max	RV_END_00C8_P10-UTR_Nucleus_NOTCH2_WNT7A_NOTCH3_EPCAMIHC_Meas1b_A1_F1T0_max.npy
64	400	500	450.0	134.5455	2151654	28446	15258597.0	7.09156630201696	WNT7A	00C8	SC2	RV_END_00C8_P10-UTR_WNT7A_Meas1b_A1_F1T0_max	RV_END_00C8_P10-UTR_Nucleus_NOTCH2_WNT7A_NOTCH3_EPCAMIHC_Meas1b_A1_F1T0_max.npy
65	500	600	550.0	164.44449999999998	0	0	0.0		WNT7A	00C8	SC2	RV_END_00C8_P10-UTR_WNT7A_Meas1b_A1_F1T0_max	RV_END_00C8_P10-UTR_Nucleus_NOTCH2_WNT7A_NOTCH3_EPCAMIHC_Meas1b_A1_F1T0_max.npy
66	600	700	650.0	194.34349999999998	2466852	29833	14919955.0	6.048175974886211	WNT7A	00C8	SC2	RV_END_00C8_P10-UTR_WNT7A_Meas1b_A1_F1T0_max	RV_END_00C8_P10-UTR_Nucleus_NOTCH2_WNT7A_NOTCH3_EPCAMIHC_Meas1b_A1_F1T0_max.npy
67	700	800	750.0	224.24249999999998	0	0	0.0		WNT7A	00C8	SC2	RV_END_00C8_P10-UTR_WNT7A_Meas1b_A1_F1T0_max	RV_END_00C8_P10-UTR_Nucleus_NOTCH2_WNT7A_NOTCH3_EPCAMIHC_Meas1b_A1_F1T0_max.npy
68	800	900	850.0	254.14149999999998	0	0	0.0		WNT7A	00C8	SC2	RV_END_00C8_P10-UTR_WNT7A_Meas1b_A1_F1T0_max	RV_END_00C8_P10-UTR_Nucleus_NOTCH2_WNT7A_NOTCH3_EPCAMIHC_Meas1b_A1_F1T0_max.npy
69	900	1000	950.0	284.04049999999995	2953809	38001	17376145.0	5.882623080910106	WNT7A	00C8	SC2	RV_END_00C8_P10-UTR_WNT7A_Meas1b_A1_F1T0_max	RV_END_00C8_P10-UTR_Nucleus_NOTCH2_WNT7A_NOTCH3_EPCAMIHC_Meas1b_A1_F1T0_max.npy
70	1000	2000	1500.0	448.48499999999996	14143788	190800	88636286.0	6.266799672053908	WNT7A	00C8	SC2	RV_END_00C8_P10-UTR_WNT7A_Meas1b_A1_F1T0_max	RV_END_00C8_P10-UTR_Nucleus_NOTCH2_WNT7A_NOTCH3_EPCAMIHC_Meas1b_A1_F1T0_max.npy
71	2000	3000	2500.0	747.4749999999999	22296000	304065	144160096.0	6.465738069608898	WNT7A	00C8	SC2	RV_END_00C8_P10-UTR_WNT7A_Meas1b_A1_F1T0_max	RV_END_00C8_P10-UTR_Nucleus_NOTCH2_WNT7A_NOTCH3_EPCAMIHC_Meas1b_A1_F1T0_max.npy
72	3000	4000	3500.0	1046.465	18358237	261486	121255535.0	6.604966206722356	WNT7A	00C8	SC2	RV_END_00C8_P10-UTR_WNT7A_Meas1b_A1_F1T0_max	RV_END_00C8_P10-UTR_Nucleus_NOTCH2_WNT7A_NOTCH3_EPCAMIHC_Meas1b_A1_F1T0_max.npy
73	4000	5000	4500.0	1345.455	17122561	251751	110832440.0	6.4728891898822845	WNT7A	00C8	SC2	RV_END_00C8_P10-UTR_WNT7A_Meas1b_A1_F1T0_max	RV_END_00C8_P10-UTR_Nucleus_NOTCH2_WNT7A_NOTCH3_EPCAMIHC_Meas1b_A1_F1T0_max.npy
74	5000	6000	5500.0	1644.445	18263827	265435	112926864.0	6.183088790755629	WNT7A	00C8	SC2	RV_END_00C8_P10-UTR_WNT7A_Meas1b_A1_F1T0_max	RV_END_00C8_P10-UTR_Nucleus_NOTCH2_WNT7A_NOTCH3_EPCAMIHC_Meas1b_A1_F1T0_max.npy
75	6000	7000	6500.0	1943.435	13420771	189983	79676586.0	5.936811379912525	WNT7A	00C8	SC2	RV_END_00C8_P10-UTR_WNT7A_Meas1b_A1_F1T0_max	RV_END_00C8_P10-UTR_Nucleus_NOTCH2_WNT7A_NOTCH3_EPCAMIHC_Meas1b_A1_F1T0_max.npy
76	7000	8000	7500.0	2242.4249999999997	12583825	168519	70656551.0	5.614870756705533	WNT7A	00C8	SC2	RV_END_00C8_P10-UTR_WNT7A_Meas1b_A1_F1T0_max	RV_END_00C8_P10-UTR_Nucleus_NOTCH2_WNT7A_NOTCH3_EPCAMIHC_Meas1b_A1_F1T0_max.npy
77	8000	9000	8500.0	2541.415	9628061	129479	53729821.0	5.580544306896269	WNT7A	00C8	SC2	RV_END_00C8_P10-UTR_WNT7A_Meas1b_A1_F1T0_max	RV_END_00C8_P10-UTR_Nucleus_NOTCH2_WNT7A_NOTCH3_EPCAMIHC_Meas1b_A1_F1T0_max.npy
78	9000	10000	9500.0	2840.4049999999997	8940568	115900	49308171.0	5.515104968722345	WNT7A	00C8	SC2	RV_END_00C8_P10-UTR_WNT7A_Meas1b_A1_F1T0_max	RV_END_00C8_P10-UTR_Nucleus_NOTCH2_WNT7A_NOTCH3_EPCAMIHC_Meas1b_A1_F1T0_max.npy
79	10000	20000	15000.0	4484.849999999999	10080891	126452	51614586.0	5.120042067710086	WNT7A	00C8	SC2	RV_END_00C8_P10-UTR_WNT7A_Meas1b_A1_F1T0_max	RV_END_00C8_P10-UTR_Nucleus_NOTCH2_WNT7A_NOTCH3_EPCAMIHC_Meas1b_A1_F1T0_max.npy
80	0	100	50.0	14.949499999999999	6544983	143815	70707003.0	10.803237074870935	NOTCH2	00C9	SC3	RV_END_00C9_P11-UTR_NOTCH2_Meas1b_A1_F1T0_max	RV_END_00C9_P11-UTR_Nucleus_NOTCH2_WNT7A_NOTCH3_EPCAMIHC_Meas1b_A1_F1T0_max.npy
81	100	200	150.0	44.848499999999994	988391	19158	8392585.0	8.491158863243392	NOTCH2	00C9	SC3	RV_END_00C9_P11-UTR_NOTCH2_Meas1b_A1_F1T0_max	RV_END_00C9_P11-UTR_Nucleus_NOTCH2_WNT7A_NOTCH3_EPCAMIHC_Meas1b_A1_F1T0_max.npy
82	200	300	250.0	74.74749999999999	0	0	0.0		NOTCH2	00C9	SC3	RV_END_00C9_P11-UTR_NOTCH2_Meas1b_A1_F1T0_max	RV_END_00C9_P11-UTR_Nucleus_NOTCH2_WNT7A_NOTCH3_EPCAMIHC_Meas1b_A1_F1T0_max.npy
83	300	400	350.0	104.64649999999999	1270143	21761	9030274.0	7.109651432948889	NOTCH2	00C9	SC3	RV_END_00C9_P11-UTR_NOTCH2_Meas1b_A1_F1T0_max	RV_END_00C9_P11-UTR_Nucleus_NOTCH2_WNT7A_NOTCH3_EPCAMIHC_Meas1b_A1_F1T0_max.npy
84	400	500	450.0	134.5455	1524255	25556	10433743.0	6.845142709061148	NOTCH2	00C9	SC3	RV_END_00C9_P11-UTR_NOTCH2_Meas1b_A1_F1T0_max	RV_END_00C9_P11-UTR_Nucleus_NOTCH2_WNT7A_NOTCH3_EPCAMIHC_Meas1b_A1_F1T0_max.npy
85	500	600	550.0	164.44449999999998	0	0	0.0		NOTCH2	00C9	SC3	RV_END_00C9_P11-UTR_NOTCH2_Meas1b_A1_F1T0_max	RV_END_00C9_P11-UTR_Nucleus_NOTCH2_WNT7A_NOTCH3_EPCAMIHC_Meas1b_A1_F1T0_max.npy
86	600	700	650.0	194.34349999999998	1538866	25814	10702936.0	6.955079909491794	NOTCH2	00C9	SC3	RV_END_00C9_P11-UTR_NOTCH2_Meas1b_A1_F1T0_max	RV_END_00C9_P11-UTR_Nucleus_NOTCH2_WNT7A_NOTCH3_EPCAMIHC_Meas1b_A1_F1T0_max.npy
87	700	800	750.0	224.24249999999998	0	0	0.0		NOTCH2	00C9	SC3	RV_END_00C9_P11-UTR_NOTCH2_Meas1b_A1_F1T0_max	RV_END_00C9_P11-UTR_Nucleus_NOTCH2_WNT7A_NOTCH3_EPCAMIHC_Meas1b_A1_F1T0_max.npy
88	800	900	850.0	254.14149999999998	1855535	34321	14744596.0	7.946277488702719	NOTCH2	00C9	SC3	RV_END_00C9_P11-UTR_NOTCH2_Meas1b_A1_F1T0_max	RV_END_00C9_P11-UTR_Nucleus_NOTCH2_WNT7A_NOTCH3_EPCAMIHC_Meas1b_A1_F1T0_max.npy
89	900	1000	950.0	284.04049999999995	1869107	35726	15100990.0	8.079253889691708	NOTCH2	00C9	SC3	RV_END_00C9_P11-UTR_NOTCH2_Meas1b_A1_F1T0_max	RV_END_00C9_P11-UTR_Nucleus_NOTCH2_WNT7A_NOTCH3_EPCAMIHC_Meas1b_A1_F1T0_max.npy
90	1000	2000	1500.0	448.48499999999996	11641543	217627	91104944.0	7.825847827903913	NOTCH2	00C9	SC3	RV_END_00C9_P11-UTR_NOTCH2_Meas1b_A1_F1T0_max	RV_END_00C9_P11-UTR_Nucleus_NOTCH2_WNT7A_NOTCH3_EPCAMIHC_Meas1b_A1_F1T0_max.npy
91	2000	3000	2500.0	747.4749999999999	11657517	275105	124482399.0	10.67829444297615	NOTCH2	00C9	SC3	RV_END_00C9_P11-UTR_NOTCH2_Meas1b_A1_F1T0_max	RV_END_00C9_P11-UTR_Nucleus_NOTCH2_WNT7A_NOTCH3_EPCAMIHC_Meas1b_A1_F1T0_max.npy
92	3000	4000	3500.0	1046.465	13013516	324246	147130525.0	11.30597795399798	NOTCH2	00C9	SC3	RV_END_00C9_P11-UTR_NOTCH2_Meas1b_A1_F1T0_max	RV_END_00C9_P11-UTR_Nucleus_NOTCH2_WNT7A_NOTCH3_EPCAMIHC_Meas1b_A1_F1T0_max.npy
93	4000	5000	4500.0	1345.455	9467734	240471	109206064.0	11.534551350935716	NOTCH2	00C9	SC3	RV_END_00C9_P11-UTR_NOTCH2_Meas1b_A1_F1T0_max	RV_END_00C9_P11-UTR_Nucleus_NOTCH2_WNT7A_NOTCH3_EPCAMIHC_Meas1b_A1_F1T0_max.npy
94	5000	6000	5500.0	1644.445	6499555	186059	85111714.0	13.09500635043476	NOTCH2	00C9	SC3	RV_END_00C9_P11-UTR_NOTCH2_Meas1b_A1_F1T0_max	RV_END_00C9_P11-UTR_Nucleus_NOTCH2_WNT7A_NOTCH3_EPCAMIHC_Meas1b_A1_F1T0_max.npy
95	6000	7000	6500.0	1943.435	4978977	163129	76518072.0	15.368231666866508	NOTCH2	00C9	SC3	RV_END_00C9_P11-UTR_NOTCH2_Meas1b_A1_F1T0_max	RV_END_00C9_P11-UTR_Nucleus_NOTCH2_WNT7A_NOTCH3_EPCAMIHC_Meas1b_A1_F1T0_max.npy
96	7000	8000	7500.0	2242.4249999999997	2083543	68750	31972449.0	15.345231175934456	NOTCH2	00C9	SC3	RV_END_00C9_P11-UTR_NOTCH2_Meas1b_A1_F1T0_max	RV_END_00C9_P11-UTR_Nucleus_NOTCH2_WNT7A_NOTCH3_EPCAMIHC_Meas1b_A1_F1T0_max.npy
97	8000	9000	8500.0	2541.415	1008164	35568	17515723.0	17.373882622271772	NOTCH2	00C9	SC3	RV_END_00C9_P11-UTR_NOTCH2_Meas1b_A1_F1T0_max	RV_END_00C9_P11-UTR_Nucleus_NOTCH2_WNT7A_NOTCH3_EPCAMIHC_Meas1b_A1_F1T0_max.npy
98	9000	10000	9500.0	2840.4049999999997	619206	21779	11235063.0	18.14430577223089	NOTCH2	00C9	SC3	RV_END_00C9_P11-UTR_NOTCH2_Meas1b_A1_F1T0_max	RV_END_00C9_P11-UTR_Nucleus_NOTCH2_WNT7A_NOTCH3_EPCAMIHC_Meas1b_A1_F1T0_max.npy
99	10000	20000	15000.0	4484.849999999999	4448188	151402	76940181.0	17.29697148591741	NOTCH2	00C9	SC3	RV_END_00C9_P11-UTR_NOTCH2_Meas1b_A1_F1T0_max	RV_END_00C9_P11-UTR_Nucleus_NOTCH2_WNT7A_NOTCH3_EPCAMIHC_Meas1b_A1_F1T0_max.npy
100	0	100	50.0	14.949499999999999	6544983	231143	206864866.0	31.606631522190355	WNT7A	00C9	SC3	RV_END_00C9_P11-UTR_WNT7A_Meas1b_A1_F1T0_max	RV_END_00C9_P11-UTR_Nucleus_NOTCH2_WNT7A_NOTCH3_EPCAMIHC_Meas1b_A1_F1T0_max.npy
101	100	200	150.0	44.848499999999994	988391	19832	11971448.0	12.112056868182734	WNT7A	00C9	SC3	RV_END_00C9_P11-UTR_WNT7A_Meas1b_A1_F1T0_max	RV_END_00C9_P11-UTR_Nucleus_NOTCH2_WNT7A_NOTCH3_EPCAMIHC_Meas1b_A1_F1T0_max.npy
102	200	300	250.0	74.74749999999999	0	0	0.0		WNT7A	00C9	SC3	RV_END_00C9_P11-UTR_WNT7A_Meas1b_A1_F1T0_max	RV_END_00C9_P11-UTR_Nucleus_NOTCH2_WNT7A_NOTCH3_EPCAMIHC_Meas1b_A1_F1T0_max.npy
103	300	400	350.0	104.64649999999999	1270143	19424	9331977.0	7.347186104241806	WNT7A	00C9	SC3	RV_END_00C9_P11-UTR_WNT7A_Meas1b_A1_F1T0_max	RV_END_00C9_P11-UTR_Nucleus_NOTCH2_WNT7A_NOTCH3_EPCAMIHC_Meas1b_A1_F1T0_max.npy
104	400	500	450.0	134.5455	1524255	21439	9764458.0	6.406052793003795	WNT7A	00C9	SC3	RV_END_00C9_P11-UTR_WNT7A_Meas1b_A1_F1T0_max	RV_END_00C9_P11-UTR_Nucleus_NOTCH2_WNT7A_NOTCH3_EPCAMIHC_Meas1b_A1_F1T0_max.npy
105	500	600	550.0	164.44449999999998	0	0	0.0		WNT7A	00C9	SC3	RV_END_00C9_P11-UTR_WNT7A_Meas1b_A1_F1T0_max	RV_END_00C9_P11-UTR_Nucleus_NOTCH2_WNT7A_NOTCH3_EPCAMIHC_Meas1b_A1_F1T0_max.npy
106	600	700	650.0	194.34349999999998	1538866	19233	7554488.0	4.909126590619326	WNT7A	00C9	SC3	RV_END_00C9_P11-UTR_WNT7A_Meas1b_A1_F1T0_max	RV_END_00C9_P11-UTR_Nucleus_NOTCH2_WNT7A_NOTCH3_EPCAMIHC_Meas1b_A1_F1T0_max.npy
107	700	800	750.0	224.24249999999998	0	0	0.0		WNT7A	00C9	SC3	RV_END_00C9_P11-UTR_WNT7A_Meas1b_A1_F1T0_max	RV_END_00C9_P11-UTR_Nucleus_NOTCH2_WNT7A_NOTCH3_EPCAMIHC_Meas1b_A1_F1T0_max.npy
108	800	900	850.0	254.14149999999998	1855535	23246	9078240.0	4.892518869221006	WNT7A	00C9	SC3	RV_END_00C9_P11-UTR_WNT7A_Meas1b_A1_F1T0_max	RV_END_00C9_P11-UTR_Nucleus_NOTCH2_WNT7A_NOTCH3_EPCAMIHC_Meas1b_A1_F1T0_max.npy
109	900	1000	950.0	284.04049999999995	1869107	23196	8826300.0	4.722201564704428	WNT7A	00C9	SC3	RV_END_00C9_P11-UTR_WNT7A_Meas1b_A1_F1T0_max	RV_END_00C9_P11-UTR_Nucleus_NOTCH2_WNT7A_NOTCH3_EPCAMIHC_Meas1b_A1_F1T0_max.npy
110	1000	2000	1500.0	448.48499999999996	11641543	137699	55719758.0	4.786286319605571	WNT7A	00C9	SC3	RV_END_00C9_P11-UTR_WNT7A_Meas1b_A1_F1T0_max	RV_END_00C9_P11-UTR_Nucleus_NOTCH2_WNT7A_NOTCH3_EPCAMIHC_Meas1b_A1_F1T0_max.npy
111	2000	3000	2500.0	747.4749999999999	11657517	141549	56158348.0	4.817350727431922	WNT7A	00C9	SC3	RV_END_00C9_P11-UTR_WNT7A_Meas1b_A1_F1T0_max	RV_END_00C9_P11-UTR_Nucleus_NOTCH2_WNT7A_NOTCH3_EPCAMIHC_Meas1b_A1_F1T0_max.npy
112	3000	4000	3500.0	1046.465	13013516	162995	62822654.0	4.827492739087576	WNT7A	00C9	SC3	RV_END_00C9_P11-UTR_WNT7A_Meas1b_A1_F1T0_max	RV_END_00C9_P11-UTR_Nucleus_NOTCH2_WNT7A_NOTCH3_EPCAMIHC_Meas1b_A1_F1T0_max.npy
113	4000	5000	4500.0	1345.455	9467734	120986	45338953.0	4.788786102355643	WNT7A	00C9	SC3	RV_END_00C9_P11-UTR_WNT7A_Meas1b_A1_F1T0_max	RV_END_00C9_P11-UTR_Nucleus_NOTCH2_WNT7A_NOTCH3_EPCAMIHC_Meas1b_A1_F1T0_max.npy
114	5000	6000	5500.0	1644.445	6499555	80622	28587554.0	4.3983863510655725	WNT7A	00C9	SC3	RV_END_00C9_P11-UTR_WNT7A_Meas1b_A1_F1T0_max	RV_END_00C9_P11-UTR_Nucleus_NOTCH2_WNT7A_NOTCH3_EPCAMIHC_Meas1b_A1_F1T0_max.npy
115	6000	7000	6500.0	1943.435	4978977	70938	25654615.0	5.152587569695542	WNT7A	00C9	SC3	RV_END_00C9_P11-UTR_WNT7A_Meas1b_A1_F1T0_max	RV_END_00C9_P11-UTR_Nucleus_NOTCH2_WNT7A_NOTCH3_EPCAMIHC_Meas1b_A1_F1T0_max.npy
116	7000	8000	7500.0	2242.4249999999997	2083543	30669	11411343.0	5.47689344544365	WNT7A	00C9	SC3	RV_END_00C9_P11-UTR_WNT7A_Meas1b_A1_F1T0_max	RV_END_00C9_P11-UTR_Nucleus_NOTCH2_WNT7A_NOTCH3_EPCAMIHC_Meas1b_A1_F1T0_max.npy
117	8000	9000	8500.0	2541.415	1008164	14567	5480898.0	5.43651429727703	WNT7A	00C9	SC3	RV_END_00C9_P11-UTR_WNT7A_Meas1b_A1_F1T0_max	RV_END_00C9_P11-UTR_Nucleus_NOTCH2_WNT7A_NOTCH3_EPCAMIHC_Meas1b_A1_F1T0_max.npy
118	9000	10000	9500.0	2840.4049999999997	619206	8526	2848727.0	4.6006127201609806	WNT7A	00C9	SC3	RV_END_00C9_P11-UTR_WNT7A_Meas1b_A1_F1T0_max	RV_END_00C9_P11-UTR_Nucleus_NOTCH2_WNT7A_NOTCH3_EPCAMIHC_Meas1b_A1_F1T0_max.npy
119	10000	20000	15000.0	4484.849999999999	4448188	64402	22541719.0	5.067618320088989	WNT7A	00C9	SC3	RV_END_00C9_P11-UTR_WNT7A_Meas1b_A1_F1T0_max	RV_END_00C9_P11-UTR_Nucleus_NOTCH2_WNT7A_NOTCH3_EPCAMIHC_Meas1b_A1_F1T0_max.npy
