# Supplementary material for: Mapping the temporal and spatial dynamics of the human endometrium in vivo and in vitro
Source: Nat Genet. 2021 Dec 2;53(12):1698–711. doi: 10.1038/s41588-021-00972-2 (PMC8648563; doi:10.1038/s41588-021-00972-2)
Supplement: Supplementary file 5 — Statistical source data. [file 41588_2021_972_MOESM5_ESM.xlsx]

## Sheet: ExDaFig9d_organoid1 
Treatment	Timepoint	Detector	Tm	Ct	StdDev Ct	Target
Untreated	1	FAM	77.7	22.4213	0.34-999.9	TOP1
Untreated	1	FAM	71	22.4588	0.34-999.9	TOP1
DBZ	2	FAM	70.6	22.0335	0.34-999.9	TOP1
DBZ	2	FAM	71.3	22.715	0.34-999.9	TOP1
DAPT	2	FAM	72.1	23.2272	0.34-999.9	TOP1
DAPT	2	FAM	78	22.5316	0.34-999.9	TOP1
IWP-2	2	FAM	71.3	22.5778	0.34-999.9	TOP1
IWP-2	2	FAM	72.1	22.6386	0.34-999.9	TOP1
XAV-939	2	FAM	71.7	22.4806	0.34-999.9	TOP1
XAV-939	2	FAM	71.7	22.4409	0.34-999.9	TOP1
No inhibitors, Hormones	2	FAM	71.7	22.1354	0.34-999.9	TOP1
No inhibitors, Hormones	2	FAM	71.7	22.3277	0.34-999.9	TOP1
No inhibitors No hormones	2	FAM	80.2	22.6967	0.34-999.9	TOP1
No inhibitors No hormones	2	FAM	70.6	22.5688	0.34-999.9	TOP1
Non-template control		FAM	75.8	Undetermined	0.34	TOP1
Untreated	1	FAM	71.7	24.5698	0.306-999.9	TBP
Untreated	1	FAM	71.3	24.5156	0.306-999.9	TBP
DBZ	2	FAM	71	23.8848	0.306-999.9	TBP
DBZ	2	FAM	70.6	23.5235	0.306-999.9	TBP
DAPT	2	FAM	72.1	24.1156	0.306-999.9	TBP
DAPT	2	FAM	71	24.0568	0.306-999.9	TBP
IWP-2	2	FAM	71.7	24.1086	0.306-999.9	TBP
IWP-2	2	FAM	72.5	24.1463	0.306-999.9	TBP
XAV-939	2	FAM	72.5	24.6219	0.306-999.9	TBP
XAV-939	2	FAM	72.5	24.4712	0.306-999.9	TBP
No inhibitors, Hormones	2	FAM	73.9	24.0051	0.306-999.9	TBP
No inhibitors, Hormones	2	FAM	71.3	24.3788	0.306-999.9	TBP
No inhibitors No hormones	2	FAM	71.3	24.9015	0.306-999.9	TBP
No inhibitors No hormones	2	FAM	72.1	24.7325	0.306-999.9	TBP
Non-template control		FAM	75.4	Undetermined	0.306	TBP
Untreated	1	FAM	72.1	25.4099	0.328-999.9	HPRT1
Untreated	1	FAM	73.2	25.5011	0.328-999.9	HPRT1
DBZ	2	FAM	72.8	25.4632	0.328-999.9	HPRT1
DBZ	2	FAM	73.9	25.7618	0.328-999.9	HPRT1
DAPT	2	FAM	72.8	26.091	0.328-999.9	HPRT1
DAPT	2	FAM	74.3	25.6016	0.328-999.9	HPRT1
IWP-2	2	FAM	74.7	26.184	0.328-999.9	HPRT1
IWP-2	2	FAM	71	26.3691	0.328-999.9	HPRT1
XAV-939	2	FAM	72.1	25.459	0.328-999.9	HPRT1
XAV-939	2	FAM	72.1	25.5387	0.328-999.9	HPRT1
No inhibitors, Hormones	2	FAM	73.2	25.507	0.328-999.9	HPRT1
No inhibitors, Hormones	2	FAM	72.1	25.4645	0.328-999.9	HPRT1
No inhibitors No hormones	2	FAM	71.7	25.7376	0.328-999.9	HPRT1
No inhibitors No hormones	2	FAM	72.5	25.5541	0.328-999.9	HPRT1
Non-template control		FAM	75.8	Undetermined	0.328	HPRT1
Untreated	1	FAM	72.1	24.4711	1.5-999.9	PIFO
Untreated	1	FAM	73.6	24.5508	1.5-999.9	PIFO
DBZ	2	FAM	72.5	20.674	1.5-999.9	PIFO
DBZ	2	FAM	73.6	20.468	1.5-999.9	PIFO
DAPT	2	FAM	73.6	20.4958	1.5-999.9	PIFO
DAPT	2	FAM	72.5	20.4164	1.5-999.9	PIFO
IWP-2	2	FAM	73.2	21.8041	1.5-999.9	PIFO
IWP-2	2	FAM	72.9	21.9651	1.5-999.9	PIFO
XAV-939	2	FAM	72.5	24.5073	1.5-999.9	PIFO
XAV-939	2	FAM	72.1	24.3063	1.5-999.9	PIFO
No inhibitors, Hormones	2	FAM	74.4	22.0356	1.5-999.9	PIFO
No inhibitors, Hormones	2	FAM	72.9	22.2342	1.5-999.9	PIFO
No inhibitors No hormones	2	FAM	72.9	23.498	1.5-999.9	PIFO
No inhibitors No hormones	2	FAM	73.2	23.5499	1.5-999.9	PIFO
Non-template control		FAM	86.5	Undetermined	1.5	PIFO
Untreated	1	FAM	70.1	25.7331	1.76-999.9	FOXJ1
Untreated	1	FAM	70.1	25.7892	1.76-999.9	FOXJ1
DBZ	2	FAM	77.2	21.4925	1.76-999.9	FOXJ1
DBZ	2	FAM	77.9	22.0596	1.76-999.9	FOXJ1
DAPT	2	FAM	72	21.1605	1.76-999.9	FOXJ1
DAPT	2	FAM	69.4	21.47	1.76-999.9	FOXJ1
IWP-2	2	FAM	76.4	22.8264	1.76-999.9	FOXJ1
IWP-2	2	FAM	72.7	22.9321	1.76-999.9	FOXJ1
XAV-939	2	FAM	70.9	25.1386	1.76-999.9	FOXJ1
XAV-939	2	FAM	70.9	25.2628	1.76-999.9	FOXJ1
No inhibitors, Hormones	2	FAM	72	22.92	1.76-999.9	FOXJ1
No inhibitors, Hormones	2	FAM	72.7	22.7422	1.76-999.9	FOXJ1
No inhibitors No hormones	2	FAM	72.3	25.462	1.76-999.9	FOXJ1
No inhibitors No hormones	2	FAM	72.7	25.4928	1.76-999.9	FOXJ1
Non-template control		FAM	84.3	Undetermined	1.76	FOXJ1
Untreated	1	FAM	77.9	26.9392	1.3-999.9	PAEP
Untreated	1	FAM	73.1	26.7954	1.3-999.9	PAEP
DBZ	2	FAM	74.6	28.078	1.3-999.9	PAEP
DBZ	2	FAM	73.1	28.0281	1.3-999.9	PAEP
DAPT	2	FAM	72	28.1104	1.3-999.9	PAEP
DAPT	2	FAM	72.7	28.2793	1.3-999.9	PAEP
IWP-2	2	FAM	74.2	25.8905	1.3-999.9	PAEP
IWP-2	2	FAM	74.2	26.0005	1.3-999.9	PAEP
XAV-939	2	FAM	73.8	24.3847	1.3-999.9	PAEP
XAV-939	2	FAM	71.6	24.2242	1.3-999.9	PAEP
No inhibitors, Hormones	2	FAM	70.9	26.5156	1.3-999.9	PAEP
No inhibitors, Hormones	2	FAM	73.8	26.4397	1.3-999.9	PAEP
No inhibitors No hormones	2	FAM	73.4	28.0496	1.3-999.9	PAEP
No inhibitors No hormones	2	FAM	73.8	27.8472	1.3-999.9	PAEP
Non-template control		FAM	82.8	Undetermined	1.3	PAEP
Untreated	1	FAM	73.1	23.1235	1.46-999.9	SPP1
Untreated	1	FAM	72.3	23.2043	1.46-999.9	SPP1
DBZ	2	FAM	73.4	26.348	1.46-999.9	SPP1
DBZ	2	FAM	70.1	26.2367	1.46-999.9	SPP1
DAPT	2	FAM	73.4	25.2827	1.46-999.9	SPP1
DAPT	2	FAM	70.1	25.2933	1.46-999.9	SPP1
IWP-2	2	FAM	72	21.3079	1.46-999.9	SPP1
IWP-2	2	FAM	73.1	21.435	1.46-999.9	SPP1
XAV-939	2	FAM	70.5	24.1556	1.46-999.9	SPP1
XAV-939	2	FAM	70.5	23.8665	1.46-999.9	SPP1
No inhibitors, Hormones	2	FAM	71.2	22.6655	1.46-999.9	SPP1
No inhibitors, Hormones	2	FAM	73.1	22.5422	1.46-999.9	SPP1
No inhibitors No hormones	2	FAM	73.8	24.3463	1.46-999.9	SPP1
No inhibitors No hormones	2	FAM	70.5	24.6546	1.46-999.9	SPP1
Non-template control		FAM	77.2	Undetermined	1.46	SPP1
DBZ	3	FAM	71.7	25.7158	0.856-999.9	TOP1
DBZ	3	FAM	82.1	25.5847	0.856-999.9	TOP1
DAPT	3	FAM	70.3	25.0178	0.856-999.9	TOP1
DAPT	3	FAM	70.3	23.6927	0.856-999.9	TOP1
IWP-2	3	FAM	73.2	25.1473	0.856-999.9	TOP1
IWP-2	3	FAM	69.9	25.4321	0.856-999.9	TOP1
XAV-939	3	FAM	70.3	23.6636	0.856-999.9	TOP1
XAV-939	3	FAM	70.6	24.0652	0.856-999.9	TOP1
No inhibitors, Hormones	3	FAM	71	25.9277	0.856-999.9	TOP1
No inhibitors, Hormones	3	FAM	71.7	26.0667	0.856-999.9	TOP1
No inhibitors No hormones	3	FAM	70.6	24.7501	0.856-999.9	TOP1
No inhibitors No hormones	3	FAM	73.2	24.2982	0.856-999.9	TOP1
Non-template control		FAM	76.2	Undetermined	0.856	TOP1
DBZ	3	FAM	79.1	25.5462	0.549-999.9	TBP
DBZ	3	FAM	71	25.6565	0.549-999.9	TBP
DAPT	3	FAM	73.6	24.1415	0.549-999.9	TBP
DAPT	3	FAM	73.2	24.6599	0.549-999.9	TBP
IWP-2	3	FAM	73.6	25.1711	0.549-999.9	TBP
IWP-2	3	FAM	73.2	25.2909	0.549-999.9	TBP
XAV-939	3	FAM	72.8	23.4572	0.549-999.9	TBP
XAV-939	3	FAM	71.7	24.6147	0.549-999.9	TBP
No inhibitors, Hormones	3	FAM	71.4	25.731	0.549-999.9	TBP
No inhibitors, Hormones	3	FAM	71.7	25.6749	0.549-999.9	TBP
No inhibitors No hormones	3	FAM	73.6	24.9241	0.549-999.9	TBP
No inhibitors No hormones	3	FAM	72.8	24.5216	0.549-999.9	TBP
Non-template control		FAM	76.2	Undetermined	0.549	TBP
DBZ	3	FAM	70.3	27.0518	0.738-999.9	HPRT1
DBZ	3	FAM	74.3	27.1426	0.738-999.9	HPRT1
DAPT	3	FAM	73.9	28.416	0.738-999.9	HPRT1
DAPT	3	FAM	72.1	27.1536	0.738-999.9	HPRT1
IWP-2	3	FAM	73.6	28.0143	0.738-999.9	HPRT1
IWP-2	3	FAM	73.2	27.7882	0.738-999.9	HPRT1
XAV-939	3	FAM	73.6	28.0206	0.738-999.9	HPRT1
XAV-939	3	FAM	71	27.4408	0.738-999.9	HPRT1
No inhibitors, Hormones	3	FAM	73.6	28.1842	0.738-999.9	HPRT1
No inhibitors, Hormones	3	FAM	71	28.2037	0.738-999.9	HPRT1
No inhibitors No hormones	3	FAM	73.2	26.9616	0.738-999.9	HPRT1
No inhibitors No hormones	3	FAM	73.2	27.0428	0.738-999.9	HPRT1
Non-template control		FAM	77.7	Undetermined	0.738	HPRT1
DBZ	3	FAM	70.6	19.2338	1.91-999.9	PIFO
DBZ	3	FAM	71.7	19.3188	1.91-999.9	PIFO
DAPT	3	FAM	73.6	19.5537	1.91-999.9	PIFO
DAPT	3	FAM	72.1	20.043	1.91-999.9	PIFO
IWP-2	3	FAM	75.4	21.4079	1.91-999.9	PIFO
IWP-2	3	FAM	73.2	21.4281	1.91-999.9	PIFO
XAV-939	3	FAM	71.7	23.6189	1.91-999.9	PIFO
XAV-939	3	FAM	81.8	23.6707	1.91-999.9	PIFO
No inhibitors, Hormones	3	FAM	72.8	21.7136	1.91-999.9	PIFO
No inhibitors, Hormones	3	FAM	73.9	21.65	1.91-999.9	PIFO
No inhibitors No hormones	3	FAM	72.1	23.6946	1.91-999.9	PIFO
No inhibitors No hormones	3	FAM	73.2	23.7825	1.91-999.9	PIFO
Non-template control		FAM	82.1	Undetermined	1.91	PIFO
DBZ	3	FAM	72.4	21.8433	1.49-999.9	FOXJ1
DBZ	3	FAM	77.6	21.8858	1.49-999.9	FOXJ1
DAPT	3	FAM	69.8	22.2246	1.49-999.9	FOXJ1
DAPT	3	FAM	71.3	23.008	1.49-999.9	FOXJ1
IWP-2	3	FAM	71.3	23.8687	1.49-999.9	FOXJ1
IWP-2	3	FAM	76.8	24.0393	1.49-999.9	FOXJ1
XAV-939	3	FAM	70.9	25.9758	1.49-999.9	FOXJ1
XAV-939	3	FAM	72.8	26.1655	1.49-999.9	FOXJ1
No inhibitors, Hormones	3	FAM	72.4	23.6704	1.49-999.9	FOXJ1
No inhibitors, Hormones	3	FAM	69.8	23.987	1.49-999.9	FOXJ1
No inhibitors No hormones	3	FAM	69.4	25.6184	1.49-999.9	FOXJ1
No inhibitors No hormones	3	FAM	73.1	25.6719	1.49-999.9	FOXJ1
Non-template control		FAM	79.1	Undetermined	1.49	FOXJ1
DBZ	3	FAM	72	24.8147	2.87-999.9	PAEP
DBZ	3	FAM	78.7	24.6587	2.87-999.9	PAEP
DAPT	3	FAM	73.9	26.3401	2.87-999.9	PAEP
DAPT	3	FAM	73.5	26.3533	2.87-999.9	PAEP
IWP-2	3	FAM	72.8	22.1788	2.87-999.9	PAEP
IWP-2	3	FAM	79.1	22.2774	2.87-999.9	PAEP
XAV-939	3	FAM	75	21.0192	2.87-999.9	PAEP
XAV-939	3	FAM	72.4	21.0604	2.87-999.9	PAEP
No inhibitors, Hormones	3	FAM	72.8	24.0548	2.87-999.9	PAEP
No inhibitors, Hormones	3	FAM	74.6	24.1483	2.87-999.9	PAEP
No inhibitors No hormones	3	FAM	74.2	28.912	2.87-999.9	PAEP
No inhibitors No hormones	3	FAM	73.1	28.8456	2.87-999.9	PAEP
Non-template control		FAM	80.6	Undetermined	2.87	PAEP
DBZ	3	FAM	72	28.182	1.49-999.9	SPP1
DBZ	3	FAM	72	28.152	1.49-999.9	SPP1
DAPT	3	FAM	72	29.319	1.49-999.9	SPP1
DAPT	3	FAM	70.9	29.1274	1.49-999.9	SPP1
IWP-2	3	FAM	72.8	24.4865	1.49-999.9	SPP1
IWP-2	3	FAM	71.7	24.1471	1.49-999.9	SPP1
XAV-939	3	FAM	69.8	24.7503	1.49-999.9	SPP1
XAV-939	3	FAM	69.4	24.8468	1.49-999.9	SPP1
No inhibitors, Hormones	3	FAM	72.4	26.4486	1.49-999.9	SPP1
No inhibitors, Hormones	3	FAM	69.4	26.5468	1.49-999.9	SPP1
No inhibitors No hormones	3	FAM	72.8	26.616	1.49-999.9	SPP1
No inhibitors No hormones	3	FAM	72.4	26.7357	1.49-999.9	SPP1
Non-template control		FAM	76.5	Undetermined	1.49	SPP1

## Sheet: ExDaFig9d_organoid2
Treatment	Timepoint	Detector	Tm	Ct	StdDev Ct	Target
Untreated	1	FAM	70.5	22.2159	0.384-999.9	TOP1
Untreated	1	FAM	71.2	21.6223	0.384-999.9	TOP1
DBZ	2	FAM	69	22.3526	0.384-999.9	TOP1
DBZ	2	FAM	72.4	22.95	0.384-999.9	TOP1
DAPT	2	FAM	72	22.7413	0.384-999.9	TOP1
DAPT	2	FAM	74.9	22.7509	0.384-999.9	TOP1
IWP-2	2	FAM	68.6	23.1523	0.384-999.9	TOP1
IWP-2	2	FAM	72	22.9395	0.384-999.9	TOP1
XAV-939	2	FAM	72	22.7266	0.384-999.9	TOP1
XAV-939	2	FAM	71.6	22.8116	0.384-999.9	TOP1
No inhibitors, Hormones	2	FAM	70.5	22.4536	0.384-999.9	TOP1
No inhibitors, Hormones	2	FAM	72.4	22.5563	0.384-999.9	TOP1
No inhibitors No hormones	2	FAM	72	22.772	0.384-999.9	TOP1
No inhibitors No hormones	2	FAM	72.7	22.2968	0.384-999.9	TOP1
Non-template control		FAM	75.3	Undetermined	0.384	TOP1
Untreated	1	FAM	72.4	25.1086	0.347-999.9	TBP
Untreated	1	FAM	71.2	24.2681	0.347-999.9	TBP
DBZ	2	FAM	72.4	25.3283	0.347-999.9	TBP
DBZ	2	FAM	72.4	25.2866	0.347-999.9	TBP
DAPT	2	FAM	71.6	25.1617	0.347-999.9	TBP
DAPT	2	FAM	71.6	25.2149	0.347-999.9	TBP
IWP-2	2	FAM	71.6	25.6111	0.347-999.9	TBP
IWP-2	2	FAM	72	25.6619	0.347-999.9	TBP
XAV-939	2	FAM	71.2	25.6063	0.347-999.9	TBP
XAV-939	2	FAM	70.9	25.4852	0.347-999.9	TBP
No inhibitors, Hormones	2	FAM	72.7	25.4219	0.347-999.9	TBP
No inhibitors, Hormones	2	FAM	68.6	25.0844	0.347-999.9	TBP
No inhibitors No hormones	2	FAM	69	25.3932	0.347-999.9	TBP
No inhibitors No hormones	2	FAM	72	25.5072	0.347-999.9	TBP
Non-template control		FAM	75.3	Undetermined	0.347	TBP
Untreated	1	FAM	71.2	24.5204	0.356-999.9	HPRT1
Untreated	1	FAM	73.4	25.2182	0.356-999.9	HPRT1
DBZ	2	FAM	73.8	25.5343	0.356-999.9	HPRT1
DBZ	2	FAM	74.6	25.5948	0.356-999.9	HPRT1
DAPT	2	FAM	75.7	25.4199	0.356-999.9	HPRT1
DAPT	2	FAM	74.6	25.4956	0.356-999.9	HPRT1
IWP-2	2	FAM	74.6	25.7646	0.356-999.9	HPRT1
IWP-2	2	FAM	72	25.8585	0.356-999.9	HPRT1
XAV-939	2	FAM	72.4	25.478	0.356-999.9	HPRT1
XAV-939	2	FAM	71.6	25.616	0.356-999.9	HPRT1
No inhibitors, Hormones	2	FAM	73.8	24.8628	0.356-999.9	HPRT1
No inhibitors, Hormones	2	FAM	73.4	24.791	0.356-999.9	HPRT1
No inhibitors No hormones	2	FAM	72.4	25.6893	0.356-999.9	HPRT1
No inhibitors No hormones	2	FAM	72.4	25.4583	0.356-999.9	HPRT1
Non-template control		FAM	75.3	Undetermined	0.356	HPRT1
Untreated	1	FAM	70.5	22.9868	0.618-999.9	PIFO
Untreated	1	FAM	72.8	23.1187	0.618-999.9	PIFO
DBZ	2	FAM	73.9	22.2429	0.618-999.9	PIFO
DBZ	2	FAM	73.5	22.1385	0.618-999.9	PIFO
DAPT	2	FAM	73.9	21.4795	0.618-999.9	PIFO
DAPT	2	FAM	70.5	21.4775	0.618-999.9	PIFO
IWP-2	2	FAM	71.6	22.3287	0.618-999.9	PIFO
IWP-2	2	FAM	70.2	22.504	0.618-999.9	PIFO
XAV-939	2	FAM	70.5	23.4426	0.618-999.9	PIFO
XAV-939	2	FAM	71.6	23.2211	0.618-999.9	PIFO
No inhibitors, Hormones	2	FAM	70.9	22.6715	0.618-999.9	PIFO
No inhibitors, Hormones	2	FAM	72.4	22.6647	0.618-999.9	PIFO
No inhibitors No hormones	2	FAM	72.8	22.4572	0.618-999.9	PIFO
No inhibitors No hormones	2	FAM	71.6	22.5036	0.618-999.9	PIFO
Non-template control		FAM	85.3	Undetermined	0.618	PIFO
Untreated	1	FAM	72.8	25.7458	0.705-999.9	FOXJ1
Untreated	1	FAM	72.1	25.7482	0.705-999.9	FOXJ1
DBZ	2	FAM	70.2	24.8075	0.705-999.9	FOXJ1
DBZ	2	FAM	70.6	24.8414	0.705-999.9	FOXJ1
DAPT	2	FAM	76.2	23.8731	0.705-999.9	FOXJ1
DAPT	2	FAM	76.9	23.7376	0.705-999.9	FOXJ1
IWP-2	2	FAM	71	25.4305	0.705-999.9	FOXJ1
IWP-2	2	FAM	71	25.3911	0.705-999.9	FOXJ1
XAV-939	2	FAM	72.4	25.9061	0.705-999.9	FOXJ1
XAV-939	2	FAM	72.8	25.781	0.705-999.9	FOXJ1
No inhibitors, Hormones	2	FAM	71.3	25.7113	0.705-999.9	FOXJ1
No inhibitors, Hormones	2	FAM	70.6	26.5634	0.705-999.9	FOXJ1
No inhibitors No hormones	2	FAM	77.6	25.3764	0.705-999.9	FOXJ1
No inhibitors No hormones	2	FAM	70.6	25.47	0.705-999.9	FOXJ1
Non-template control		FAM	75.8	Undetermined	0.705	FOXJ1
Untreated	1	FAM	77.2	34.438	1.3-999.9	PAEP
Untreated	1	FAM	81.7	34.4162	1.3-999.9	PAEP
DBZ	2	FAM	74.3	35.6539	1.3-999.9	PAEP
DBZ	2	FAM	75	36.3524	1.3-999.9	PAEP
DAPT	2	FAM	75.8	36.1905	1.3-999.9	PAEP
DAPT	2	FAM	74.7	35.328	1.3-999.9	PAEP
IWP-2	2	FAM	80.9	32.7443	1.3-999.9	PAEP
IWP-2	2	FAM	80.6	33.0118	1.3-999.9	PAEP
XAV-939	2	FAM	72.8	31.9889	1.3-999.9	PAEP
XAV-939	2	FAM	73.2	31.9912	1.3-999.9	PAEP
No inhibitors, Hormones	2	FAM	80.2	35.2548	1.3-999.9	PAEP
No inhibitors, Hormones	2	FAM	73.2	33.8329	1.3-999.9	PAEP
No inhibitors No hormones	2	FAM	76.5	34.5208	1.3-999.9	PAEP
No inhibitors No hormones	2	FAM	84.6	33.8802	1.3-999.9	PAEP
Non-template control		FAM	79.8	Undetermined	1.3	PAEP
Untreated	1	FAM	70.6	23.1438	1.03-999.9	SPP1
Untreated	1	FAM	72.8	23.1514	1.03-999.9	SPP1
DBZ	2	FAM	70.6	25.8275	1.03-999.9	SPP1
DBZ	2	FAM	73.2	25.8856	1.03-999.9	SPP1
DAPT	2	FAM	71.3	25.5219	1.03-999.9	SPP1
DAPT	2	FAM	72.8	25.5363	1.03-999.9	SPP1
IWP-2	2	FAM	70.2	24.3451	1.03-999.9	SPP1
IWP-2	2	FAM	73.2	24.2606	1.03-999.9	SPP1
XAV-939	2	FAM	71.7	23.5839	1.03-999.9	SPP1
XAV-939	2	FAM	72.1	23.2538	1.03-999.9	SPP1
No inhibitors, Hormones	2	FAM	71.7	23.3402	1.03-999.9	SPP1
No inhibitors, Hormones	2	FAM	71.7	23.3155	1.03-999.9	SPP1
No inhibitors No hormones	2	FAM	72.8	23.6272	1.03-999.9	SPP1
No inhibitors No hormones	2	FAM	73.2	23.5321	1.03-999.9	SPP1
Non-template control		FAM	75.4	Undetermined	1.03	SPP1
DBZ	3	FAM	72.4	23.8772	0.602-999.9	TOP1
DBZ	3	FAM	79	24.1242	0.602-999.9	TOP1
DAPT	3	FAM	78.7	22.568	0.602-999.9	TOP1
DAPT	3	FAM	72	22.6715	0.602-999.9	TOP1
IWP-2	3	FAM	78.7	22.7008	0.602-999.9	TOP1
IWP-2	3	FAM	75	23.5593	0.602-999.9	TOP1
XAV-939	3	FAM	70.9	23.9353	0.602-999.9	TOP1
XAV-939	3	FAM	70.5	24.1687	0.602-999.9	TOP1
No inhibitors, Hormones	3	FAM	73.1	24.0981	0.602-999.9	TOP1
No inhibitors, Hormones	3	FAM	72.7	24.1152	0.602-999.9	TOP1
No inhibitors No hormones	3	FAM	69.4	22.8946	0.602-999.9	TOP1
No inhibitors No hormones	3	FAM	69.4	23.5521	0.602-999.9	TOP1
Non-template control		FAM	75.7	Undetermined	0.602	TOP1
DBZ	3	FAM	72	26.1205	0.325-999.9	TBP
DBZ	3	FAM	70.1	25.9863	0.325-999.9	TBP
DAPT	3	FAM	71.3	24.9675	0.325-999.9	TBP
DAPT	3	FAM	71.3	26.0464	0.325-999.9	TBP
IWP-2	3	FAM	69.8	25.6254	0.325-999.9	TBP
IWP-2	3	FAM	71.3	25.5494	0.325-999.9	TBP
XAV-939	3	FAM	70.9	26.1998	0.325-999.9	TBP
XAV-939	3	FAM	70.9	26.1611	0.325-999.9	TBP
No inhibitors, Hormones	3	FAM	73.1	26.0768	0.325-999.9	TBP
No inhibitors, Hormones	3	FAM	70.5	25.8484	0.325-999.9	TBP
No inhibitors No hormones	3	FAM	70.5	25.2095	0.325-999.9	TBP
No inhibitors No hormones	3	FAM	73.1	25.4008	0.325-999.9	TBP
Non-template control	3	FAM	76.1	Undetermined	0.325	TBP
DBZ		FAM	70.9	26.4189	0.989-999.9	HPRT1
DBZ	3	FAM	73.8	26.5907	0.989-999.9	HPRT1
DAPT	3	FAM	72	25.0581	0.989-999.9	HPRT1
DAPT	3	FAM	75	26.1282	0.989-999.9	HPRT1
IWP-2	3	FAM	73.1	28.1099	0.989-999.9	HPRT1
IWP-2	3	FAM	67.2	28.066	0.989-999.9	HPRT1
XAV-939	3	FAM	72.7	28.6224	0.989-999.9	HPRT1
XAV-939	3	FAM	72	28.6093	0.989-999.9	HPRT1
No inhibitors, Hormones	3	FAM	72.4	27.5445	0.989-999.9	HPRT1
No inhibitors, Hormones	3	FAM	72	27.6906	0.989-999.9	HPRT1
No inhibitors No hormones	3	FAM	72	27.0819	0.989-999.9	HPRT1
No inhibitors No hormones	3	FAM	72.7	27.5225	0.989-999.9	HPRT1
Non-template control	3	FAM	75.7	Undetermined	0.989	HPRT1
DBZ		FAM	72.5	21.1284	1.36-999.9	PIFO
DBZ	3	FAM	72.5	21.1815	1.36-999.9	PIFO
DAPT	3	FAM	73.6	21.1744	1.36-999.9	PIFO
DAPT	3	FAM	75.4	20.4859	1.36-999.9	PIFO
IWP-2	3	FAM	75.4	24.5183	1.36-999.9	PIFO
IWP-2	3	FAM	69.5	24.2947	1.36-999.9	PIFO
XAV-939	3	FAM	72.8	24.9996	1.36-999.9	PIFO
XAV-939	3	FAM	65.8	25.0875	1.36-999.9	PIFO
No inhibitors, Hormones	3	FAM	72.8	23.1864	1.36-999.9	PIFO
No inhibitors, Hormones	3	FAM	73.2	23.1093	1.36-999.9	PIFO
No inhibitors No hormones	3	FAM	72.5	22.8251	1.36-999.9	PIFO
No inhibitors No hormones	3	FAM	72.1	22.9811	1.36-999.9	PIFO
Non-template control	3	FAM	75.8	Undetermined	1.36	PIFO
DBZ	3	FAM	80.9	24.7607	1.27-999.9	FOXJ1
DBZ	3	FAM	77.1	24.6794	1.27-999.9	FOXJ1
DAPT	3	FAM	66.8	24.0273	1.27-999.9	FOXJ1
DAPT	3	FAM	69.4	24.0199	1.27-999.9	FOXJ1
IWP-2	3	FAM	71.6	27.8339	1.27-999.9	FOXJ1
IWP-2	3	FAM	69.8	27.7605	1.27-999.9	FOXJ1
XAV-939	3	FAM	67.5	27.922	1.27-999.9	FOXJ1
XAV-939	3	FAM	69.4	28.1978	1.27-999.9	FOXJ1
No inhibitors, Hormones	3	FAM	73.4	25.9998	1.27-999.9	FOXJ1
No inhibitors, Hormones	3	FAM	72.7	26.6312	1.27-999.9	FOXJ1
No inhibitors No hormones	3	FAM	70.9	26.031	1.27-999.9	FOXJ1
No inhibitors No hormones	3	FAM	69.4	26.0525	1.27-999.9	FOXJ1
Non-template control		FAM	83.4	Undetermined	1.27	FOXJ1
DBZ		FAM	70.9	29.2525	2.99-999.9	PAEP
DBZ	3	FAM	73.4	29.2093	2.99-999.9	PAEP
DAPT	3	FAM	73.8	30.1326	2.99-999.9	PAEP
DAPT	3	FAM	72.3	30.1307	2.99-999.9	PAEP
IWP-2	3	FAM	73.8	23.8742	2.99-999.9	PAEP
IWP-2	3	FAM	71.2	24.0155	2.99-999.9	PAEP
XAV-939	3	FAM	72.7	27.3187	2.99-999.9	PAEP
XAV-939	3	FAM	74.2	26.9095	2.99-999.9	PAEP
No inhibitors, Hormones	3	FAM	72.3	25.6694	2.99-999.9	PAEP
No inhibitors, Hormones	3	FAM	73.8	25.878	2.99-999.9	PAEP
No inhibitors No hormones	3	FAM	73.4	32.1555	2.99-999.9	PAEP
No inhibitors No hormones	3	FAM	73.4	32.1538	2.99-999.9	PAEP
Non-template control	3	FAM	81.6	Undetermined	2.99	PAEP
DBZ	3	FAM	71.6	25.1009	1.54-999.9	SPP1
DBZ		FAM	70.1	25.267	1.54-999.9	SPP1
DAPT	3	FAM	70.9	25.2849	1.54-999.9	SPP1
DAPT	3	FAM	72.7	25.3541	1.54-999.9	SPP1
IWP-2	3	FAM	72	24.2528	1.54-999.9	SPP1
IWP-2	3	FAM	69.8	24.0625	1.54-999.9	SPP1
XAV-939	3	FAM	70.5	25.3446	1.54-999.9	SPP1
XAV-939	3	FAM	70.1	25.5066	1.54-999.9	SPP1
No inhibitors, Hormones	3	FAM	73.1	22.6326	1.54-999.9	SPP1
No inhibitors, Hormones	3	FAM	77.1	22.6332	1.54-999.9	SPP1
No inhibitors No hormones	3	FAM	73.4	26.2747	1.54-999.9	SPP1
No inhibitors No hormones	3	FAM	73.1	26.3098	1.54-999.9	SPP1
Non-template control	3	FAM	80.5	Undetermined	1.54	SPP1

## Sheet: ExDaFig9d_organoid3
Treatment	Timepoint	Detector	Tm	Ct	StdDev Ct	Target
Untreated	1	FAM	71.6	21.9708	0.545-999.9	TOP1
Untreated	1	FAM	78	22.2533	0.545-999.9	TOP1
DBZ	2	FAM	78	22.3818	0.545-999.9	TOP1
DBZ	2	FAM	78	23.3386	0.545-999.9	TOP1
DAPT	2	FAM	70.5	23.0005	0.545-999.9	TOP1
DAPT	2	FAM	79.1	23.4929	0.545-999.9	TOP1
IWP-2	2	FAM	68.3	23.1963	0.545-999.9	TOP1
IWP-2	2	FAM	70.5	23.8935	0.545-999.9	TOP1
XAV-939	2	FAM	70.2	23.1284	0.545-999.9	TOP1
XAV-939	2	FAM	70.5	22.7475	0.545-999.9	TOP1
No inhibitors, Hormones	2	FAM	72.4	22.2487	0.545-999.9	TOP1
No inhibitors, Hormones	2	FAM	70.9	22.4383	0.545-999.9	TOP1
No inhibitors No hormones	2	FAM	70.2	23.0762	0.545-999.9	TOP1
No inhibitors No hormones	2	FAM	70.5	23.0043	0.545-999.9	TOP1
Non-template control		FAM	76.5	Undetermined	0.545	TOP1
Untreated	1	FAM	70.5	24.9251	0.458-999.9	TBP
Untreated	1	FAM	72	24.3058	0.458-999.9	TBP
DBZ	2	FAM	73.1	24.1263	0.458-999.9	TBP
DBZ	2	FAM	70.9	24.2125	0.458-999.9	TBP
DAPT	2	FAM	72.8	24.4286	0.458-999.9	TBP
DAPT	2	FAM	72.4	23.9463	0.458-999.9	TBP
IWP-2	2	FAM	72.8	25.1796	0.458-999.9	TBP
IWP-2	2	FAM	73.5	24.6769	0.458-999.9	TBP
XAV-939	2	FAM	70.9	24.9595	0.458-999.9	TBP
XAV-939	2	FAM	72.8	24.9258	0.458-999.9	TBP
No inhibitors, Hormones	2	FAM	71.3	24.5824	0.458-999.9	TBP
No inhibitors, Hormones	2	FAM	72.8	24.5139	0.458-999.9	TBP
No inhibitors No hormones	2	FAM	72.4	24.4946	0.458-999.9	TBP
No inhibitors No hormones	2	FAM	72	24.4074	0.458-999.9	TBP
Non-template control		FAM	75.4	Undetermined	0.458	TBP
Untreated	1	FAM	72.8	25.2195	0.549-999.9	HPRT1
Untreated	1	FAM	74.6	25.1004	0.549-999.9	HPRT1
DBZ	2	FAM	72	26.4683	0.549-999.9	HPRT1
DBZ	2	FAM	73.1	25.3271	0.549-999.9	HPRT1
DAPT	2	FAM	73.9	25.7992	0.549-999.9	HPRT1
DAPT	2	FAM	73.9	26.1777	0.549-999.9	HPRT1
IWP-2	2	FAM	73.9	26.0584	0.549-999.9	HPRT1
IWP-2	2	FAM	72.4	26.0075	0.549-999.9	HPRT1
XAV-939	2	FAM	72.8	25.5878	0.549-999.9	HPRT1
XAV-939	2	FAM	73.9	25.1729	0.549-999.9	HPRT1
No inhibitors, Hormones	2	FAM	74.3	25.7808	0.549-999.9	HPRT1
No inhibitors, Hormones	2	FAM	69.8	25.1695	0.549-999.9	HPRT1
No inhibitors No hormones	2	FAM	72.8	25.7215	0.549-999.9	HPRT1
No inhibitors No hormones	2	FAM	73.1	26.017	0.549-999.9	HPRT1
Non-template control		FAM	76.5	Undetermined	0.549	HPRT1
Untreated	1	FAM	71.3	23.5514	1.56-999.9	PIFO
Untreated	1	FAM	71.7	23.6281	1.56-999.9	PIFO
DBZ	2	FAM	72.8	20.1591	1.56-999.9	PIFO
DBZ	2	FAM	69.9	20.4537	1.56-999.9	PIFO
DAPT	2	FAM	69.5	19.9443	1.56-999.9	PIFO
DAPT	2	FAM	72.4	19.8054	1.56-999.9	PIFO
IWP-2	2	FAM	74.7	21.718	1.56-999.9	PIFO
IWP-2	2	FAM	70.2	21.7588	1.56-999.9	PIFO
XAV-939	2	FAM	73.6	24.0196	1.56-999.9	PIFO
XAV-939	2	FAM	72.1	23.9877	1.56-999.9	PIFO
No inhibitors, Hormones	2	FAM	74.3	22.2174	1.56-999.9	PIFO
No inhibitors, Hormones	2	FAM	72.4	22.2216	1.56-999.9	PIFO
No inhibitors No hormones	2	FAM	72.1	23.3912	1.56-999.9	PIFO
No inhibitors No hormones	2	FAM	72.1	23.3548	1.56-999.9	PIFO
Non-template control		FAM	75.4	Undetermined	1.56	PIFO
Untreated	1	FAM	71	25.4405	1.79-999.9	FOXJ1
Untreated	1	FAM	71.7	25.5532	1.79-999.9	FOXJ1
DBZ	2	FAM	77.3	21.4871	1.79-999.9	FOXJ1
DBZ	2	FAM	70.2	21.643	1.79-999.9	FOXJ1
DAPT	2	FAM	70.2	20.8873	1.79-999.9	FOXJ1
DAPT	2	FAM	76.9	21.2531	1.79-999.9	FOXJ1
IWP-2	2	FAM	70.6	23.451	1.79-999.9	FOXJ1
IWP-2	2	FAM	71	23.362	1.79-999.9	FOXJ1
XAV-939	2	FAM	71.3	25.0249	1.79-999.9	FOXJ1
XAV-939	2	FAM	72.8	25.1513	1.79-999.9	FOXJ1
No inhibitors, Hormones	2	FAM	71.3	23.6825	1.79-999.9	FOXJ1
No inhibitors, Hormones	2	FAM	71	23.4693	1.79-999.9	FOXJ1
No inhibitors No hormones	2	FAM	71	25.3447	1.79-999.9	FOXJ1
No inhibitors No hormones	2	FAM	73.6	25.2883	1.79-999.9	FOXJ1
Non-template control		FAM	77.3	Undetermined	1.79	FOXJ1
Untreated	1	FAM	77.3	31.1775	2.54-999.9	PAEP
Untreated	1	FAM	72.8	31.261	2.54-999.9	PAEP
DBZ	2	FAM	74	28.6635	2.54-999.9	PAEP
DBZ	2	FAM	72.1	28.6367	2.54-999.9	PAEP
DAPT	2	FAM	73.6	29.1036	2.54-999.9	PAEP
DAPT	2	FAM	74.7	29.2068	2.54-999.9	PAEP
IWP-2	2	FAM	73.6	24.4473	2.54-999.9	PAEP
IWP-2	2	FAM	72.8	24.5367	2.54-999.9	PAEP
XAV-939	2	FAM	73.2	23.6109	2.54-999.9	PAEP
XAV-939	2	FAM	74	23.3386	2.54-999.9	PAEP
No inhibitors, Hormones	2	FAM	73.6	25.5778	2.54-999.9	PAEP
No inhibitors, Hormones	2	FAM	72.8	25.2269	2.54-999.9	PAEP
No inhibitors No hormones	2	FAM	73.2	29.1729	2.54-999.9	PAEP
No inhibitors No hormones	2	FAM	74	29.2306	2.54-999.9	PAEP
Non-template control		FAM	85.4	Undetermined	2.54	PAEP
Untreated	1	FAM	73.2	26.4426	2.02-999.9	SPP1
Untreated	1	FAM	71.7	26.2399	2.02-999.9	SPP1
DBZ	2	FAM	71	28.142	2.02-999.9	SPP1
DBZ	2	FAM	71.7	28.3856	2.02-999.9	SPP1
DAPT	2	FAM	71.7	28.306	2.02-999.9	SPP1
DAPT	2	FAM	73.2	28.5296	2.02-999.9	SPP1
IWP-2	2	FAM	71.7	22.4468	2.02-999.9	SPP1
IWP-2	2	FAM	70.2	22.5387	2.02-999.9	SPP1
XAV-939	2	FAM	71.7	24.7528	2.02-999.9	SPP1
XAV-939	2	FAM	72.8	24.6272	2.02-999.9	SPP1
No inhibitors, Hormones	2	FAM	70.2	24.2833	2.02-999.9	SPP1
No inhibitors, Hormones	2	FAM	69.8	24.1428	2.02-999.9	SPP1
No inhibitors No hormones	2	FAM	73.2	25.3888	2.02-999.9	SPP1
No inhibitors No hormones	2	FAM	69.8	25.3281	2.02-999.9	SPP1
Non-template control		FAM	87.2	Undetermined	2.02	SPP1
DBZ	3	FAM	69.6	24.0018	0.895-999.9	TOP1
DBZ	3	FAM	81.7	24.2283	0.895-999.9	TOP1
DAPT	3	FAM	76.5	23.1536	0.895-999.9	TOP1
DAPT	3	FAM	70.3	23.1481	0.895-999.9	TOP1
IWP-2	3	FAM	72.5	23.2166	0.895-999.9	TOP1
IWP-2	3	FAM	70	23.3631	0.895-999.9	TOP1
XAV-939	3	FAM	71.7	23.0757	0.895-999.9	TOP1
XAV-939	3	FAM	80.6	23.2459	0.895-999.9	TOP1
No inhibitors, Hormones	3	FAM	71.4	22.2395	0.895-999.9	TOP1
No inhibitors, Hormones	3	FAM	72.9	22.1611	0.895-999.9	TOP1
No inhibitors No hormones	3	FAM	72.1	22.577	0.895-999.9	TOP1
No inhibitors No hormones	3	FAM	66	22.5284	0.895-999.9	TOP1
Non-template control		FAM	77.6	Undetermined	0.895	TOP1
DBZ	3	FAM	72.9	25.5162	0.664-999.9	TBP
DBZ	3	FAM	71	25.5572	0.664-999.9	TBP
DAPT	3	FAM	71.7	25.7651	0.664-999.9	TBP
DAPT	3	FAM	72.5	25.3476	0.664-999.9	TBP
IWP-2	3	FAM	71.7	25.4329	0.664-999.9	TBP
IWP-2	3	FAM	71.7	25.3207	0.664-999.9	TBP
XAV-939	3	FAM	71.7	24.7616	0.664-999.9	TBP
XAV-939	3	FAM	72.1	24.7198	0.664-999.9	TBP
No inhibitors, Hormones	3	FAM	72.1	24.5731	0.664-999.9	TBP
No inhibitors, Hormones	3	FAM	73.6	24.9637	0.664-999.9	TBP
No inhibitors No hormones	3	FAM	72.5	24.2936	0.664-999.9	TBP
No inhibitors No hormones	3	FAM	72.9	24.3448	0.664-999.9	TBP
Non-template control		FAM	75.8	Undetermined	0.664	TBP
DBZ	3	FAM	70.3	26.3482	0.655-999.9	HPRT1
DBZ	3	FAM	71	26.3952	0.655-999.9	HPRT1
DAPT	3	FAM	75.1	25.3779	0.655-999.9	HPRT1
DAPT	3	FAM	73.2	26.1128	0.655-999.9	HPRT1
IWP-2	3	FAM	73.2	26.9982	0.655-999.9	HPRT1
IWP-2	3	FAM	72.5	26.9758	0.655-999.9	HPRT1
XAV-939	3	FAM	72.5	26.65	0.655-999.9	HPRT1
XAV-939	3	FAM	72.5	26.9128	0.655-999.9	HPRT1
No inhibitors, Hormones	3	FAM	71.4	25.4911	0.655-999.9	HPRT1
No inhibitors, Hormones	3	FAM	72.9	26.3662	0.655-999.9	HPRT1
No inhibitors No hormones	3	FAM	73.2	26.9219	0.655-999.9	HPRT1
No inhibitors No hormones	3	FAM	73.6	26.5263	0.655-999.9	HPRT1
Non-template control		FAM	75.8	Undetermined	0.655	HPRT1
DBZ	3	FAM	71.2	19.0902	2.06-999.9	PIFO
DBZ	3	FAM	73.4	19.1019	2.06-999.9	PIFO
DAPT	3	FAM	73.4	19.194	2.06-999.9	PIFO
DAPT	3	FAM	72.4	19.0998	2.06-999.9	PIFO
IWP-2	3	FAM	72.4	21.0728	2.06-999.9	PIFO
IWP-2	3	FAM	73.1	21.0444	2.06-999.9	PIFO
XAV-939	3	FAM	74.2	23.3478	2.06-999.9	PIFO
XAV-939	3	FAM	72.7	23.2666	2.06-999.9	PIFO
No inhibitors, Hormones	3	FAM	70.5	21.9377	2.06-999.9	PIFO
No inhibitors, Hormones	3	FAM	70.5	22.0829	2.06-999.9	PIFO
No inhibitors No hormones	3	FAM	72.4	22.8063	2.06-999.9	PIFO
No inhibitors No hormones	3	FAM	71.2	22.7771	2.06-999.9	PIFO
Non-template control		FAM	87.3	Undetermined	2.06	PIFO
DBZ	3	FAM	71.8	22.5009	1.54-999.9	FOXJ1
DBZ	3	FAM	70.3	22.4127	1.54-999.9	FOXJ1
DAPT	3	FAM	77.7	21.8133	1.54-999.9	FOXJ1
DAPT	3	FAM	71.8	22.5857	1.54-999.9	FOXJ1
IWP-2	3	FAM	72.5	24.1165	1.54-999.9	FOXJ1
IWP-2	3	FAM	77.3	24.3217	1.54-999.9	FOXJ1
XAV-939	3	FAM	77.3	26.0699	1.54-999.9	FOXJ1
XAV-939	3	FAM	72.9	26.1329	1.54-999.9	FOXJ1
No inhibitors, Hormones	3	FAM	73.2	24.5254	1.54-999.9	FOXJ1
No inhibitors, Hormones	3	FAM	70.3	24.9678	1.54-999.9	FOXJ1
No inhibitors No hormones	3	FAM	69.9	25.4274	1.54-999.9	FOXJ1
No inhibitors No hormones	3	FAM	69.9	25.3777	1.54-999.9	FOXJ1
Non-template control		FAM	76.6	Undetermined	1.54	FOXJ1
DBZ	3	FAM	77.7	23.9182	3.21-999.9	PAEP
DBZ	3	FAM	71.8	23.8154	3.21-999.9	PAEP
DAPT	3	FAM	74.7	24.9898	3.21-999.9	PAEP
DAPT	3	FAM	74.7	25.1093	3.21-999.9	PAEP
IWP-2	3	FAM	72.5	20.4198	3.21-999.9	PAEP
IWP-2	3	FAM	74	20.5381	3.21-999.9	PAEP
XAV-939	3	FAM	73.2	20.0518	3.21-999.9	PAEP
XAV-939	3	FAM	69.5	20.1209	3.21-999.9	PAEP
No inhibitors, Hormones	3	FAM	70.7	21.8856	3.21-999.9	PAEP
No inhibitors, Hormones	3	FAM	74	22.0281	3.21-999.9	PAEP
No inhibitors No hormones	3	FAM	73.6	28.2593	3.21-999.9	PAEP
No inhibitors No hormones	3	FAM	74	28.1666	3.21-999.9	PAEP
Non-template control		FAM	82.1	Undetermined	3.21	PAEP
DBZ	3	FAM	72.9	27.0478	2.08-999.9	SPP1
DBZ	3	FAM	73.6	26.9981	2.08-999.9	SPP1
DAPT	3	FAM	72.9	28.2682	2.08-999.9	SPP1
DAPT	3	FAM	78.8	28.0895	2.08-999.9	SPP1
IWP-2	3	FAM	72.9	22.3305	2.08-999.9	SPP1
IWP-2	3	FAM	71.4	22.2763	2.08-999.9	SPP1
XAV-939	3	FAM	71	22.5856	2.08-999.9	SPP1
XAV-939	3	FAM	72.9	22.7024	2.08-999.9	SPP1
No inhibitors, Hormones	3	FAM	70.3	24.3061	2.08-999.9	SPP1
No inhibitors, Hormones	3	FAM	70.3	24.2513	2.08-999.9	SPP1
No inhibitors No hormones	3	FAM	71	25.8224	2.08-999.9	SPP1
No inhibitors No hormones	3	FAM	70.3	25.736	2.08-999.9	SPP1
Non-template control		FAM	76.6	Undetermined	2.08	SPP1

## Sheet: ExDaFig9e_organoid1
	Plate 1 Signalling Inhibition B003
	1	2	3	4	5	6	7	8	9	10	11	12
A	Standard 1	Standard 1	tp1	tp1	DAPT, tp2	DAPT, tp2	NI, H, tp2	NI, H, tp2	DAPT, tp3	DAPT, tp3	XAV, tp3	XAV, tp3
B	Standard 2	Standard 2	tp1	tp1	IWP, tp2	IWP, tp2	NI, H, tp2	NI, H, tp2	DAPT, tp3	DAPT, tp3	NI, H, tp3	NI, H, tp3
C	Standard 3	Standard 3	tp1	tp1	IWP, tp2	IWP, tp2	NI, NH, tp2	NI, NH, tp2	DAPT, tp3	DAPT, tp3	NI, H, tp3	NI, H, tp3
D	Standard 4	Standard 4	DBZ, tp2	DBZ, tp2	IWP, tp2	IWP, tp2	NI, NH, tp2	NI, NH, tp2	IWP, tp3	IWP, tp3	NI, H, tp3	NI, H, tp3
E	Standard 5	Standard 5	DBZ, tp2	DBZ, tp2	XAV, tp2	XAV, tp2	NI, NH, tp2	NI, NH, tp2	IWP, tp3	IWP, tp3	NI, NH, tp3	NI, NH, tp3
F	Standard 6	Standard 6	DBZ, tp2	DBZ, tp2	XAV, tp2	XAV, tp2	DBZ, tp3	DBZ, tp3	IWP, tp3	IWP, tp3	NI, NH, tp3	NI, NH, tp3
G	Standard 7	Standard 7	DAPT, tp2	DAPT, tp2	XAV, tp2	XAV, tp2	DBZ, tp3	DBZ, tp3	XAV, tp3	XAV, tp3	NI, NH, tp3	NI, NH, tp3
H	Standard zero	Standard zero	DAPT, tp2	DAPT, tp2	NI, H, tp2	NI, H, tp2	DBZ, tp3	DBZ, tp3	XAV, tp3	XAV, tp3
	1	2	3	4	5	6	7	8	9	10	11	12
A	0.696	0.78	0.126	0.112	0.163	0.162	0.178	0.178	0.613	0.634	1.349	1.369
B	0.347	0.563	0.114	0.126	0.19	0.18	0.158	0.168	0.612	0.619	1.15	1.221
C	0.215	0.205	0.121	0.123	0.229	0.226	0.153	0.16	0.697	0.742	1.169	1.2
D	0.129	0.114	0.171	0.192	0.237	0.186	0.152	0.141	1.07	1.074	1.007	1.061
E	0.095	0.206	0.195	0.184	0.252	0.234	0.141	0.15	1.269	1.254	0.31	0.316
F	0.094	0.199	0.187	0.245	0.278	0.333	0.706	0.716	1.212	1.15	0.336	0.371
G	0.115	0.09	0.17	0.148	0.256	0.237	0.936	0.922	1.48	1.482	0.344	0.363
H	0.065	0.052	0.166	0.142	0.181	0.186	0.716	0.691	1.597	1.545	0.071	0.065
NI, H = No inhibitors, Hormones
NI, NH = No inhibitors, No Hormones

## Sheet: ExDaFig9e_organoid2
	Plate 3 Signalling Inhibition B019 Clone 1
	1	2	3	4	5	6	7	8	9	10	11	12
A	Standard 1	Standard 1	tp1	tp1	DAPT, tp2	DAPT, tp2	NI, H, tp2	NI, H, tp2	DAPT, tp3	DAPT, tp3	XAV, tp3	XAV, tp3
B	Standard 2	Standard 2	tp1	tp1	IWP, tp2	IWP, tp2	NI, H, tp2	NI, H, tp2	DAPT, tp3	DAPT, tp3	NI, H, tp3	NI, H, tp3
C	Standard 3	Standard 3	tp1	tp1	IWP, tp2	IWP, tp2	NI, NH, tp2	NI, NH, tp2	DAPT, tp3	DAPT, tp3	NI, H, tp3	NI, H, tp3
D	Standard 4	Standard 4	DBZ, tp2	DBZ, tp2	IWP, tp2	IWP, tp2	NI, NH, tp2	NI, NH, tp2	IWP, tp3	IWP, tp3	NI, H, tp3	NI, H, tp3
E	Standard 5	Standard 5	DBZ, tp2	DBZ, tp2	XAV, tp2	XAV, tp2	NI, NH, tp2	NI, NH, tp2	IWP, tp3	IWP, tp3	NI, NH, tp3	NI, NH, tp3
F	Standard 6	Standard 6	DBZ, tp2	DBZ, tp2	XAV, tp2	XAV, tp2	DBZ, tp3	DBZ, tp3	IWP, tp3	IWP, tp3	NI, NH, tp3	NI, NH, tp3
G	Standard 7	Standard 7	DAPT, tp2	DAPT, tp2	XAV, tp2	XAV, tp2	DBZ, tp3	DBZ, tp3	XAV, tp3	XAV, tp3	NI, NH, tp3	NI, NH, tp3
H	Standard zero	Standard zero	DAPT, tp2	DAPT, tp2	NI, H, tp2	NI, H, tp2	DBZ, tp3	DBZ, tp3	XAV, tp3	XAV, tp3
	1	2	3	4	5	6	7	8	9	10	11	12
A	0.915	0.861	0.066	0.065	0.068	0.066	0.064	0.066	0.094	0.103	0.297	0.306
B	0.476	0.388	0.065	0.067	0.065	0.065	0.065	0.064	0.092	0.094	0.227	0.22
C	0.252	0.217	0.067	0.065	0.055	0.074	0.065	0.065	0.116	0.106	0.256	0.27
D	0.149	0.118	0.138	0.069	0.062	0.066	0.064	0.063	0.558	0.507	0.271	0.342
E	0.089	0.1	0.062	0.065	0.065	0.063	0.061	0.064	0.529	0.501	0.065	0.089
F	0.071	0.071	0.067	0.061	0.06	0.057	0.092	0.091	0.503	0.497	0.081	0.084
G	0.053	0.066	0.073	0.06	0.059	0.054	0.098	0.102	0.254	0.245	0.064	0.073
H	0.051	0.061	0.06	0.056	0.07	0.057	0.131	0.14	0.267	0.252	0.062	0.066
NI, H = No inhibitors, Hormones
NI, NH = No inhibitors, No Hormones

## Sheet: ExDaFig9e_organoid3
	Plate 2 Signalling Inhibition B034
	1	2	3	4	5	6	7	8	9	10	11	12
A	Standard 1	Standard 1	tp1	tp1	DAPT, tp2	DAPT, tp2	NI, H, tp2	NI, H, tp2	DAPT, tp3	DAPT, tp3	XAV, tp3	XAV, tp3
B	Standard 2	Standard 2	tp1	tp1	IWP, tp2	IWP, tp2	NI, H, tp2	NI, H, tp2	DAPT, tp3	DAPT, tp3	NI, H, tp3	NI, H, tp3
C	Standard 3	Standard 3	tp1	tp1	IWP, tp2	IWP, tp2	NI, NH, tp2	NI, NH, tp2	DAPT, tp3	DAPT, tp3	NI, H, tp3	NI, H, tp3
D	Standard 4	Standard 4	DBZ, tp2	DBZ, tp2	IWP, tp2	IWP, tp2	NI, NH, tp2	NI, NH, tp2	IWP, tp3	IWP, tp3	NI, H, tp3	NI, H, tp3
E	Standard 5	Standard 5	DBZ, tp2	DBZ, tp2	XAV, tp2	XAV, tp2	NI, NH, tp2	NI, NH, tp2	IWP, tp3	IWP, tp3	NI, NH, tp3	NI, NH, tp3
F	Standard 6	Standard 6	DBZ, tp2	DBZ, tp2	XAV, tp2	XAV, tp2	DBZ, tp3	DBZ, tp3	IWP, tp3	IWP, tp3	NI, NH, tp3	NI, NH, tp3
G	Standard 7	Standard 7	DAPT, tp2	DAPT, tp2	XAV, tp2	XAV, tp2	DBZ, tp3	DBZ, tp3	XAV, tp3	XAV, tp3	NI, NH, tp3	NI, NH, tp3
H	Standard zero	Standard zero	DAPT, tp2	DAPT, tp2	NI, H, tp2	NI, H, tp2	DBZ, tp3	DBZ, tp3	XAV, tp3	XAV, tp3
	1	2	3	4	5	6	7	8	9	10	11	12
A	0.622	0.769	0.069	0.07	0.081	0.081	0.241	0.251	0.464	0.507	1.793	1.874
B	0.366	0.361	0.07	0.079	0.252	0.248	0.241	0.234	0.456	0.502	0.812	0.844
C	0.188	0.167	0.071	0.069	0.232	0.238	0.087	0.089	0.451	0.459	1.021	1.072
D	0.108	0.102	0.079	0.083	0.186	0.183	0.085	0.076	1.194	1.204	0.979	1.025
E	0.092	0.075	0.08	0.085	0.253	0.238	0.08	0.086	1.313	1.277	0.148	0.165
F	0.062	0.068	0.095	0.085	0.262	0.265	0.461	0.455	1.047	1.112	0.181	0.219
G	0.073	0.073	0.077	0.076	0.304	0.309	0.521	0.524	1.562	1.595	0.15	0.168
H	0.065	0.053	0.072	0.07	0.227	0.238	0.509	0.525	1.726	1.791	0.048	0.051
NI, H = No inhibitors, Hormones
NI, NH = No inhibitors, No Hormones
